# Supplementary material for: Adaptive iron utilization compensates for the lack of an inducible uptake system in Naegleria fowleri and represents a potential target for therapeutic intervention
Source: PLoS Negl Trop Dis. 2020 Jun 18;14(6):e0007759. doi: 10.1371/journal.pntd.0007759 (PMC7326272; doi:10.1371/journal.pntd.0007759)
Supplement: S1 Table — List of whole-cell proteomes of N. fowleri compared in iron-rich and iron-deficient conditions sorted into four sheets: raw data, all detected proteins, significantly upregulated proteins and significantly downregulated proteins under iron-deficient conditions. With the exception of raw data, the tables are simplified to show only fold change values. Proteins with > 2.3 (denoting upregulated under iron-deficient conditions) or < -2.3-fold change (denoting downregulated under iron-deficient conditions) are regarded as significantly regulated. Proteins were annotated from amoebaDB [53] on 25/7/2017, and manual annotation was performed for selected proteins, as described in the Methods section. Probable iron-containing proteins of the significantly downregulated and upregulated proteins are highlighted in yellow. Experiment was performed with three independent replicates. (XLSX) [file pntd.0007759.s006.xlsx]

## Sheet: All detected proteins
Gene ID	AmoebaDB protein annotation / manual annotation (e-value)	Fold change	p-value
NF0117840	predicted protein / protoglobin (1E-15)	ND in iron-deficient	NA
NF0011530	caf1 family protein	ND in iron-deficient	NA
NF0049390	mitochondrial inner membrane protein oxa1l-	ND in iron-deficient	NA
NF0086180	mcak-like kinesin	ND in iron-deficient	NA
NF0070800	calpain family cysteine protease containing protein	ND in iron-deficient	NA
NF0056990	fad-dependent oxidoreductase	ND in iron-deficient	NA
NF0127030	hemerythrin-like metal-binding protein / hemerythrin (1E-25)	-7045.08	1.81539e-05
NF0104480	amine oxidase	-13.3418	1.32623e-05
NF0075840	tripeptidyl-peptidase 1	-12.9253	6.09635e-07
NF0119700	hemerythrin-like metal-binding protein / hemerythrin (7E-29)	-11.4016	NA
NF0074750	kda class iv heat shock	-8.83776	9.57437e-05
NF0110800	differentiation-specific protein 35-2	-7.04695	3.97e-05
NF0118660	lyr motif-containing protein 1	-5.94942	NA
NF0106930	phenylalanine 4-monooxygenase / phenylalanine hydroxylase (2E-112)	-5.71396	1.57496e-06
NF0079130	predicted protein	-5.58122	0.00238996
NF0002550	ankyrin repeat protein	-5.45137	0.000173592
NF0109980	dihydropteroate synthase	-4.89823	7.71223e-05
NF0043110	pb1 domain containing protein	-4.09684	0.023752
NF0126350	histidine decarboxylase	-3.98158	0.00252749
NF0030490	disulfide reductase	-3.78046	0.00297345
NF0008540	ferredoxin / hydrogenase (1E-95)	-3.65636	9.44322e-05
NF0120060	si:ch211- isoform x1	-3.61105	0.00262078
NF0072010	hydroxylamine reductase	-3.58293	3.06591e-05
NF0101120	glutathione s-transferase	-3.45815	0.000194881
NF0036150	predicted protein	-3.35653	0.0187629
NF0128580	tubulin polyglutamylase ttll5-like isoform x2	-3.23176	NA
NF0077770	f-box protein at1g78280	-3.11534	0.0132721
NF0023100	guanylate binding protein	-3.06905	0.22063
NF0079050	deoxyhypusine hydroxylase	-3.06822	0.766708
NF0099640	histidyl-trna synthetase	-3.05036	0.0152823
NF0012990	viral a-type inclusion protein	-2.98281	0.000863297
NF0043140	hypothetical protein DDB G0275933	-2.9703	0.121623
NF0093980	sphingolipid delta -desaturase c4-hydroxylase des2, sphingolipid delta -desaturase des1-like, sphingolipid delta 4 desaturase c-4 hydroxylase protein des2-like protein	-2.92835	0.0349655
NF0121990	predicted protein	-2.88728	0.177787
NF0119080	transcriptional regulator	-2.84672	NA
NF0081220	biotin synthase / HydE (1E-29)	-2.78955	0.00177125
NF0016200	rhodanese-related sulfurtransferase	-2.74516	0.0158796
NF0107060	high mobility group protein b3-like	-2.71321	0.738761
NF0131180	predicted protein	-2.6962	0.0179263
NF0067320	60s ribosomal export protein	-2.63211	0.15519
NF0112100	predicted protein	-2.62519	0.0188036
NF0121700	amine oxidase	-2.58967	0.000230786
NF0121190	nad-dependent malic enzyme 2 isoform 1	-2.58829	0.00038468
NF0050230	probable sulfite mitochondrial	-2.57975	0.232249
NF0094460	canalicular multispecific organic anion transporter 1	-2.56671	0.0270122
NF0034790	1-acyl-sn-glycerol-3-phosphate acyltransferase	-2.50823	0.013411
NF0120050	hypothetical protein	-2.50821	NA
NF0061830	cora-domain-containing protein	-2.48005	0.00848301
NF0011670	coilin-interacting nulcear atpase	-2.43446	0.0025803
NF0112470	predicted protein	-2.42126	0.00549351
NF0006920	kda class iv heat shock	-2.41618	0.000125058
NF0013990	aconitate cytoplasmic-like	-2.41441	0.000282195
NF0103750	2og-fe oxygenase	-2.3801	0.0598232
NF0130620	metallophosphoesterase	-2.37927	0.0208737
NF0096090	leucine rich repeat protein	-2.37685	0.067585
NF0021220	unspecified product	-2.3753	0.000694448
NF0081230	hydrogenase assembly factor / HydG maturase (1E-52)	-2.35726	0.00124234
NF0015100	ef-hand domain-containing protein	-2.35213	0.00637412
NF0065380	serine threonine protein kinase nek4-like-like protein	-2.33005	0.470384
NF0020150	endoribonuclease l-psp	-2.3094	0.00473129
NF0016630	eukaryotic translation initiation factor 3 subunit h	-2.30881	0.59078
NF0075690	fmnh2-utilizing oxygenase	-2.29369	0.129868
NF0064840	tyrosyl-trna synthetase	-2.25593	0.0183265
NF0039870	unspecified product	-2.22638	0.0406818
NF0085230	deoxyadenosine kinase	-2.20224	0.102559
NF0030090	iron-sulfur cluster-binding rieske fa	-2.18422	0.00550656
NF0127210	chromosome segregation protein smc	-2.1687	0.000110979
NF0070620	predicted protein	-2.15081	0.0260537
NF0074580	mfs transporter	-2.13736	0.0010447
NF0105910	asparagine synthase, asparagine synthetase domain-containing protein 1, asparagine synthetase domain-containing protein 1-like, cytochrome p450, myosin heavy chain mya2-related, zona pellucida sperm-binding protein 2-like	-2.11904	0.0169973
NF0030030	pre-rrna-processing protein tsr2-like	-2.10671	NA
NF0072190	dna mismatch repair protein	-2.10319	0.000220308
NF0036310	3-hydroxy-3-methylglutaryl-coenzyme a reductase	-2.07556	0.000795408
NF0007500	24-hydroxycholesterol 7-alpha-hydroxylase-like	-2.05309	0.0900119
NF0114490	dihydroxy-3-keto-5-methylthiopentene dioxygenase	-2.04229	0.000447816
NF0026920	mitochondrial ornithine carrier protein	-2.04045	0.00573297
NF0111480	dead-box atp-dependent rna helicase 28-like	-2.03986	0.0100712
NF0036800	cholesterol desaturase daf-36-like / Iron-containing cholesterol desaturase daf-36-like	-2.03944	NA
NF0057340	c-5 sterol desaturase	-2.02078	NA
NF0102650	eukaryotic translation initiation factor 3 subunit	-2.01201	0.198824
NF0048630	acetyl-coenzyme a cytoplasmic isoform x2	-2.01054	0.00101815
NF0081160	3-oxoacyl-acp synthase	-1.99922	0.00429596
NF0081140	translation initiation factor if-2	-1.98834	0.00455418
NF0001470	tyrosine aminotransferase / tyrosine aminotransferase (4E-38)	-1.97424	0.00102634
NF0126270	trna (cytosine -c )-methyltransferase	-1.95044	0.0387391
NF0078240	duf262 domain-containing protein	-1.94724	0.00272829
NF0012050	charged multivesicular body protein 6-like	-1.94339	0.33597
NF0038260	40s ribosomal protein s6-like	-1.94287	0.00149599
NF0016540	protein disaggregation chaperone	-1.94227	NA
NF0045220	nadh-ubiquinone oxidoreductase 24 kda	-1.93884	0.015216
NF0059280	predicted protein	-1.93617	0.00402578
NF0120840	serine threonine protein kinase 19	-1.92394	0.792985
NF0015060	acyl-coenzyme a oxidase peroxisomal-like	-1.92364	0.000191417
NF0035840	cytochrome p450 4v2-like	-1.92227	0.61812
NF0091210	dead-box atp-dependent rna helicase 56-like	-1.91088	0.933899
NF0062400	polyketide synthase	-1.90651	0.00414124
NF0024060	sec1 family transport protein	-1.90386	0.843035
NF0090690	ras gtpase activation domain-containing protein	-1.89092	0.0691226
NF0097780	kinase superfamily protein isoform 4	-1.88894	0.447392
NF0006690	gamma-glutamyltranspeptidase 1-like	-1.88769	0.00332246
NF0058100	cullin-associated nedd8-dissociated protein 2 isoform 2	-1.88189	0.78928
NF0024320	tryptophan -dioxygenase	-1.87782	0.376128
NF0089210	Hypothetical protein NAEGRDRAFT 80944	-1.87667	0.0330354
NF0047970	lipoyl mitochondrial isoform x1	-1.8756	0.00391598
NF0121660	predicted protein	-1.87118	0.00515157
NF0083640	heat shock protein	-1.8636	0.000160979
NF0063120	uracil phosphoribosyltransferase	-1.86305	0.000540866
NF0010100	clustered mitochondria	-1.86004	0.000668898
NF0050950	rrm domain-containing protein	-1.8447	0.278459
NF0092170	multi-sensor signal transduction histidine kinase	-1.83869	0.0538592
NF0043670	hypothetical protein NAEGRDRAFT 77738	-1.83767	0.00123612
NF0071680	predicted protein	-1.83574	0.0332706
NF0049490	40s ribosomal protein s11	-1.82525	0.0053571
NF0014730	sister chromatid cohesion	-1.82239	0.189112
NF0073220	homogentisate -dioxygenase / homogentisate 1,2-dioxygenase (2E-120)	-1.81678	0.00289901
NF0012460	ribosomal protein component of cytosoli	-1.8106	0.00402346
NF0123250	electron transfer flavoprotein	-1.80846	0.000808314
NF0119060	unspecified product	-1.80448	0.0307631
NF0017860	aldehyde dehydrogenase	-1.7996	0.00258923
NF0029100	cytochrome c oxidase copper chaperone	-1.79479	0.0532807
NF0022040	rhodanese-like protein	-1.79256	0.497515
NF0107120	endothelin-converting enzyme 2 isoform x8	-1.79158	0.0051034
NF0099690	bola-like protein 3-like	-1.79006	0.00666147
NF0065540	nadh dehydrogenase	-1.78115	0.000604199
NF0038720	nadh:flavin oxidoreductase	-1.78004	0.00443752
NF0110740	nadh dehydrogenase	-1.77335	0.0014482
NF0124630	sestrin homolog	-1.77268	0.0139457
NF0007080	peptidase inhibitor 16-like	-1.76953	0.000759941
NF0037480	rad23 protein	-1.76632	0.562709
NF0077550	serine-protein kinase atm	-1.76595	0.59975
NF0109550	unspecified product	-1.76358	0.00890266
NF0006270	heat repeat-containing protein 1	-1.76272	0.0063479
NF0102540	hypothetical protein NAEGRDRAFT 78149	-1.76151	0.271105
NF0049940	fatty-acid oxidation protein subunit alpha, glycerol-3-phosphate acyltransferase, multifunctional fatty acid oxidation complex subunit alpha	-1.75516	0.0983332
NF0110720	protein arginine n-methyltransferase 5 isoform x1	-1.75413	NA
NF0129490	rna methyltransferase	-1.74736	0.0089002
NF0070130	glucose de-repression and pre-vacuolar sorting	-1.743	0.65898
NF0058190	beta-casp domain-containing protein	-1.74294	0.0372563
NF0007260	oligomeric complex cog6, rab family small gtpase, ras-related protein rabd2a-like, transmembrane protein 41b-like	-1.74287	0.335708
NF0045370	proline synthase co-transcribed bacterial homolog	-1.7399	0.00982336
NF0079330	ras-related protein rsr1	-1.73896	0.032416
NF0075160	rna-associated protein	-1.73856	0.78974
NF0037470	translation-associated gtpase	-1.73032	0.0278792
NF0069510	unspecified product	-1.72167	0.00889078
NF0001390	26s protease regulatory subunit 6a	-1.7172	0.542464
NF0127490	phytanoyl- dioxygenase domain-containing protein 1-like	-1.70376	0.447047
NF0085620	dead box atp-dependent rna helicase	-1.7004	0.303122
NF0004260	pet127-domain-containing protein	-1.69941	0.0688938
NF0066730	dna-dependent protein kinase subunit	-1.69773	0.0524916
NF0057030	set domain protein	-1.69412	0.00216895
NF0049660	pentatricopeptide repeat-containing protein at2g16880-li	-1.69202	0.00116049
NF0073550	predicted protein	-1.69154	0.00408997
NF0048150	cyclin-dependent serine threonine protein kinase	-1.69133	0.119827
NF0080480	s60 ribosomal protein l15	-1.69	0.0216556
NF0111820	nadh dehydrogenase	-1.68782	0.00577032
NF0117370	nad-dependent epimerase	-1.68563	0.0167579
NF0061690	predicted protein	-1.68342	0.00301405
NF0009650	dead deah box helicase family protein	-1.67975	0.0123928
NF0010330	probable atp-dependent rna helicase ddx60-like	-1.67811	0.194296
NF0046920	tripeptidyl-peptidase 1	-1.67592	0.00848047
NF0095840	predicted protein	-1.6754	0.0650759
NF0116620	wd40 repeat-containing protein	-1.66837	NA
NF0096650	vam6 vps39-like protein	-1.66751	0.71676
NF0110230	translation initiation factor eif-5a family protein	-1.66619	0.0200194
NF0120680	peptidase s10 family protein	-1.65539	0.0990832
NF0125690	pescadillo homolog	-1.65452	0.0657506
NF0102720	rab gtpase	-1.65228	0.11429
NF0067240	gdp-man:man c -pp-dol alpha- -mannosyltransferase	-1.65086	0.117169
NF0031040	eukaryotic translation initiation factor 5	-1.64952	0.900238
NF0024170	eukaryotic initiation	-1.6468	0.000428499
NF0106770	domain-containing protein	-1.64557	0.0269824
NF0057540	periodic tryptophan protein 1 homolog	-1.64525	0.052459
NF0083020	polyadenylate-binding protein 4 isoform x3	-1.6423	0.718952
NF0107420	oxidoreductase -like	-1.63402	0.0126038
NF0082190	gtp-binding protein	-1.63384	0.0350946
NF0122190	60s ribosomal protein	-1.63276	0.0171277
NF0041710	26s proteasome non-atpase regulatory subunit 5 isoform x1	-1.63224	0.040205
NF0070300	predicted protein	-1.63189	0.0105097
NF0071210	a-kinase anchor protein 7 isoforms alpha and beta	-1.6259	0.699662
NF0131310	nadh dehydrogenase subunit 7	-1.61684	0.0101901
NF0105960	hypothetical protein	-1.6157	0.230104
NF0008020	ethanolamine-phosphate cytidylyltransferase-like	-1.61496	0.521713
NF0049850	interferon-induced protein 44-like	-1.61015	0.0285102
NF0125410	3-hydroxyisobutyryl- hydrolase 1-like	-1.60592	0.00204847
NF0077950	aspartyl-trna synthetase	-1.60347	0.322997
NF0005360	wd40 repeat-containing protein smu1	-1.60208	0.0361002
NF0025630	ccr4-not transcription complex subunit 3	-1.60191	0.000707832
NF0032250	iron hydrogenase assembly protein	-1.60054	0.0427091
NF0038500	ccaat enhancer-binding protein zeta	-1.59864	0.0464965
NF0119640	unspecified product	-1.59773	0.00278676
NF0041330	cobalamin biosynthesis protein	-1.59717	0.0311925
NF0080360	60s ribosomal protein l4-like, aldehyde-activating protein, peptidase family m28, prefoldin subunit 3-like, unspecified product	-1.59456	0.00915503
NF0117920	pentatricopeptide repeat-containing protein	-1.58913	0.0226626
NF0053040	60s ribosomal protein l24-like	-1.58887	0.0730853
NF0059150	unspecified product	-1.58323	0.036735
NF0068530	pentatricopeptide repeat-containing protein chloroplastic	-1.5829	0.00827199
NF0117820	n -dimethylarginine dimethylaminohydrolase 1 isoform x1	-1.58202	0.149845
NF0045020	tryptophanyl-trna synthetase	-1.58167	0.0100237
NF0050830	calcium-binding protein	-1.57634	0.00897759
NF0008940	40s ribosomal protein s25-like	-1.57453	0.0510047
NF0050820	hypothetical protein NAEGRDRAFT 78474	-1.57083	0.211665
NF0126650	osteoclast-stimulating factor 1-like	-1.56999	0.651564
NF0091860	superkiller viralicidic activity 2-like 2	-1.5688	0.0485724
NF0101210	adrenodoxin-like mitochondrial-like	-1.5682	0.00320871
NF0105720	homeobox protein hox-d1 isoform x2	-1.56683	0.688839
NF0087520	arf gtpase activating protein	-1.56548	0.242377
NF0026180	protein serine threonine phosphatase 2c	-1.56515	0.199415
NF0065060	translation initiation factor eif-2 beta subunit	-1.56403	0.244761
NF0009560	myosin	-1.56238	0.889696
NF0099790	phosphoribosylformylglycinamidine synthase	-1.55157	0.013755
NF0014580	embryogenesis-associated protein emb8	-1.54868	0.514424
NF0121510	pumilio domain-containing protein kiaa0020 homolog	-1.54838	0.0732049
NF0111220	ras gtpase activation domain-containi	-1.54798	0.188611
NF0046080	atpase aaa	-1.54634	0.00824708
NF0053400	desumoylating isopeptidase 2	-1.54541	0.00815849
NF0046970	predicted protein	-1.54527	0.0063797
NF0009040	domain containing protein	-1.54479	0.234411
NF0084900	4-hydroxyphenylpyruvate dioxygenase / 4-hydroxyphenylpyruvate dioxygenase (8E-46)	-1.54477	0.00293434
NF0036910	mog1 duf1795-like photosystem ii reaction center fa	-1.54178	0.473418
NF0038640	transducin wd40 repeat-like superfamily protein isoform 3	-1.54119	0.0224058
NF0031330	family transcriptional regulator	-1.53812	0.208546
NF0052000	60s ribosomal protein l34-like	-1.53776	0.0783628
NF0089030	la-related protein 4-like isoform x2	-1.53745	0.745087
NF0015230	xanthine dehydrogenase oxidase-like	-1.53661	0.0364007
NF0088370	predicted protein	-1.53593	0.122073
NF0065720	pentatricopeptide repeat-containing protein	-1.53414	0.0168791
NF0107140	atp12-domain-containing protein	-1.53355	0.0151848
NF0126380	cysteine desulfurase	-1.53033	0.000293975
NF0106290	spermidine synthase	-1.52999	0.0134664
NF0085830	ap-5 complex subunit mu-1, ap-5 complex subunit mu-1 isoform x1, fumarate hydratase, metallophosphoesterase, methylosome subunit picln-like, mitochondrial import inner membrane translocase subunit, predicted protein, unspecified product	-1.52966	#N/A
NF0095940	nod3 protein	-1.52792	0.104416
NF0108460	predicted protein	-1.52782	0.14425
NF0040290	rubrerythrin	-1.52742	0.0279351
NF0112560	rhogef domain-containing protein	-1.52313	0.0576554
NF0090420	probable nadh dehydrogenase-like	-1.52272	0.0229345
NF0060150	ribonucleoside triphosphate reductase	-1.52186	0.014574
NF0041140	unspecified product	-1.52152	0.0289628
NF0011500	spermidine synthase	-1.52141	0.0190928
NF0087740	probable nadh dehydrogenase	-1.52038	0.000134695
NF0093360	40s ribosomal protein s3-3-like	-1.51844	0.000804785
NF0047080	viral a-type inclusion protein	-1.51698	0.320575
NF0076980	peptidase c69	-1.51309	0.0240691
NF0106040	wd40 repeat-containing protein	-1.51277	0.766355
NF0121980	exportin-1-like isoform x1	-1.51037	0.646056
NF0002350	tartrate resistant acid phosphatase	-1.51015	0.00215993
NF0072250	mitochondrial translation elongation factor g	-1.50962	0.00815211
NF0012260	ribosome biogenesis regulatory protein homolog	-1.50929	0.100786
NF0109910	calponin homology domain-containing protein	-1.50447	0.627804
NF0009850	abc transporter e family member 2	-1.5036	0.523186
NF0131760	predicted protein	-1.50354	0.0119352
NF0016560	60s acidic ribosomal protein p0-like	-1.50172	0.0071611
NF0060970	dna ligase	-1.5008	0.00257188
NF0014750	h aca ribonucleoprotein complex subunit 4, mitochondrial-processing peptidase subunit beta-like, nhl repeat domain-containing protein, protein kti12 homolog, unspecified product	-1.49987	0.000676488
NF0086810	persulfide dioxygenase mitochondrial-like	-1.49872	0.0123922
NF0068960	clavaminate synthase-like protein	-1.49791	0.00468954
NF0112140	sulfiredoxin-1 isoform x1	-1.49668	0.212501
NF0126700	f420h2:quinone oxidoreductase	-1.49407	0.423026
NF0090990	predicted protein	-1.49236	0.0643191
NF0050690	probable nadh dehydrogenase	-1.49111	0.00311666
NF0072030	40s ribosomal protein s8	-1.48985	0.00132044
NF0119780	translation initiation factor if-2	-1.48861	0.0705976
NF0039530	uridine 5 -monophosphate synthase-like	-1.48852	0.28051
NF0102160	60s ribosomal protein l31	-1.48696	0.0339297
NF0054290	monothiol glutaredoxin	-1.48657	0.0183181
NF0092560	nsfl1 cofactor p47-like isoform x2	-1.48653	0.0506711
NF0035910	e3 ubiquitin-protein ligase herc2	-1.48633	0.0630173
NF0013840	ribosome biogenesis protein wdr12-like	-1.48546	0.0173616
NF0051190	multispecies: trna -lysidine synthetase	-1.48289	0.156849
NF0097390	hydroxyacylglutathione hydrolase	-1.48043	0.0338556
NF0111630	60s ribosomal protein l3-like	-1.47979	0.00245025
NF0063030	2 heat shock protein	-1.47901	0.000918333
NF0038120	26s proteasome non-atpase regulatory subunit 9	-1.47802	0.00140521
NF0063890	predicted protein	-1.47761	0.00388222
NF0079950	ribosomal protein l35	-1.47623	0.171873
NF0059430	hypothetical protein NAEGRDRAFT 79230	-1.47401	0.000730281
NF0012160	60s ribosomal protein l7	-1.47245	0.00411434
NF0091120	glycosyltransferase group 2 family protein	-1.47243	0.115802
NF0033320	heat-shock protein hsp20	-1.47196	0.773539
NF0029640	predicted protein	-1.47166	0.0182381
NF0106970	pre-mrna-processing factor 39 isoform x1	-1.46923	0.020585
NF0030550	40s ribosomal protein s15-3	-1.46873	0.00384618
NF0097710	2-oxoglutarate and iron-dependent oxyg	-1.46716	0.00182945
NF0087270	predicted protein	-1.46584	0.758878
NF0123460	e3 ubiquitin-protein ligase hectd1	-1.4642	0.317952
NF0081720	endoplasmic oxidoreductin 1 precursor family protein	-1.46419	0.458794
NF0018320	ubiquitin-conjugating enzyme e2 13	-1.46187	0.816361
NF0024500	eukaryotic translation initiation factor 4g-like	-1.45983	0.0811596
NF0024690	tumor susceptibility gene 101 protein	-1.45575	0.489345
NF0040440	ubiquitin-like modifier-activating enzyme 5-like	-1.45539	0.129593
NF0095860	nucleoid-associated protein hmpref9444 02080	-1.45488	0.0043386
NF0108900	glutathione s-transferase	-1.45308	0.024825
NF0126490	probable adrenodoxin	-1.45232	0.0511694
NF0121950	28s ribosomal protein mitochondrial-like	-1.45209	0.00526866
NF0072200	diaphanous-related formin	-1.45203	0.679834
NF0071370	unspecified product	-1.44384	0.0350679
NF0053520	dmx-like protein 2-like isoform x2	-1.44261	0.00461403
NF0051810	ubiquinone biosynthesis protein coq7 homolog	-1.44229	0.00425275
NF0065120	probable mediator of rna polymerase ii transcripti	-1.44193	0.0282364
NF0122650	appr-1-p processing protein	-1.43688	0.0257454
NF0065770	ubx domain containing protein	-1.43673	NA
NF0061510	e3 ubiquitin-protein ligase upl1 isoform x1	-1.43387	0.0490354
NF0124810	sulfate abc transporter substrate-binding protein	-1.43347	0.114684
NF0037630	60s ribosomal protein l23a-like	-1.4332	0.16
NF0102250	exosome complex exonuclease rrp44 isoform x1	-1.42985	0.0328035
NF0082460	protein uxt-like	-1.42956	NA
NF0002410	viral a-type inclusion protein	-1.42757	0.00436014
NF0076250	mitochondrial helicase	-1.42745	0.10716
NF0075400	Hypothetical protein NAEGRDRAFT 80204	-1.4274	0.559117
NF0069930	dihydroxy-3-keto-5-methylthiopentene dioxygenase	-1.42719	0.00164596
NF0041220	transcription factor btf3 homolog 4-like	-1.42609	0.37006
NF0059540	40s ribosomal protein s3a-like	-1.42417	0.0214358
NF0099500	igr protein domain-containing protein	-1.42314	0.00378713
NF0046270	acyl- transferase carnitine dehydratase	-1.42243	0.289336
NF0069280	beta tubulin	-1.41934	0.827786
NF0088350	peptidase m16 domain-containing protein	-1.41917	0.881867
NF0077560	fad-linked sulfhydryl oxidase alr-like	-1.41879	0.031738
NF0080320	retinal pigment epithelial membrane protein	-1.4181	0.00232295
NF0015970	osmotically inducible protein	-1.41802	0.00993413
NF0088870	unspecified product	-1.41741	0.250215
NF0007990	zinc finger protein zpr1	-1.41702	0.170911
NF0005630	ribosomal protein s5	-1.41522	0.0363329
NF0000530	cytochrome heme mitochondrial	-1.41448	0.0531765
NF0032440	pre-mrna-splicing factor atp-dependent rna helicase prp1	-1.41282	0.0377668
NF0060570	rna-binding protein 34-like	-1.41278	0.000809841
NF0031460	60s ribosomal protein l26-1-like	-1.41187	0.0972232
NF0055670	fructose-bisphosphate cytoplasmic isozyme 1-like	-1.41174	0.0108201
NF0006940	nadh:ubiquinone oxidoreductase	-1.41022	0.00224978
NF0119580	peptidase s9 prolyl oligopeptidase active site domain	-1.40918	0.0616141
NF0091940	nucleolar rna binding protein	-1.40913	0.00476925
NF0130970	eukaryotic translation initiation factor 3	-1.40838	0.00508874
NF0005330	60s ribosomal protein l23	-1.40766	0.225054
NF0020260	lipid transport protein	-1.40622	0.24456
NF0117170	myb domain-containing protein	-1.40525	0.0527679
NF0074410	probable atp-dependent rna helicase ddx49 isoform x1	-1.40511	0.0572836
NF0087120	acetoacetate- ligase	-1.40265	0.0508206
NF0118650	unspecified product	-1.40253	0.00579082
NF0082210	30s ribosomal protein s16	-1.40215	0.295084
NF0028660	40s ribosomal protein s4	-1.40059	0.003211
NF0099780	ribosome biogenesis protein bms1 homolog	-1.40056	NA
NF0021360	nudix hydrolase	-1.40036	0.0170538
NF0014320	symplekin	-1.40025	0.0514174
NF0105930	guanine nucleotide-binding protein g subunit alp	-1.39946	0.024386
NF0073870	ras-related protein rab-21-like	-1.39867	0.016
NF0100080	alcohol dehydrogenase, domain-containing protein, ethanolamine kinase 2, lish domain and heat repeat-containing protein kiaa1468 homolog, metal dependent phosphohydrolase, nitrilase cyanide hydratase and apolipoprotein n-acyltransferase, type-like protein, ubiquitin carboxyl-terminal hydrolase 49 isoform x1	-1.39841	0.0464216
NF0032240	armadillo-like helical domain-containing protein	-1.39673	0.0259108
NF0031160	ubiquitin-conjugating enzyme e2	-1.39654	0.0335637
NF0121490	nadh dehydrogenase	-1.39528	0.00151036
NF0067430	exocyst complex component 7	-1.39523	0.0608079
NF0031340	predicted protein	-1.39475	0.704773
NF0129470	esterase lipase	-1.39317	0.00110255
NF0034140	atp-dependent rna helicase mitochondrial-like	-1.39166	0.501461
NF0006390	40s ribosomal protein s23	-1.39104	0.0116598
NF0002070	ubiquinone biosynthesis protein mitochondrial-like	-1.39058	0.107238
NF0011990	p21-activated protein kinase	-1.39037	0.930415
NF0015300	wd repeat-containing protein 89	-1.3899	0.0846935
NF0024470	osmotically inducible protein c	-1.3889	0.116705
NF0099860	molecular chaperone	-1.38865	0.00418813
NF0081590	ribosomal protein l7 l12	-1.387	0.0586665
NF0074870	cytochrome b-domain protein	-1.38597	0.0474089
NF0055990	methionine--trna mitochondrial	-1.3845	0.233773
NF0131920	sam-dependent methyltransferase	-1.38409	0.219388
NF0095100	dead deah box helicase	-1.38321	0.407301
NF0052020	mitochondrial inner membrane protease atp23-like	-1.3819	0.120597
NF0120310	snornp protein gar1	-1.38132	0.041571
NF0039730	Putative uncharacterized protein	-1.3798	0.0220709
NF0091000	importin subunit alpha-1-like	-1.37883	0.00235727
NF0082600	pseudouridine synthase	-1.37741	0.0366877
NF0008640	iron-sulfur cluster co-chaperone protein mitochondrial-	-1.37719	0.439407
NF0110490	cystathionine beta-synthase	-1.3756	0.00314934
NF0056930	clathrin coat assembly protein, cytochrome p450 family protein, erythrocyte membrane-associated giant protein antigen 332-like protein, hit family hydrolase, hypothetical protein, hypothetical protein BN85314130, interferon-related developmental regulator 1-like, membrane protein, predicted protein, probable protein s-acyltransferase 17-like, ras subfamily protein, roco family protein, s-methyl-5…	-1.37481	0.0354128
NF0030890	programmed cell death protein 2-like protein	-1.3746	0.0368604
NF0084550	atp-dependent rna helicase	-1.37454	0.293923
NF0130890	nucleolar complex protein 2	-1.37417	0.0328905
NF0011210	intron-binding protein aquarius	-1.37415	0.540962
NF0047510	eukaryotic translation initiation factor 6	-1.37157	0.0219973
NF0028060	chaperone protein dnaj mitochondrial	-1.37152	0.242441
NF0117590	hypothetical protein NAEGRDRAFT 81035	-1.3704	0.35336
NF0110540	transferring glycosyl groups	-1.36729	0.0351067
NF0003510	dead-box atp-dependent rna helicase 37	-1.36725	0.00119831
NF0026040	wd40 repeat-containing protein	-1.36685	0.0145596
NF0023270	ribosomal rna methyltransferase nop2-like	-1.36664	0.319939
NF0093620	calmodulin	-1.36639	0.00371955
NF0033230	letm1 domain-containing protein 1	-1.36585	0.000378303
NF0014420	3-hydroxy-2-methylbutyryl- dehydrogenase	-1.36568	0.331694
NF0095990	likely cytosolic ribosomal protein l16	-1.36277	0.00593335
NF0075180	bax inhibitor family protein	-1.36235	0.0871445
NF0015910	sialate o-acetylesterase	-1.36115	0.0345017
NF0124770	viral a-type inclusion protein	-1.35924	0.0148371
NF0051130	predicted protein	-1.3589	0.05873
NF0054500	ras-related protein rab-5c	-1.35778	0.308862
NF0064980	subfamily d	-1.35671	0.0239007
NF0083260	programmed cell death 6 protein	-1.35632	0.345648
NF0090800	glutathione s-transferase	-1.35602	0.000278067
NF0129120	aspartyl-trna synthetase	-1.35553	0.00889857
NF0058890	54s ribosomal protein mitochondrial	-1.35498	0.0821637
NF0039840	centrin-1	-1.35468	0.0507259
NF0095850	60s ribosomal protein l27-like	-1.35405	0.0411832
NF0002340	multispecies: endonuclease	-1.35374	0.316999
NF0046120	oxidative-stress-resistance chaperone	-1.3534	0.00325552
NF0022530	26s protease regulatory subunit 6b homolog	-1.3529	0.924005
NF0065490	heat shock protein 101	-1.35269	0.0774337
NF0025120	thioredoxin family protein	-1.35231	0.138725
NF0035250	predicted protein	-1.35217	0.145049
NF0088130	pre-rrna-processing protein tsr1 homolog	-1.35164	0.0204042
NF0116850	kynurenine formamidase	-1.35073	0.0411282
NF0130380	30s ribosomal protein s18	-1.34877	0.00230696
NF0103890	nucleolar protein 56-like	-1.34816	0.000133049
NF0041840	39s ribosomal protein mitochondrial-like	-1.3474	0.0182764
NF0112030	dnaj homolog subfamily c member 7-like	-1.34703	0.336933
NF0007540	3-oxoacyl-acp synthase	-1.34695	0.117559
NF0039280	predicted protein	-1.34627	0.0250542
NF0116460	unspecified product	-1.34606	NA
NF0038230	snf1-related protein kinase catalytic sub	-1.34576	0.00130539
NF0119290	predicted protein	-1.3454	0.531463
NF0027460	atpase aaa	-1.34529	0.0252586
NF0075470	stress-induced-phosphoprotein 1	-1.34489	0.92017
NF0047890	predicted protein	-1.34337	0.0517416
NF0043750	exonuclease iii protein	-1.34324	0.0380268
NF0018010	dihydropyrimidine dehydrogenase	-1.34235	0.00446355
NF0042620	unspecified product	-1.3423	0.0222029
NF0017020	rabgtpase-activating protein	-1.34223	0.992332
NF0091150	60s ribosomal protein l13-like	-1.3414	0.0880461
NF0029280	nucleolar gtp-binding protein 1	-1.34117	0.235186
NF0004850	2-hydroxypenta- -dienoate hydratase, dnaj homolog subfamily c member 21, homolog subfamily a member 5, hypothetical protein, predicted protein, rho family small gtpase, unspecified product, x-linked retinitis pigmentosa gtpase regulator-like isoform x3	-1.34065	0.0295549
NF0055700	dna topoisomerase ii	-1.34046	0.0101665
NF0032030	probable rna-binding protein 19	-1.33999	0.00245409
NF0096430	matrix-binding protein	-1.33991	0.118334
NF0091930	developmentally-regulated gtp-binding protein 1-like	-1.33958	0.976439
NF0097000	dead box helicase protein	-1.33795	0.392572
NF0098210	polyribonucleotide 5 -hydroxyl-kinase c	-1.33731	0.157883
NF0086670	nuclear pore complex protein nup155 isoform x1	-1.33707	0.0354087
NF0100340	pas pac sensor signal transduction histidine kinase	-1.33656	0.0346489
NF0054940	superfamily i helicase	-1.33612	0.0151147
NF0007730	60s ribosomal protein l14-2-like isoform 1	-1.3357	0.00650864
NF0086910	60s ribosomal protein l6	-1.33472	0.000512968
NF0023580	predicted protein	-1.3321	0.192908
NF0047990	dna-binding family protein	-1.33066	0.233996
NF0104660	chaperone activity of bc1 complex- mitochondrial-like	-1.33047	0.0274284
NF0076400	signal recognition particle 14 kda	-1.33029	0.294637
NF0104050	nadh-ubiquinone oxidoreductase 12 kd subunit	-1.33009	0.0368833
NF0055940	developmentally-regulated gtp-binding protein 2-like	-1.33002	0.574153
NF0040300	biotin--acetyl- -carboxylase ligase	-1.32953	0.0491711
NF0024790	60s ribosomal protein l17-like	-1.32842	0.0744869
NF0065130	30s ribosomal protein s9	-1.3279	0.00404324
NF0039380	60s ribosomal protein l35a-1-like	-1.32755	0.00885523
NF0071520	50s ribosomal protein l3	-1.327	0.0135825
NF0001200	hypothetical protein NAEGRDRAFT 82045	-1.32618	0.280035
NF0015380	ubiquitin carboxyl-terminal hydrolase 10	-1.32574	0.0254208
NF0013530	fumarate hydratase	-1.32519	0.0208022
NF0118620	rhodanese homology domain-containing protein	-1.32517	0.0428934
NF0082090	prolyl-trna synthetase	-1.32472	0.0322203
NF0016620	nadh dehydrogenase	-1.32413	0.0400581
NF0046490	alpha-soluble nsf attachment protein	-1.32372	0.473692
NF0071560	mfs general substrate partial	-1.32325	0.0501395
NF0028270	golgin candidate 6-like, methyladenine glycosylase, predicted protein, viral a-type inclusion protein	-1.32263	0.00850589
NF0027510	vacuolar protein sorting-associated protein 51 homolog	-1.32211	0.162162
NF0096750	hypothetical protein NAEGRDRAFT 81296	-1.32204	0.0269544
NF0123230	proteasome subunit beta type-3-like	-1.32196	0.406289
NF0009340	viral a-type inclusion protein	-1.32095	0.258691
NF0018120	thiamine biosynthetic bifunctional	-1.32076	0.0218459
NF0051950	40s ribosomal protein s22	-1.32032	0.0489846
NF0080030	ubiquitin carrier protein	-1.31908	0.0227384
NF0128750	nadh dehydrogenase subunit 11	-1.31896	0.0142023
NF0124200	hypothetical protein NAEGRDRAFT 80442	-1.31893	0.0304103
NF0061080	mitochondrial carrier protein	-1.31806	0.0428026
NF0086190	ef-hand domain-containing protein	-1.31797	0.605387
NF0091170	e3 ubiquitin-protein ligase hectd3-like isoform x6	-1.31793	0.201881
NF0115090	rho gtpase	-1.31763	0.0396954
NF0093330	maleylacetoacetate isomerase glutathione s-transferase	-1.31745	0.0209981
NF0011020	60s ribosomal protein l10	-1.31286	0.0499068
NF0061130	ribosomal protein l7a	-1.31257	0.201789
NF0107630	piwi-like protein 1	-1.31235	0.0183468
NF0125280	calcium calmodulin-dependent protein phosphatase	-1.31232	0.0797444
NF0070170	structural maintenance of chromosomes protein 2 isoform	-1.31214	0.00191761
NF0032680	transketolase-like protein 2	-1.31212	0.0460967
NF0092270	predicted protein	-1.31148	0.0364771
NF0043480	prohibitin	-1.31041	0.017295
NF0018890	u1 small nuclear ribonucleoprotein a isoform 2	-1.31017	0.668093
NF0080330	tubulin-specific chaperone d	-1.30966	0.057136
NF0067350	s60 ribosomal protein l19	-1.30924	0.517836
NF0037610	rho family small gtpase	-1.30848	0.0403952
NF0089560	glucosamine--fructose-6-phosphate aminotransferase	-1.30794	0.00238435
NF0070640	g-alpha-domain-containing protein, leucine-rich typical subtype-like protein, lrr ri domain-containing protein, methyltransferase type 11, predicted protein, ras-like gtp-binding, sam-dependent methyltransferase, unspecified product	-1.30785	#N/A
NF0130080	eukaryotic peptide chain release	-1.30762	0.671004
NF0049270	abc transporter	-1.30717	0.737541
NF0126680	predicted protein	-1.30671	0.0366446
NF0002280	dual specificity phosphatase cdc25-like	-1.30588	0.0804174
NF0030300	probable glutamate--trna cytoplasmic-like	-1.30502	0.759305
NF0008060	polyketide synthase family protein	-1.30462	0.634116
NF0025580	glycine cleavage system h mitochondrial-like	-1.30459	0.00705651
NF0087780	elongation factor ts	-1.30431	0.0134927
NF0129620	calponin homology domain-containing protein	-1.30391	0.185697
NF0129650	amino acid abc transporter substrate-binding protein	-1.30385	0.0294517
NF0037640	u6 snrna-associated sm-like protein lsm5-like	-1.30266	0.0617974
NF0065270	prefoldin subunit 1	-1.30248	0.179777
NF0030420	predicted protein	-1.30174	0.0454716
NF0028620	aldo keto reductase family protein	-1.30156	0.0237066
NF0048760	leucine aminopeptidase	-1.3008	0.0869541
NF0001060	2-keto-4-pentenoate hydratase	-1.30076	0.00294002
NF0038220	ovarian cancer-associated gene 2 protein homolog	-1.30075	0.241485
NF0082360	ent domain containing protein	-1.29987	0.536591
NF0097400	hydroxyacylglutathione mitochondrial-like isoform x1	-1.2998	0.083672
NF0081370	d-mannonate oxidoreductase	-1.29911	0.0151297
NF0100870	g3e family gtpase	-1.29895	0.0343115
NF0016360	autophagy protein	-1.29685	0.149236
NF0061660	mitochondrial import inner membrane translocase subu	-1.29663	0.0296531
NF0058720	cytochrome c oxidase subunit 6b2	-1.29412	0.0345908
NF0113020	hypothetical protein NAEGRDRAFT 78874	-1.2938	0.035186
NF0048080	unspecified product	-1.29369	0.211242
NF0084880	nucleosome binding protein	-1.29073	0.956517
NF0060710	pleckstrin domain-containing protein	-1.29034	0.344285
NF0074440	n-alpha-acetyltransferase auxiliary subunit	-1.28847	0.401894
NF0074340	tpr repeat	-1.28761	0.162806
NF0087480	pseudouridine-metabolizing bifuncti	-1.28718	0.00440301
NF0056710	glutathione peroxidase	-1.28595	0.0269246
NF0048870	beta-hexosaminidase subunit beta	-1.28589	0.059197
NF0025010	alpha-l rna-binding motif-containing protein	-1.28554	0.0179424
NF0022830	predicted protein	-1.28441	0.00164475
NF0053350	reticulon-4 isoform x1	-1.28407	0.609906
NF0049050	qa-snare protein	-1.28406	0.177034
NF0052400	40s ribosomal protein s14-2-like	-1.28375	0.0377424
NF0046230	dolichyl-phosphate beta-glucosyltransferase	-1.28332	NA
NF0073770	tyrosine-protein phosphatase non-receptor type 20	-1.28308	0.352774
NF0027900	s-layer protein	-1.28143	0.15663
NF0106220	cyclophilin71 isoform 2	-1.28138	0.155219
NF0108780	ras-related protein rap-1b precursor	-1.28087	0.00248748
NF0029160	serine threonine-protein k	-1.28067	0.876299
NF0107450	galactose mutarotase-like superfamily protein isoform 1	-1.27947	0.00268714
NF0014890	d-beta-hydroxybutyrate dehydrogenase	-1.27853	0.0242952
NF0073360	pterin-4-alpha-carbinolamine dehydratase	-1.27808	0.0419585
NF0056860	40s ribosomal protein s12	-1.27804	0.0498965
NF0043490	small glutamine-rich tetratricopeptide repeat	-1.27754	0.233345
NF0045850	40s ribosomal protein s9	-1.27687	0.0190458
NF0054250	thiamine pyrophosphate enzyme-like protein	-1.27662	0.44905
NF0035120	predicted protein	-1.27654	0.461185
NF0125240	tpr repeat-containing protein yrrb	-1.27638	0.418899
NF0054320	lipopolysaccharide-responsive and beige-like anchor pro	-1.27634	0.526557
NF0044210	myo2 protein	-1.27618	0.752581
NF0085940	exportin-6 isoform x1	-1.27549	0.0432434
NF0031470	hpr family phosphocarrier	-1.27525	0.0313812
NF0029750	3-demethylubiquinone-9 3-methyltransferase	-1.27507	0.046794
NF0064600	rna polymerase ii-associated factor 1 homolog	-1.27399	0.47331
NF0068160	probable sarcosine oxidase-like	-1.27335	0.0352265
NF0113110	ubiquitin-conjugating enzyme e2	-1.27299	0.000221075
NF0008960	60s ribosomal protein l12-1-like	-1.27292	0.0939399
NF0037440	cleavage stimulation factor subun	-1.27228	0.0379568
NF0083570	peroxisome biogenesis protein 5-like	-1.27169	0.147945
NF0023800	nucleosome assembly protein nap1	-1.27155	0.00559642
NF0057120	nadh-ubiquinone oxidoreductase b18 protein	-1.26945	0.0325889
NF0028500	ras-related protein rabc1-like	-1.26913	0.196011
NF0025440	phosphoglycerate kinase	-1.26865	0.0271838
NF0006750	40s ribosomal protein s19	-1.26843	0.0153801
NF0017810	54s ribosomal protein mitochondrial isoform x2	-1.26794	0.255124
NF0007950	ribosomal protein component of cytosoli	-1.26778	0.0113726
NF0113920	fad binding-monooxygenase	-1.26768	0.0980709
NF0086360	60s ribosomal protein l9	-1.26763	0.0628927
NF0042050	nucleoporin 98-96	-1.26757	0.0396607
NF0096820	aspartate aminotransferase, predicted protein, ser thr phosphatase family superfamily protein, wd repeat-containing protein 46 isoform x2	-1.26722	0.028478
NF0096280	nuclease domain containing protein	-1.267	NA
NF0018490	nad-dependent epimerase dehydratase	-1.26691	0.315932
NF0035240	hypothetical protein NAEGRDRAFT 79649	-1.26675	0.0944409
NF0087130	pentatricopeptide repeat-containing protein mitochon	-1.26641	0.206447
NF0005760	ras-related protein rab-36 isoform x2	-1.26608	0.146987
NF0090000	gtp-binding protein	-1.2653	NA
NF0066800	sugar kinase	-1.26511	0.146456
NF0100200	aaa atpase family protein	-1.26453	0.118341
NF0063600	fructose- -bisphosphate 2-phosphatase	-1.26428	0.334304
NF0116940	prefoldin subunit 4	-1.26424	NA
NF0058210	duf1279 domain-containing protein	-1.2641	0.0290369
NF0114050	4-hydroxybutyrate transferase	-1.26408	0.0620869
NF0050780	signal-transduction protein containing ca	-1.26396	0.783942
NF0009780	60s ribosomal protein l32	-1.26358	0.102666
NF0070520	sam-dependent methlyltransferase	-1.26344	0.311783
NF0085080	60s ribosomal protein l8-like	-1.26224	0.103722
NF0010740	acyl carrier protein	-1.26179	0.0187387
NF0081580	vacuolar protein sorting-associated protein 29-like	-1.26154	0.125354
NF0121200	catalase / catalase (2E-104)	-1.26137	0.00755771
NF0092110	kinesin light chain	-1.26109	0.0946695
NF0128760	cytochrome c oxidase subunit 1	-1.26052	0.0406518
NF0125600	g-rich sequence factor 1	-1.26037	0.0507516
NF0088540	charged multivesicular body protein 3-like isoform x1	-1.26011	0.826024
NF0110970	trigger factor	-1.25939	0.415124
NF0072400	coiled coil domain-containing protein	-1.25869	0.256615
NF0130850	s-adenosylmethionine synthetase	-1.25847	0.00650609
NF0103870	delta(24(24 ))-sterol reductase	-1.25832	0.620476
NF0002830	mrna turnover protein 4 homolog	-1.25622	0.0123954
NF0123470	gtp binding protein	-1.25616	0.127384
NF0126560	rho family small gtpase	-1.25542	0.129974
NF0127970	u3 small nucleolar rna-associated protein 15 homolo	-1.25534	0.219838
NF0052200	nad-dependent epimerase dehydratase	-1.25514	0.0563664
NF0117910	u1 small nuclear ribonucleoprotein 70 kda-like	-1.25509	0.316467
NF0020420	hypothetical protein NAEGRDRAFT 82106	-1.25438	0.118315
NF0009160	translationally-controlled tumor protein homolog	-1.25404	0.0142086
NF0114910	unspecified product	-1.25397	0.0431777
NF0093910	sh3 domain-containing protein	-1.25394	0.368788
NF0040920	predicted protein	-1.25378	0.0702215
NF0128960	ribosomal rna small subunit methyltransferase nep1	-1.2536	0.19141
NF0015550	rna lariat debranching enzyme	-1.2532	0.399723
NF0009150	proteasome subunit	-1.25246	0.681674
NF0105220	thioredoxin	-1.25188	0.00234617
NF0046420	dna-directed rna polymerase subunit beta	-1.25177	0.269228
NF0001920	trna (guanosine -2 -o)-methyltransferase	-1.2517	0.00196255
NF0049290	homocysteine methyltransferase	-1.2516	0.330909
NF0122770	membrane protein	-1.25145	0.0681679
NF0001260	pentatricopeptide repeat-containing protein chloropl	-1.25093	0.0649382
NF0065780	translational activator gcn1-like	-1.25086	0.984531
NF0043410	wd repeat domain phosphoinositide-i	-1.25031	0.178189
NF0119070	unspecified product	-1.25029	0.0779507
NF0023500	hypothetical protein NAEGRDRAFT 81954	-1.25028	0.0453837
NF0099120	flagellar associated protein	-1.24981	0.0864032
NF0017000	hypothetical rna-binding protein	-1.24868	0.100128
NF0086030	agc family protein kinase	-1.24834	0.461116
NF0122990	eukaryotic translation initiation factor 3 subunit j-like	-1.24808	0.0126797
NF0096090	leucine rich repeat protein	-1.24783	0.067585
NF0086470	adenylate kinase	-1.24773	0.0058959
NF0119330	bar adaptor family protein 3	-1.24745	0.00718737
NF0070880	f-actin capping alpha subunit	-1.24705	0.298594
NF0068210	ubiquitin conjugating enzyme	-1.24649	NA
NF0061350	tubulin subunit alpha	-1.24648	0.555564
NF0084510	60s acidic ribosomal protein	-1.24628	0.0237815
NF0001980	cral-trio domain-containing protein	-1.24597	0.0395494
NF0020750	unspecified product	-1.24577	0.0150806
NF0077500	arm repeat superfamily protein isoform 1	-1.24575	0.0109605
NF0053860	cysteine protease atg4b	-1.24558	0.680254
NF0014410	glycerol-3-phosphate dehydrogenase	-1.24547	0.318012
NF0024410	formate--tetrahydrofolate ligase	-1.2451	0.0095352
NF0102030	glutamyl-trna amidotransferase	-1.24496	0.0574183
NF0013670	pleckstrin domain-containing protein	-1.2449	0.617665
NF0047460	cj011 protein	-1.24478	0.00689874
NF0069740	low quality protein: gamma 1	-1.24382	0.982485
NF0113940	pyruvate dehydrogenase kinase	-1.2435	0.0383442
NF0069540	serine threonine-protein kinase-like domain-containi	-1.24329	0.239731
NF0052500	cytochrome c oxidase polypeptide iv	-1.24303	0.0524952
NF0106350	adenine nucleotide	-1.24212	0.00792392
NF0055510	28s ribosomal protein mitochondrial-like isoform x1	-1.24127	0.00209151
NF0126480	72 kda inositol polyphosphate 5-phosphatase	-1.24099	0.00128967
NF0064750	o-acetyl-adp-ribose deacetylase macrod1-like	-1.24095	0.0142364
NF0090030	90s preribosome ssu processome component krr1	-1.24064	0.357098
NF0101960	enoyl- hydratase	-1.23981	0.765833
NF0045580	60s ribosomal protein l5-like	-1.23974	0.0365469
NF0076750	ubiquitin domain-containing protein ubfd1-like	-1.23958	0.0295754
NF0123050	high mobility group protein b3	-1.23905	0.728472
NF0094980	predicted protein	-1.2388	0.0266796
NF0010050	unspecified product	-1.23862	0.233119
NF0043290	40s ribosomal protein s13	-1.23859	0.0511705
NF0023600	ras family small gtpase	-1.23853	0.0176015
NF0006890	rgs domain-containing serine threonine-protein kinase	-1.23775	0.14436
NF0071760	pentatricopeptide repeat-containing protein chloropl	-1.23711	0.01044
NF0052790	2-amino-3-ketobutyrate ligase	-1.23702	0.00424639
NF0104880	unspecified product	-1.23701	0.212227
NF0130370	f0f1 atp synthase subunit alpha	-1.23688	0.0816639
NF0040610	pentatricopeptide repeat-containing protein at2g27610-li	-1.23658	0.0600869
NF0080400	phenylalanine--trna chloroplastic mitochondrial-like	-1.23635	0.00430299
NF0102800	cc42 canal cell division control protein 42, rho family small gtpase, rho-related gtp-binding, small gtpase-binding partial	-1.23593	0.035359
NF0010550	ser thr protein phosphatase family protein	-1.2357	0.641651
NF0123090	hypothetical protein NAEGRDRAFT 77359	-1.23563	0.0479148
NF0104110	helicase domain protein	-1.23533	0.00624195
NF0023810	atp-binding cassette sub-family b member mitochondrial	-1.23518	0.0736241
NF0125010	translocon-associated protein subunit beta	-1.23503	0.0258345
NF0089010	duf862 duf1000 domain-containing protein	-1.23493	0.077046
NF0091200	gnat family acetyltransferase	-1.23484	0.12182
NF0029340	gpn-loop gtpase 1-like isoform x2	-1.23465	0.33464
NF0036740	predicted protein	-1.23447	0.152702
NF0044590	wd repeat-containing protein 74	-1.23447	0.103482
NF0100110	50s ribosomal protein l4	-1.23409	0.0141899
NF0004250	lipoamide acyltra	-1.2337	0.0572994
NF0089340	predicted protein	-1.2328	0.279814
NF0008950	adenylate kinase	-1.23252	0.148591
NF0062900	nucleolar protein partial	-1.23223	0.186943
NF0093430	unspecified product	-1.23183	0.217726
NF0098850	nadbinding domain 4 domain containing protein	-1.23141	0.775188
NF0121790	nuclear cap-binding protein subunit 2-like	-1.23122	0.468034
NF0030060	elongation factor 1-alpha	-1.23104	0.171176
NF0038630	coiled-coil-helix-coile	-1.23061	0.456823
NF0046440	glutathione s-transferase a-like	-1.22983	0.130339
NF0006180	ubiquinone biosynthesis protein coq4 mitochondrial	-1.22893	0.185717
NF0023110	hypothetical protein NAEGRDRAFT 77910	-1.22884	0.00858381
NF0069200	inosine uridine-preferring nucleoside hydrolase	-1.22855	0.130931
NF0116330	ppr repeat domain-containing protein	-1.2278	0.00130828
NF0059640	eukaryotic initiation factor	-1.227	0.0374567
NF0078760	50s ribosomal protein l30	-1.2266	0.19576
NF0005160	adenosine deaminase	-1.22567	0.300122
NF0061140	ubx domain-containing protein	-1.2256	0.742804
NF0010760	hypothetical protein NAEGRDRAFT 79168	-1.22544	0.02063
NF0110790	briggsae cbr-cyn-2 protein	-1.2251	0.0570217
NF0014780	ubiquitin-protein ligase	-1.22507	0.98571
NF0087840	acetyl- hydrolase	-1.22483	0.056443
NF0095950	thiosulfate sulfurtransferase rhodane	-1.22462	0.0704109
NF0090210	protein phosphatase	-1.22421	0.0355623
NF0063100	nitroreductase-like protein	-1.22385	0.369953
NF0130210	hypothetical protein NAEGRDRAFT 57740	-1.22364	0.496974
NF0058240	60s acidic ribosomal protein p1	-1.22361	0.407157
NF0041530	arginine deiminase	-1.22338	0.187836
NF0021170	predicted protein	-1.22304	0.287768
NF0057760	pentapeptide repeat-containing protein	-1.22296	0.0555955
NF0104690	nucleolar basal body binding protein bn46 51 small subun	-1.22277	0.0300926
NF0080690	50s ribosomal protein chloroplastic-like	-1.2224	0.115681
NF0007750	upf0668 protein c10orf76 homolog	-1.22107	0.230458
NF0111330	ras-related protein rab-11b	-1.22043	0.752309
NF0110960	tpr domain-containing protein	-1.22042	0.412906
NF0080360	60s ribosomal protein l4-like, aldehyde-activating protein, peptidase family m28, prefoldin subunit 3-like, unspecified product	-1.22036	0.00915503
NF0010750	o ubiquitin protein ligase e3a	-1.22005	0.290299
NF0125230	protease i	-1.21952	0.649011
NF0052070	elongation factor 2-like isoform x1	-1.21929	0.0234331
NF0105250	sybindin-like family protein	-1.21923	0.713198
NF0007420	nuclear pore complex protein nup85	-1.21922	0.0866104
NF0069340	predicted protein	-1.21903	0.301856
NF0058540	catalyzes the conversion of ho	-1.21901	NA
NF0122380	vacuolar protein sorting-associated protein 33a	-1.21806	0.100266
NF0000740	threonine dehydratase	-1.21755	0.453748
NF0033460	proteasome activator complex subunit 4	-1.21741	0.319481
NF0131190	srp40 domain-containing protein	-1.21723	NA
NF0037180	guanine nucleotide-binding protein alpha-1 subunit	-1.21608	0.0234115
NF0131740	alkyldihydroxyacetonephosphate peroxisomal isoform x1	-1.21606	0.0512
NF0056970	androgen-dependent tfpi-regulating, hypothetical protein, hypothetical protein BN85314130, methylmalonate-semialdehyde dehydrogenase, multispecies: atp-grasp domain protein, predicted protein, ring finger domain-containing protein, roco family protein, tpr repeat-containing protein, unspecified product	-1.21599	0.0608681
NF0086690	comm domain-containing protein 3-like	-1.21596	0.463742
NF0048860	ornithine cyclodeaminase	-1.21571	0.84399
NF0068960	clavaminate synthase-like protein	-1.21537	0.00468954
NF0118680	catalase a	-1.21468	0.0640914
NF0110700	protein disulfide-isomerase a4	-1.21405	0.237666
NF0127250	lysine--trna ligase	-1.21384	0.194049
NF0087970	transcription elongation factor	-1.21312	0.142277
NF0125060	vacuolar atp synthase subunit c	-1.21308	0.561618
NF0102470	probable importin-7 homolog	-1.21241	0.137344
NF0036670	30s ribosomal protein s5	-1.21235	0.131226
NF0062710	acetyltransferase	-1.21231	0.310914
NF0012640	cell differentiation protein rcd1	-1.21225	0.577079
NF0116160	upf0553 family protein	-1.21186	0.412623
NF0061150	nadh dehydrogenase	-1.21133	0.294678
NF0073010	syntaxin-3 isoform x2	-1.21081	0.23833
NF0061160	predicted protein	-1.2101	0.606481
NF0120090	methyl-accepting protein	-1.209	0.108026
NF0021370	40s ribosomal protein sa	-1.20897	0.136278
NF0078360	penicillin-binding protein	-1.20888	0.0740338
NF0107240	unspecified product	-1.20851	0.0125765
NF0058940	ribosomal rna processing protein 1 homolog b	-1.20828	0.245388
NF0005230	protein transport protein sec61 alpha subunit	-1.20811	0.734644
NF0094860	c2 domain-containing protein	-1.20753	0.0767856
NF0019280	60s ribosomal protein l18a	-1.20674	0.214259
NF0052570	glyoxysomal fatty acid beta-oxidation multifunc	-1.20665	0.0852943
NF0035820	predicted protein	-1.20597	0.692145
NF0107370	was protein family homolog 1-like	-1.2045	0.813826
NF0076300	alpha beta hydrolase	-1.2045	0.992498
NF0018990	predicted protein	-1.20426	0.059012
NF0099680	beta-amylase 5	-1.2042	0.222922
NF0121600	viral a-type inclusion protein	-1.20384	0.00540518
NF0037090	o-phosphoseryl-trna selenium transferase	-1.20359	0.149822
NF0038030	wd40 repeat-containing protein	-1.20355	0.0521159
NF0094990	50s ribosomal protein l24-like	-1.20333	0.0387561
NF0004620	fbox domain-containing protein	-1.20306	0.67287
NF0084110	predicted protein	-1.20287	0.166382
NF0042020	predicted protein	-1.20248	0.0182844
NF0015690	peptidylprolyl isomerase	-1.20113	0.982228
NF0079710	glycerophosphoryl diester phosphodiesterase	-1.20079	NA
NF0114760	dna-directed rna polymerases i and iii subunit rpac1-like	-1.20065	0.369235
NF0064650	photosystem reaction center subunit h	-1.20062	0.00160214
NF0042470	cyclin-dependent kinase 7	-1.19997	NA
NF0120820	dna-directed rna polymerase	-1.19945	0.323797
NF0002970	glycine--trna ligase	-1.19912	0.0183189
NF0091890	family transcriptional regulator	-1.19784	0.960412
NF0044610	microtubule-associated protein futsch-like	-1.19762	0.0992796
NF0085530	dna-binding protein	-1.19753	0.026893
NF0046190	trafficking protein particle complex subunit 5	-1.1974	0.713926
NF0122940	catalytic hydrolase phosphoglycolate phosphatase	-1.1972	0.47126
NF0086940	ubiquitin-conjugating enzyme e2 d4	-1.19709	0.0312018
NF0048920	thioredoxin h	-1.19692	0.0018457
NF0080940	26s proteasome non-atpase regulatory subunit 4 homolog	-1.1967	0.0564209
NF0028470	hypothetical protein	-1.19666	0.140668
NF0016030	predicted protein	-1.19625	0.634533
NF0024520	tubulin-tyrosine ligase family protein	-1.19616	0.0100362
NF0060980	eukaryotic translation initiation factor 3 subunit e	-1.19536	0.0245657
NF0050620	ribosome production factor 2 homolog	-1.19519	0.0673969
NF0014290	dynamin family protein	-1.19516	0.041917
NF0090610	ankyrin repeat domain-containing protein	-1.195	0.146782
NF0030540	methyl-accepting chemotaxis sensory transducer	-1.19489	0.106628
NF0068660	aaa-domain-containing protein	-1.19475	0.446075
NF0121970	pentatricopeptide repeat-containing protein	-1.19467	0.00231196
NF0122310	dna polymerase iii subunits gamma and tau	-1.1946	0.306182
NF0080340	mitochondrion protein	-1.19458	0.0102754
NF0099810	ribonuclease iii	-1.19452	0.10208
NF0128950	ribosomal protein	-1.19435	0.34703
NF0025380	predicted protein	-1.19412	0.0678172
NF0028390	coiled-coil domain-containing protein 25-like	-1.19383	0.195332
NF0075970	unspecified product	-1.19312	0.0695457
NF0051080	uvb-resistance protein uvr8	-1.19287	0.0339938
NF0094690	unspecified product	-1.19156	0.0756293
NF0047520	g-protein alpha subunit	-1.19149	0.0993825
NF0004850	2-hydroxypenta- -dienoate hydratase, dnaj homolog subfamily c member 21, homolog subfamily a member 5, hypothetical protein, predicted protein, rho family small gtpase, unspecified product, x-linked retinitis pigmentosa gtpase regulator-like isoform x3	-1.19111	0.0295549
NF0071870	dna polymerase delta catalytic subunit-like	-1.19058	0.469445
NF0118590	molecular chaperone hsp90	-1.19047	0.00473391
NF0019310	phosphatidylinositide phosphatase sac1	-1.18991	0.640195
NF0036450	probable diphthine synthase	-1.18945	0.268096
NF0125930	40s ribosomal protein s24	-1.18885	0.0495895
NF0121910	dna repair helicase	-1.18883	0.0182574
NF0062510	cbs domain containing protein	-1.18786	0.0366809
NF0101950	pentatricopeptide repeat-containing	-1.18774	0.0360089
NF0110670	ras-related c3 botulinum toxin substrate 1 isoform x2	-1.18768	0.0316184
NF0003960	inosine triphosphate pyrophosphatase	-1.18678	0.0314826
NF0014380	gtpase kras	-1.18663	0.0926616
NF0042460	transcriptional regulator	-1.18656	0.274785
NF0037840	eukaryotic translation initiation factor 3 subunit m-like	-1.18647	0.661351
NF0124850	2-hydroxy-acid oxidase	-1.18559	0.0227002
NF0056930	clathrin coat assembly protein, cytochrome p450 family protein, erythrocyte membrane-associated giant protein antigen 332-like protein, hit family hydrolase, hypothetical protein, hypothetical protein BN85314130, interferon-related developmental regulator 1-like, membrane protein, predicted protein, probable protein s-acyltransferase 17-like, ras subfamily protein, roco family protein, s-methyl-5…	-1.18558	0.0354128
NF0035360	cbs domain containing protein	-1.18536	0.0497359
NF0024370	tyrosine recombinase	-1.18473	0.167524
NF0054090	pentatricopeptide repeat containing protein	-1.18448	0.0607785
NF0042160	cpr6 peptidyl-prolyl cis-trans isomerase	-1.18428	0.0140589
NF0016530	translation initiation factor 2 alpha	-1.18349	0.0329481
NF0110630	methionyl-trna synthetase	-1.18345	0.0660693
NF0113740	soluble inorganic pyrophosphatase-like	-1.18325	0.0126244
NF0000910	eukaryotic translation initiation factor 3 subunit f-like	-1.18289	0.493528
NF0131050	glutaminyl-peptide cyclotransferase	-1.18193	0.0579469
NF0125020	isoleucyl-trna synthetase	-1.18148	0.308178
NF0045310	nadh dehydrogenase	-1.18116	0.02516
NF0070100	rasgef domain-containing protein	-1.18068	0.616961
NF0009460	camp phosphodiesterase	-1.18032	NA
NF0037740	fh2 domain-containing protein	-1.18022	0.883042
NF0075010	ubiquitin-conjugating enzyme family protein	-1.18009	0.0470966
NF0084020	pfpi family intracellular protease	-1.17913	0.0483326
NF0022850	histone h4-3	-1.17899	0.397184
NF0011480	protein isoform a	-1.17863	0.1
NF0008250	probable microsomal signal peptidase 22kda subunit	-1.17857	0.406387
NF0049200	g-protein alpha subunit	-1.17785	0.795466
NF0007150	dead-domain-containing protein	-1.17768	0.01024
NF0123410	hypothetical protein	-1.17678	0.458236
NF0043610	nuclear pore complex protein nup205	-1.17666	0.457162
NF0036130	pseudouridine synthase	-1.17611	0.0889529
NF0065560	unspecified product	-1.1756	0.955007
NF0019550	1-acyl-sn-glycerol-3-phosphate acyltransferase	-1.17559	0.124026
NF0014560	ubiquitin carboxyl-terminal hydrolase 6-like	-1.17484	0.180365
NF0094890	protein transport protein sec24-like at3g07100-like	-1.17373	0.0423877
NF0108340	amine oxidase	-1.1737	0.0571558
NF0009080	citrate lyase subunit beta	-1.17367	0.0881272
NF0018270	cytoplasmic trna 2-thiolation protein 2-like	-1.17348	0.136139
NF0011420	50s ribosomal protein l13	-1.1734	0.392177
NF0027790	3-ketoacyl- synthase 6-like	-1.1733	0.943234
NF0010000	nfu1 iron-sulfur cluster scaffold mitochondrial-like	-1.17328	0.0038271
NF0110270	serine threonine-protein kinase n	-1.17307	0.312338
NF0043620	nuclear pore complex protein nup205	-1.17267	0.305354
NF0074040	f0f1 atp synthase subunit beta	-1.1726	0.0111399
NF0033810	50s ribosomal protein l17	-1.17251	0.136721
NF0052540	interacts with spt6-like protein iws2	-1.17148	0.00676815
NF0084860	rok family protein	-1.17071	0.00629158
NF0050700	60s ribosomal protein l22	-1.17054	0.328381
NF0069660	unspecified product	-1.17033	0.448824
NF0046110	small nuclear ribonucleoprotein sm d1-like	-1.1702	0.804836
NF0125990	eukaryotic translation initiation factor 3 subunit b-like	-1.17006	0.00776265
NF0085600	probable v-type proton atpase subunit h-like	-1.16966	0.467269
NF0052560	glyoxysomal fatty acid beta-oxidation multifunc	-1.16931	0.0232863
NF0071970	glutamate-rich wd repeat containing 1	-1.16821	0.449758
NF0095550	sorting and assembly machinery component 50 homolog	-1.16813	0.00853886
NF0058200	hsp90 co-	-1.16794	0.262631
NF0126280	metaxin-3 isoform x1	-1.16732	0.111321
NF0059570	elongation factor tu	-1.16657	0.104091
NF0026490	acyl-coenzyme a oxidase peroxisomal-like	-1.16616	0.056008
NF0030390	histone-binding protein rbbp7 isoform x2	-1.16596	0.354749
NF0130130	protein farnesyltransferase subunit beta-like	-1.16595	0.792186
NF0064000	isochorismatase domain-containing protein 1	-1.16588	0.162539
NF0066470	dna-directed rna polymerase ii subunit rpb2-like	-1.16563	0.623518
NF0015290	60s ribosomal protein l36	-1.16534	0.155662
NF0011440	5 -3 exoribonuclease	-1.16524	0.782009
NF0074600	probable inactive ribonuclease-like protein 13 precursor	-1.16503	0.148804
NF0089930	tyrosyl-trna synthase	-1.16438	0.0276662
NF0053770	mitochondrial import receptor subunit tom40-1-like	-1.16379	0.127516
NF0126320	poly	-1.16375	0.31174
NF0129920	leucyl-trna synthetase	-1.16363	0.282273
NF0049910	Hypothetical protein NAEGRDRAFT 56917, alkanal monooxygenase, dnaj homolog subfamily c member 18, duf307 family protein, glutathione s-transferase 1-1, homeobox domain containing protein, hypothetical protein, inositol -triphosphate receptor, membrane protein, mucolipin-3- partial, myb-like dna-binding domain containing protein, nad-dependent epimerase dehydratase, predicted protein, protein kina…	-1.16325	0.349773
NF0108940	amidase	-1.16322	0.166316
NF0029600	ras-related c3 bo	-1.16197	0.0836007
NF0078420	l-threonine dehydrogenase	-1.16183	0.377021
NF0110010	unspecified product	-1.16163	0.535543
NF0098390	beta- -mannosyltransferase	-1.161	0.684588
NF0077420	nucleolar protein 9	-1.1604	0.0826171
NF0075070	predicted protein	-1.16027	0.230062
NF0015020	26s protease regulatory subunit 8-like	-1.16016	0.922785
NF0036660	40s ribosomal protein s18	-1.16015	0.0680785
NF0023790	rna-binding protein	-1.16014	0.344063
NF0065450	signal transduction histidine kinase	-1.16012	0.304546
NF0088810	haloacid dehalogenase-like hydrolase superfamily protein	-1.16001	0.916939
NF0038970	f-box family protein	-1.15998	0.395497
NF0015640	protein phosphatase 2c	-1.15985	0.108552
NF0125850	lysyl-trna synthetase	-1.15959	0.368455
NF0047040	gtp-binding nuclear protein ran	-1.15909	0.842233
NF0069870	atp-binding cassette sub-family d member 3 isoform x2	-1.15885	0.261287
NF0048280	autophagy protein 5, autophagy protein 5-like, histidine kinase, lysosomal acid lipase cholesteryl ester hydrolase, predicted protein, succinyl- ligase, transmembrane protein 97-like, unspecified product, zinc finger protein	-1.15832	0.54054
NF0068880	3-hydroxyisobutyryl- mitochondrial	-1.15823	0.227745
NF0087920	protein mys-2	-1.15814	0.297614
NF0027810	14 kda zinc-binding	-1.15762	0.679836
NF0038450	predicted protein	-1.1576	0.0621799
NF0113690	glucose dehydrogenase	-1.15741	0.0311093
NF0070730	methionine aminopeptidase	-1.15709	0.411785
NF0040490	aldehyde dehydrogenase family 7 member a1	-1.15652	0.0161581
NF0016320	ef-hand domain-containing protein	-1.15627	0.202641
NF0128390	gmp synthase	-1.15609	0.0600676
NF0021550	arginyl-trna synthetase	-1.15478	0.24301
NF0028270	golgin candid	-1.15467	0.00850589
NF0091960	px domain-containing protein	-1.15457	0.135663
NF0047410	calcineurin b-like protei	-1.15405	0.0655451
NF0000730	p protein	-1.15396	NA
NF0017730	succinate dehydrogenase	-1.15337	0.0258952
NF0040670	n-alpha-acetyltransferase 10-like	-1.15329	0.370555
NF0059370	oxysterol-binding protein	-1.15249	0.340322
NF0052230	39s ribosomal protein mitochondrial-like	-1.15221	0.0571465
NF0058980	biotin lipoyl attachment domain-containing protein	-1.15147	0.898548
NF0033510	serine threonine-protein phosphatase 5	-1.15132	0.139642
NF0124770	viral a-type inclusion protein	-1.15113	0.0148371
NF0004610	glutamyl-trna synthetase	-1.15083	0.681445
NF0047620	26s proteasome non-atpase regulatory subunit 1-like	-1.15081	0.0269036
NF0006580	map kinase superfamily protein	-1.15071	0.335112
NF0069100	e3 ubiquitin-protein ligase rnf213-like	-1.15067	0.28233
NF0062870	predicted protein	-1.15044	0.340311
NF0039170	ras-related protein rab-32	-1.15003	0.278083
NF0084680	enolase-phosphatase e1	-1.14986	0.0253986
NF0108040	trnahis guanylyltransferase family protein	-1.14959	0.12669
NF0010880	aminoadipic semialdehyde synthase	-1.14923	0.0682857
NF0115640	nuclear movement protein nudc	-1.14921	0.42306
NF0116890	mitochondrial processing peptidase beta subunit	-1.1491	0.142478
NF0024990	predicted protein	-1.14899	0.803574
NF0102020	phosphatidylinositol -trisphosphate 3-phosphatase and dual-specificity protein phosphatase pten-like, tpr repeat domain-containing protein	-1.14855	0.012229
NF0006260	asparaginyl-trna synthetase	-1.14757	0.0589766
NF0082900	wash complex subunit 7	-1.1475	0.0725488
NF0068560	66 kda stress	-1.14714	0.0668991
NF0010490	glycoprotein fp21	-1.1468	0.2088
NF0031120	predicted protein	-1.14632	0.398143
NF0107000	u3 small nucleolar rna-interacting protein 2-like	-1.14632	0.149168
NF0051400	transmembrane emp24 domain-containing protein 9-like	-1.1463	0.0751917
NF0023550	presequence mitochondrial	-1.14548	0.122284
NF0056730	ubiquilin-2 isoform x3	-1.14544	0.688258
NF0067170	gcn5-related n-acetyltransferase	-1.14533	0.192079
NF0030730	diaphanous-related formin	-1.14496	0.336061
NF0113890	alkylated dna repair protein alkb homolog	-1.14493	0.356645
NF0083150	50s ribosomal protein l23	-1.14483	0.217713
NF0013960	nadh dehydrogenase	-1.14437	0.141591
NF0122010	afg3-like protein 1-like	-1.14398	0.0563223
NF0073720	50s ribosomal protein l9	-1.14397	0.0795207
NF0027780	aminopeptidase n	-1.14379	0.035139
NF0012410	puromycin-sensitive aminopeptidase	-1.14352	0.822815
NF0002210	26s proteasome non-atpase regulatory subunit 12, galactose oxidase kelch repeat superfamily protein isoform 1, large subunit gtpase 1, peptide methionine sulfoxide reductase, predicted protein, proteasome subunit beta type-7, rgs domain-containing protein, unspecified product	-1.14304	0.0317139
NF0112920	serine threonine-protein kinase ht1-like	-1.1429	NA
NF0069500	ras gtpase activation domain-containing protein	-1.14278	0.23654
NF0128330	actin-related protein 4-like	-1.14261	0.0246763
NF0127720	lipid transport family protein	-1.14211	0.70188
NF0060820	oxysterol-binding protein	-1.14194	0.352144
NF0040550	ubiquitin-like protein	-1.14193	0.140538
NF0052970	abc transporter b family protein	-1.14163	0.971208
NF0087460	cellular apoptosis susceptibility protein im	-1.14117	0.772645
NF0008440	nhl repeat-containing protein	-1.14074	0.369941
NF0033890	meiotic cell division protein pelota	-1.13991	NA
NF0075520	pre-mrna-processing factor 19	-1.13966	0.529801
NF0013300	proteasome subunit beta type-6-like	-1.13944	0.945172
NF0124330	hypothetical protein NAEGRDRAFT 79215	-1.13938	0.0819219
NF0027190	predicted protein	-1.13923	0.572659
NF0106660	predicted protein	-1.1392	0.249368
NF0004370	polyketide cyclase	-1.1392	0.544392
NF0087240	alpha-glucosidase	-1.13885	0.119712
NF0049300	rna-binding protein	-1.13856	0.0384193
NF0032710	n-alpha-acetyltransferase auxiliary subunit-like	-1.13743	0.600237
NF0113900	t-complex protein 1 subunit beta	-1.13651	0.810808
NF0077250	39s ribosomal protein mitochondrial	-1.13633	0.133368
NF0064820	proteasomal ubiquitin receptor adrm1-like	-1.13586	0.178492
NF0015830	pyruvate phosphate dikinase	-1.13539	0.512063
NF0010410	methyl-accepting chemotaxis protein	-1.13534	0.0446498
NF0122580	cytochrome b-c1 complex subunit 7-like	-1.1351	0.0459769
NF0056920	dihydroneopterin aldolase	-1.13502	0.306366
NF0068330	eukaryotic translation initiation factor 4e type 3-like	-1.13441	0.121349
NF0117950	lon protease	-1.13377	0.204138
NF0116860	atp synthase assembly protein atp10	-1.13352	0.176812
NF0007580	serine threonine-protein ph	-1.13273	0.0166498
NF0008040	ribosome assembly protein 4	-1.13259	0.488358
NF0032640	transcriptional regulator	-1.1323	0.377639
NF0086150	type a von willebrand factor domain-containing protein	-1.13218	0.700021
NF0089740	cmf receptor cmfr1	-1.13195	0.0427307
NF0022550	mitochondrion protein	-1.13165	0.146851
NF0048270	serine threonine protein kinase	-1.13156	0.800887
NF0114990	mammalian cell entry protein	-1.13148	0.848035
NF0022020	protein arginine n-methyltransferase	-1.13142	0.288561
NF0080280	glyoxalase domain-containing protein 4	-1.13072	0.0164801
NF0086890	family transcriptional regulator	-1.13069	NA
NF0007310	nuclear receptor coactivator 7-like	-1.13032	0.132627
NF0128600	dead-box atp-dependent rna helicase 27-like	-1.12968	0.0911108
NF0112420	protein phosphatase 2c-like	-1.12947	0.179257
NF0006440	malignant t-cell-amplified sequence 1 homolog	-1.1294	0.722565
NF0095920	adp atp translocase 4	-1.12933	0.418795
NF0049100	40s ribosomal protein s16	-1.1292	0.0740867
NF0122460	ribonuclease 3-like	-1.12876	0.199035
NF0058960	proteasome assembly chaperone 3-like	-1.12844	0.825636
NF0045750	fe-s protein	-1.1282	0.248669
NF0058270	maf protein	-1.12731	0.343378
NF0072640	pentatricopeptide repeat-containing protein chloropl	-1.12728	0.126257
NF0074070	protein elys	-1.12718	0.915339
NF0028230	dnaj homolog subfamily c member 11	-1.12658	0.118963
NF0033380	ribosome biogenesis protein bop1	-1.12644	0.0946891
NF0090500	actin bundling protein	-1.12593	0.32915
NF0046400	ruvb-like 2	-1.12575	0.461234
NF0031850	hypothetical protein NAEGRDRAFT 79070	-1.12571	0.118313
NF0067420	predicted protein	-1.12558	0.706493
NF0111200	cell division protein	-1.12555	0.192372
NF0060070	iron-sulfur cluster assembly 2 mitochondrial-like	-1.12552	NA
NF0108920	copine-3-like isoform x2	-1.12516	0.193996
NF0087090	predicted protein	-1.12486	0.474429
NF0130180	unspecified product	-1.12469	0.430644
NF0103960	ankyrin repeat domain-containing protein 6 isoform x4	-1.12458	0.787918
NF0033150	upf0160 protein mitochondrial-like	-1.1239	0.203405
NF0075040	conserved hypothetical protein	-1.1236	0.302713
NF0099610	kynurenine alpha-aminoadipate mitochondrial isoform x2	-1.1234	0.546293
NF0129680	gcn5-related n-acetyltransferase	-1.12331	0.194224
NF0116400	ribosomal protein component of cytosoli	-1.1233	0.0121375
NF0009830	lysosomal alpha-mannosidase	-1.1233	0.0643058
NF0023480	adipocyte plasma membrane-associated, alpha beta hydrolase fold-1 domain-containing protein, heat shock 70 kda protein cognate 4, hpt domain-containing protein, ice nucleation protein, pa-phosphatase related-family protein, poly polymerase, predicted protein, protein phosphatase-like protein, sensor response regulator hybrid, unspecified product	-1.12257	0.24487
NF0085680	predicted protein	-1.12253	0.471926
NF0003890	electron transfer flavoprotein subunit beta	-1.12215	0.0220328
NF0002580	eukaryotic tr	-1.12045	0.109658
NF0129720	phosphoglucomutase	-1.11987	0.431274
NF0032590	dihydroorotase	-1.11978	0.934074
NF0012660	membrane protein	-1.11977	0.614841
NF0029590	ribosomal rna processing brix domain protein isoform 1	-1.11888	0.381175
NF0014270	transcriptional regulator	-1.11857	0.323448
NF0047560	protein real-time-like	-1.11847	0.81904
NF0099370	glucose 6-phosphate dehydrogenase	-1.1181	0.495495
NF0072150	protein tssc1	-1.11794	0.795787
NF0018280	eukaryotic translation initiation factor 4e	-1.11778	0.69621
NF0014260	estradiol 17-beta-dehydrogen	-1.11752	0.259053
NF0020740	low quality protein: poly	-1.11729	0.0754658
NF0089110	phosphatidylinositol 3- and 4-kinase	-1.11693	0.00681663
NF0102050	d-lactate dehydrogenase	-1.11666	0.12232
NF0115060	(myosin heavy-chain) kinase	-1.11641	0.448527
NF0087870	vacuolar assembling sorting protein vps16	-1.11606	0.639034
NF0110870	predicted protein	-1.11605	0.998752
NF0061440	chromatin accessibility complex protein 1	-1.11598	0.328928
NF0013860	gamma carbonic anhydrase mitochondrial	-1.11583	0.0959003
NF0126320	poly	-1.11541	0.31174
NF0115720	cleavage stimulation factor subunit 3	-1.1152	0.66254
NF0065810	prefoldin subunit 5-like	-1.11509	0.190057
NF0023230	protein sec13 homolog	-1.11443	0.189578
NF0051550	rni-like protein	-1.11409	0.301588
NF0029480	hsp70 nucleotide exchange factor fes1-like	-1.11384	0.778262
NF0050020	diaphanous-related formin	-1.11346	0.521725
NF0113610	coatomer subunit gamma-like	-1.11288	0.148425
NF0017280	2-hydroxyacid dehydrogenase	-1.11279	0.250463
NF0048690	kynureninase	-1.11222	0.743592
NF0122070	adp atp translocase 4	-1.11201	0.514702
NF0013710	ccaat-box dna binding protein subunit partial	-1.11186	0.636914
NF0057500	arfgtpase-activating protein	-1.1117	0.778083
NF0110060	two component sensor histidine kinase	-1.11116	0.651813
NF0095580	agmatine deiminase	-1.11097	0.13261
NF0038690	segregation protein b	-1.11072	0.526474
NF0066300	saccharopine dehydrogenase domain protein	-1.11065	0.548179
NF0097010	nef-associated protein 1-like	-1.11054	0.658405
NF0049910	Hypothetical protein NAEGRDRAFT 56917, alkanal monooxygenase, dnaj homolog subfamily c member 18, duf307 family protein, glutathione s-transferase 1-1, homeobox domain containing protein, hypothetical protein, inositol -triphosphate receptor, membrane protein, mucolipin-3- partial, myb-like dna-binding domain containing protein, nad-dependent epimerase dehydratase, predicted protein, protein kina…	-1.1103	0.349773
NF0009640	predicted protein	-1.10996	0.0176429
NF0057220	acylamino-acid-releasing enzyme-like isoform x2	-1.10988	0.466237
NF0096820	aspartate aminotransferase, predicted protein, ser thr phosphatase family superfamily protein, wd repeat-containing protein 46 isoform x2	-1.10966	0.028478
NF0129850	protein nlrc3	-1.10954	0.772892
NF0046990	had-like protein	-1.10953	0.392507
NF0041810	serine threonine protein kinase (nrc-2)	-1.10944	0.958591
NF0028000	gtp binding protein	-1.10931	0.279568
NF0075770	n-hydroxycinnamoyl benzoyltransferase	-1.10904	0.753519
NF0081090	laminin g domain-containing protein	-1.10837	0.764119
NF0094720	ras gtpase domain-containing protein	-1.10833	0.278334
NF0098120	predicted protein	-1.10807	0.722198
NF0063440	transcription elongation factor spt5 isoform x2	-1.108	0.721205
NF0035990	predicted protein	-1.10766	0.0820068
NF0092250	30s ribosomal protein s15	-1.10744	0.387077
NF0001840	thymidine cytosolic-like	-1.1056	0.440064
NF0059440	ribose-phosphate pyrophosphokinase	-1.1055	0.323909
NF0025800	isobutyryl- mitochondrial	-1.10548	0.570918
NF0047260	methylglutaconyl- mitochondrial	-1.1054	0.726849
NF0072000	nadph--cytochrome p450 reductase isoform x2	-1.10524	0.328807
NF0056310	cytochrome p450	-1.105	0.652979
NF0111530	ufm1-specific protease 2	-1.10492	0.390866
NF0052370	protein phosphatase 4 regulatory subunit 1	-1.10458	0.222716
NF0081030	fas-associated factor 2	-1.10416	0.701497
NF0062110	domain-containing protein	-1.10413	0.296383
NF0020510	fumarylacetoacetate hydrolase	-1.10336	0.103068
NF0072580	lipoprotein precursor	-1.10331	0.889376
NF0076100	60s ribosomal protein l21	-1.10329	0.412585
NF0052280	26s proteasome regulatory subunit 4 homolog b-like	-1.10303	0.457135
NF0128310	ras-related protein rab-17	-1.10269	0.198726
NF0016040	gdp-mannose -dehydratase	-1.10229	0.385007
NF0018180	abc transporter family protein	-1.10204	0.238803
NF0042660	ras family small gtpase	-1.10196	0.117516
NF0059350	dna ligase 1-like	-1.10192	0.715573
NF0015790	k+ channel tetramerization domain-containing protein	-1.10168	0.481875
NF0013360	kynurenine 3-monooxygenase	-1.10161	0.151468
NF0094170	secretory protein 31	-1.10143	0.266191
NF0104060	u3 small nucleolar rna-associated protein 18 homolog	-1.10076	0.089
NF0029500	mitochondrial import inner membrane transl	-1.10036	0.23813
NF0070020	px domain-containing protein	-1.10025	0.39865
NF0100080	alcohol dehydrogenase, domain-containing protein, ethanolamine kinase 2, lish domain and heat repeat-containing protein kiaa1468 homolog, metal dependent phosphohydrolase, nitrilase cyanide hydratase and apolipoprotein n-acyltransferase, type-like protein, ubiquitin carboxyl-terminal hydrolase 49 isoform x1	-1.09983	0.0464216
NF0069980	histidine kinase	-1.09961	0.0519147
NF0111740	karyopherin beta	-1.0987	0.153879
NF0025880	hypothetical protein NAEGRDRAFT 78043, opioid growth factor receptor region, probable cation-transporting atpase 13a2, probable cation-transporting atpase 13a3-like, unspecified product	-1.09857	0.0848555
NF0125510	unspecified product	-1.09856	0.0860241
NF0074270	6-phosphofructokinase	-1.09851	0.101234
NF0103920	soluble inorganic pyrophosphatase-like	-1.09815	0.0474078
NF0000780	tetratricopeptide repeat protein	-1.09798	0.781777
NF0021070	villin	-1.09752	0.604513
NF0101260	predicted protein	-1.09744	0.295832
NF0058700	peptidyl-prolyl cis-trans isomerase fkbp2-like protein	-1.09744	0.891103
NF0023160	prohibitin-like protein	-1.09713	0.297754
NF0116750	vacuolar protein sorting-associated protein 4b	-1.09698	0.259888
NF0091810	hypothetical protein	-1.09601	0.889933
NF0119510	vacuolar protein sorting-associated protein 26	-1.09592	0.899788
NF0101530	glutamate dehydrogenase	-1.09568	0.261937
NF0011350	rho family small gtpase	-1.09543	0.171383
NF0052360	membrane aaa-metalloprotease	-1.09527	0.0779722
NF0042530	helicase ski2w-like	-1.09507	0.353998
NF0123500	myosin	-1.09428	0.908209
NF0058450	inner mitochondrial membrane protein sco1p	-1.09407	0.397505
NF0025940	wash complex subunit strumpellin	-1.09404	0.0547155
NF0111730	unspecified product	-1.09379	NA
NF0053370	nuc189-domain-containing protein	-1.0936	0.98791
NF0117130	predicted protein	-1.09347	NA
NF0037220	adenosine amp deaminase family protein	-1.09343	0.345133
NF0057010	rrna-processing protein fcf1 homolog	-1.09323	0.869256
NF0132150	hypothetical protein NAEGRDRAFT 82392	-1.09292	0.945468
NF0111380	k+ channel tetramerization domain-containing protein, potassium channel tetramerisation domain containing protein, pre-rrna processing protein ftsj3	-1.09259	0.709052
NF0008340	predicted protein	-1.0922	0.920868
NF0039260	26s protease regulatory subunit 7-like	-1.09142	0.946726
NF0010400	double-strand-break repair protein rad21 homolog	-1.09101	0.455957
NF0111160	protein grip-like isoform x1	-1.09087	0.94346
NF0014990	unspecified product	-1.09071	0.722677
NF0128070	autophagy related protein atg8	-1.09025	0.865392
NF0128130	membrane protein	-1.09004	0.421302
NF0056780	dead-box rna helicase	-1.09002	0.494952
NF0124940	signal peptide ysirk family	-1.08989	0.00637148
NF0059710	28s ribosomal protein mitochondrial-like	-1.08952	0.110639
NF0122240	predicted protein	-1.08948	0.0519589
NF0000440	platelet-activating factor acetylhydrolase cytopl	-1.08934	0.526257
NF0130830	serine protease family	-1.08901	0.381059
NF0021560	2-octaprenyl-6-methoxyphenyl hydroxylase	-1.08872	0.2592
NF0044280	ring finger protein nhl-1- partial	-1.08869	0.475191
NF0088750	chitinase domain-containing protein 1	-1.08865	0.328751
NF0029980	ef-hand calcium-binding domain-containing protein 1-like	-1.08832	0.937015
NF0068780	mboat family protein	-1.08798	0.501336
NF0010820	atp epsilon chain	-1.08798	0.131745
NF0066870	transcription initiation factor tfiid component taf4	-1.08771	0.549672
NF0027630	5-formyltetrahydrofolate cyclo-ligase	-1.08741	0.00970287
NF0003650	isoprenoid biosynthesis protein	-1.08733	0.146567
NF0002790	splicing factor 3b subunit 1-like	-1.08731	0.5305
NF0044530	mitochondrial intermediate peptidase-like	-1.08698	0.298157
NF0068520	eukaryotic translation initiation factor 3 subunit d-like	-1.08696	0.300772
NF0002140	chromodomain helicase dna binding protein	-1.08684	0.28981
NF0131380	endoribonuclease l-psp	-1.08668	0.708655
NF0127610	novel plant snare 11	-1.08652	0.0246371
NF0050790	peptidyl-prolyl cis-trans isomerase nima-interacting 1-	-1.08625	0.917936
NF0103450	armadillo repeat domain-containing protein	-1.08607	0.0530713
NF0077940	ribosomal l1 domain-containing protein 1	-1.08588	0.79561
NF0102610	inosine-5-monophosphate dehydrogenase	-1.08559	0.392818
NF0099910	flap endonuclease 1-like	-1.08546	0.806442
NF0027490	mitochondrial 2-oxoglutarate malate carrier	-1.08519	0.673341
NF0028160	1-phosphatidylinositol -bisphosphate phosphodiesterase gamma-2, diacylglycerol kinase catalytic domain containing protein	-1.08506	0.280793
NF0063300	tetratricopeptide repeat protein 37-like	-1.08453	0.223986
NF0118000	arfgtpase-activating protein	-1.08443	NA
NF0030820	baculoviral iap repeat-containing protein 1- partial	-1.08403	0.285265
NF0115900	leucine dehydrogenase	-1.08324	0.16533
NF0071260	soluble nsf attachment family protein	-1.0831	0.31062
NF0091060	amp deaminase	-1.08303	0.534162
NF0023780	ras-related protein rab-35-like	-1.08228	0.259848
NF0008800	serine threonine protein kinase	-1.0821	0.894444
NF0028190	mitochondrial substrate carrier family protein	-1.08206	0.526303
NF0010770	vacuolar protein sorting-associated protein 16 homolog	-1.08177	0.746452
NF0062390	probable atp-dependent rna helicase ddx47	-1.08161	0.198415
NF0115700	v-type proton atpase subunit e-like	-1.08154	0.608965
NF0035190	protein efr3 homolog b isoform x1	-1.08091	0.663222
NF0097140	arf sar family small gtpase	-1.08082	0.436083
NF0016020	cytidine deaminase	-1.08054	0.275368
NF0011030	u3 small nucleolar rna-associated protein 15 homolog	-1.08038	0.452375
NF0123290	neuronal calcium sensor 1	-1.07962	0.0958871
NF0125960	stomatin-like protein mitochondrial	-1.07956	0.0853729
NF0087000	serine carboxypeptidase ii-3-like	-1.07926	0.679197
NF0000250	methionine aminopeptidase	-1.07896	0.184241
NF0014510	predicted protein	-1.0788	0.254739
NF0128210	appr-1-p processing domain-containing protein	-1.07803	0.739803
NF0046290	wd40 repeat-containing protein	-1.07803	0.582862
NF0044720	unspecified product	-1.07774	0.834902
NF0036630	adp-ribosylation factor family	-1.07769	0.864003
NF0105900	myosin-7- partial	-1.07751	0.514465
NF0037420	cob yrinic acid -diamide mitochondrial-like	-1.07704	0.0847149
NF0099260	signal recognition particle receptor subunit beta-like	-1.07703	0.826649
NF0094500	patatin domain-containing protein	-1.07702	0.611763
NF0002470	chaperonin cpn60- mitochondrial-like	-1.07698	0.196062
NF0009390	wd repeat-containing protein 48 homolog	-1.07678	0.788439
NF0025450	pentatricopeptide repeat-containing protein chloropl	-1.07666	0.387267
NF0093720	protein mak16 homolog	-1.07656	0.11617
NF0017640	swi snf-re	-1.07655	0.863672
NF0034350	unspecified product	-1.07647	0.934536
NF0064500	qa-snare protein	-1.07559	0.87059
NF0105410	vesicle-associated membrane pro	-1.07489	0.211001
NF0100880	5 -amp-activated protein kinase subunit gamma-1-like, 5 -amp-activated protein kinase subunit gamma-3 isoform 2	-1.07468	0.509285
NF0011960	hypothetical protein	-1.07418	0.29618
NF0053390	transportin-1 isoform x1	-1.0739	0.213712
NF0056200	leucine rich repeat -containing protein	-1.07382	0.358485
NF0057320	ribosomal protein l11	-1.07364	0.410305
NF0023680	acetyl- acetyltransferase	-1.07352	0.913364
NF0056890	glycoprotein endo-alpha- -mannosidase	-1.07345	NA
NF0011830	protein phosphatase 2a regulatory b subunit	-1.0734	0.0961989
NF0087730	39s ribosomal protein mitochondrial-like	-1.07281	0.197187
NF0047740	g-protein alpha subunit	-1.07241	0.982852
NF0000800	methionine synthase reductase	-1.07231	0.433783
NF0065470	5 3 -exonuclease n- and i-domain-containing protein	-1.07194	0.587537
NF0041940	protein phosphatase	-1.07191	0.272873
NF0123270	nuclear transport factor 2 domain containing protein	-1.07157	0.289462
NF0117290	nudix domain containing protein	-1.07155	0.454288
NF0084350	calmodulin-like protein 2-like	-1.07075	0.589124
NF0117930	methylcrotonoyl- carboxylase	-1.07049	0.568024
NF0010180	t-complex protein 1 subunit zeta-like	-1.07044	0.820992
NF0116170	dedicator of cytokinesis 5	-1.07028	0.293037
NF0009290	trna (adenine -n )-methyltransferase catalytic	-1.07024	0.793169
NF0125780	n-terminal acetyltransferase complex c component mak3	-1.07024	0.814771
NF0122470	histidine kinase family protein	-1.07015	0.928677
NF0010930	predicted protein	-1.06945	0.0588396
NF0089610	predicted protein	-1.06891	0.857993
NF0023460	predicted protein	-1.06873	0.363326
NF0059960	prostaglandin e synthase 2-like	-1.06865	0.283212
NF0067260	predicted protein	-1.06811	0.568387
NF0039470	diphthamide biosynthesis protein 2-like	-1.06796	0.99434
NF0124690	peroxisome biogenesis protein 22-like	-1.06793	0.497033
NF0062480	peptidase s41 family protein	-1.06775	0.16849
NF0109840	alpha adducin	-1.06746	0.666647
NF0011690	mitochondrial 54s ribosomal protein 20	-1.06737	0.24084
NF0006250	Hypothetical protein NAEGRDRAFT 78315	-1.06725	0.976705
NF0065370	signal peptidase	-1.06696	0.0676877
NF0036240	protein fam45a-like	-1.06681	0.522855
NF0071850	serine threonine-protein kinase 38-like isoform x1	-1.06647	0.168185
NF0064970	tetratricopeptide repeat domain 27	-1.06593	0.460935
NF0087560	phosphoinositide-binding protein	-1.0659	0.639978
NF0109880	probable atp-dependent rna helicase ddx60	-1.06585	0.940643
NF0090680	predicted protein	-1.06548	0.62334
NF0127370	silent information regulator family protein	-1.06541	0.873381
NF0044760	protein tplate-like	-1.06528	0.954275
NF0074660	trna pseudouridine synthase mitochondrial isoform x1	-1.06496	0.878075
NF0086560	thioredoxin-domain-containing protein	-1.0644	0.444327
NF0078260	duf1325 family protein	-1.06431	0.697477
NF0065220	3-beta hydroxysteroid dehydrogenase	-1.06374	0.805639
NF0125910	amp-binding protein	-1.06363	0.101169
NF0054110	peptidyl-trna hydrolase	-1.06349	0.340155
NF0045780	oxysterol binding protein	-1.06344	0.172686
NF0031830	splicing factor u2af 38 kda subunit	-1.06332	0.377415
NF0035890	atpase aaa	-1.06321	0.188461
NF0096540	tip elongation aberrant protein 1-like	-1.06293	0.846927
NF0092610	rho gdp-dissociation inhibitor	-1.06287	0.466039
NF0011970	letm1 and ef-hand domain-containing protein mitochon	-1.06209	0.315737
NF0043020	proteasome subunit alpha type-2-b-like	-1.06195	0.161025
NF0107090	calcium-binding protein 39-like	-1.06179	0.379687
NF0099580	protein kinase 2	-1.06164	0.672049
NF0131300	cytochrome c oxidase subunit 2	-1.06162	0.0404352
NF0014750	h aca ribonucleoprotein complex subunit 4, mitochondrial-processing peptidase subunit beta-like, nhl repeat domain-containing protein, protein kti12 homolog, unspecified product	-1.06125	0.000676488
NF0005190	arginase family protein	-1.06117	0.505012
NF0045920	multiple epidermal growth factor-like domains pr	-1.0609	0.246307
NF0001830	cyclin-like f-box containing protein, h(+) cl(-) exchange transporter 3-like isoform x2, mfs transporter, predicted protein, protein kinase domain containing protein, rna-directed rna polymerase, sant domain-containing protein, serine protease family	-1.06037	0.462171
NF0122850	predicted protein	-1.06013	0.423556
NF0069080	heat domain-containing protein, proactivator polypeptide-like, t-complex protein theta subunit, type i inositol -trisphosphate 5-phosphatase 12-like, type ii inositol 5-, unspecified product, uracil phosphoribosyltransferase	-1.05949	0.776219
NF0034900	arm repeat superfamily protein	-1.0593	0.873876
NF0038660	fh2 domain-containing protein	-1.05921	0.91093
NF0024000	hypothetical protein NAEGRDRAFT 59353	-1.05918	0.951316
NF0022700	26s proteasome non-atpase regulatory subunit 2-like	-1.0589	0.444098
NF0052930	elongation factor p	-1.05865	0.74272
NF0092080	thiolase protein	-1.0579	0.743819
NF0130580	serine carboxypeptidase-like 20-like	-1.05752	0.269771
NF0069320	predicted protein	-1.0575	0.577628
NF0038020	pyruvate dehydrogenase e1 component subunit mitochon	-1.05749	0.527994
NF0036890	syntaxin-71 isoform x3	-1.05747	0.982693
NF0005940	atp-dependent zinc metalloprotease ftsh mitochondrial-li	-1.05731	0.123097
NF0066210	ran gtpase binding protein	-1.05722	0.736339
NF0046560	leucine dehydrogenase	-1.05718	0.434855
NF0015540	predicted protein	-1.05714	0.982224
NF0038650	predicted protein	-1.05688	0.513021
NF0016490	importin 13	-1.05608	0.881562
NF0031300	leucyl-trna synthetase	-1.0559	0.783957
NF0034560	pantoate--beta-alanine ligase	-1.05589	0.00312025
NF0026100	vacuolar atp subunit a	-1.05581	0.585255
NF0045520	saps domain-containing protein	-1.05573	0.777974
NF0063430	tpr repeat containing protein	-1.05521	0.366173
NF0100330	histidine kinase	-1.05505	0.0815155
NF0013230	low quality protein: zinc fin	-1.05485	0.556178
NF0069350	ubiquitin-conjugating enzyme e2	-1.05416	0.701397
NF0004310	nascent polypeptide-associated complex alpha subunit	-1.05406	0.45729
NF0106850	coatomer subunit beta-1-like	-1.05384	0.113472
NF0010140	alcohol dehydrogenase	-1.0538	0.901318
NF0060850	rna polymerase largest subunit	-1.05377	0.324275
NF0110650	rasgef domain-containing protein	-1.05358	0.750271
NF0046050	threonine--trna cytoplasmic	-1.05341	0.375791
NF0015400	predicted protein	-1.05334	0.867524
NF0002720	ubiquinol-cytochrome c reductase complex chaperone	-1.05323	0.613573
NF0006470	signal recognition particle 19 kda	-1.05321	0.918526
NF0014920	ras small monomeric gtpase protein	-1.0524	0.792651
NF0025350	peptidase m14	-1.05208	0.247163
NF0029190	1-phosphatidylinositol -bisphosphate phosphodiesterase delta-4-like, phosphoinositide-specific phospholipase c	-1.05191	0.501353
NF0125270	nudix domain containing protein	-1.05187	0.653081
NF0096810	adenylate kinase	-1.05141	0.975181
NF0060560	ubiquitin-fold modifier-conjugating enzyme 1-like	-1.05102	0.593712
NF0002850	beach domain-containing protein	-1.05079	0.462597
NF0021880	translation initiation factor eif-2b subunit beta-like	-1.05079	0.829703
NF0124750	succinate-semialdehyde dehydrogenase	-1.05023	0.210209
NF0111850	calmodulin protein	-1.05022	0.830019
NF0010920	coatomer subunit alpha-1-like	-1.04987	0.319536
NF0085020	pirin-related protein	-1.04984	0.414482
NF0049320	rab gdp dissociation inhibitor alpha	-1.04976	0.442164
NF0120020	hypothetical protein NAEGRDRAFT 58757	-1.04972	0.511332
NF0028150	tyrosine--trna cytoplasmic	-1.04952	0.999254
NF0107230	valyl-trna synthetase	-1.04946	0.750782
NF0021050	malate dehydrogenase	-1.04934	0.171801
NF0001850	deferrochelatase peroxidase	-1.04908	0.454399
NF0096230	phospholipase carboxylesterase	-1.04896	0.648466
NF0049070	pleckstrin domain-containing protein	-1.0488	0.562359
NF0096220	smu1 isoform a	-1.04875	0.289217
NF0118770	trna methyltransferase 112 homolog	-1.04822	0.423485
NF0093600	glucocorticoid receptor dna binding factor	-1.0482	0.160356
NF0082810	eukaryotic translation initiation factor x-chromosomal-	-1.04815	0.745102
NF0111350	tripeptidyl-peptidase 2	-1.04791	0.80186
NF0055660	glyceraldehyde-3-phosphate dehydrogenase	-1.04785	0.835861
NF0004520	ribose-phosphate pyrophosphokinase	-1.04761	0.707318
NF0032810	signal recognition particle subunit srp72 isoform x1	-1.04761	0.912537
NF0039980	lysophosphatidic acid phosphatase type 6	-1.04721	0.703032
NF0069520	aldehyde-activating protein	-1.04619	0.260104
NF0117990	histone deacetylase complex subunit sin3b, paired amphipathic helix protein sin3b, paired amphipathic helix protein sin3b isoform x2	-1.04617	0.508147
NF0087660	ornithine aminotransferase	-1.0461	0.425068
NF0083250	npl4 family protein	-1.04557	0.521429
NF0028260	nuclear cap-binding protein subunit 2- partial	-1.04528	0.645451
NF0024390	conserved plasmodium protein	-1.04498	0.494505
NF0005480	saccharopine dehydrogenase	-1.0449	0.699335
NF0056540	phosphatidylinositol 3-kinase 2	-1.04485	0.761979
NF0061260	copine-3-like isoform x2	-1.0448	0.927895
NF0002780	phospholipid-transporting atpase 3-like	-1.04473	NA
NF0104290	s-adenosylmethionine decarboxylase	-1.04465	0.564985
NF0077320	proliferation-associated protein 2g4	-1.04432	0.560433
NF0080710	proteasome subunit alpha type 5	-1.04428	0.786164
NF0105050	myosin-h heavy chain isoform 1	-1.04424	0.788337
NF0129460	predicted protein	-1.04391	0.54206
NF0126260	trna (cytosine-5-)-methyltransferase	-1.04267	0.694908
NF0068180	cysteine proteinase rd19a-like	-1.04263	0.945887
NF0012090	expression regulator of atp synthase nca2p	-1.04246	0.811645
NF0083280	inorganic pyrophosphatase exopolyphosphatase	-1.04235	0.95188
NF0093390	mitochondrial import inner membrane translocase	-1.04181	0.532729
NF0015800	peroxiredoxin-2	-1.04173	0.722108
NF0117600	rab family small gtpase	-1.04167	0.88611
NF0103680	glutathione s-transferase a-like	-1.04163	0.978036
NF0073150	adp-ribosylation fac	-1.04153	0.705373
NF0023480	adipocyte plasma membrane-associated, alpha beta hydrolase fold-1 domain-containing protein, heat shock 70 kda protein cognate 4, hpt domain-containing protein, ice nucleation protein, pa-phosphatase related-family protein, poly polymerase, predicted protein, protein phosphatase-like protein, sensor response regulator hybrid, unspecified product	-1.04136	0.24487
NF0030520	vacuolar protei	-1.04111	0.824817
NF0114980	cbs and cyclic nucleotide-binding domain-containing pro	-1.04067	0.247274
NF0007280	rop-family small gtpase	-1.04053	0.666122
NF0060210	nuclear pore complex protein nup93-like	-1.03968	0.710199
NF0115630	breast cancer metastasis-suppressor 1	-1.03965	0.220766
NF0019300	helicase-exonuclease subunit	-1.03947	0.643437
NF0065150	ubx domain-containing protein	-1.03907	0.806685
NF0053680	gmp synthase	-1.0388	0.257554
NF0058030	comm domain-containing protein 8	-1.03866	0.932113
NF0058250	translation initiation factor eif-2b subunit gamma-like	-1.03823	0.91102
NF0127100	es1 protein mitochondrial	-1.03728	0.912224
NF0039810	probable 26s proteasome non-atpase regulatory subunit 8a	-1.03701	0.395205
NF0042280	ankyrin repeat protein	-1.03678	0.484674
NF0006360	predicted protein	-1.03624	0.828712
NF0101220	translation initiation factor 4b	-1.03596	0.411049
NF0028510	autophagocytosis associated	-1.03595	0.62519
NF0033040	alanine racemase	-1.0359	0.978655
NF0104280	protein unc-13 homolog d	-1.0357	0.448783
NF0083920	rho gtpase activating protein	-1.03566	0.964926
NF0079720	unspecified product	-1.03524	0.26237
NF0118150	set domain-containing protein	-1.03518	0.417208
NF0032460	cop9 signalosome complex subunit 3-like	-1.03501	0.614592
NF0079080	predicted protein	-1.03456	0.516545
NF0003410	translation initiation factor eif-2b subunit delta-like	-1.03443	0.744459
NF0005130	ribosome recycling factor	-1.03404	0.664624
NF0126710	staphylococcal nuclease domain-containing protein 1-like	-1.03379	0.80027
NF0022510	short-chain dehydrogenase	-1.03373	0.47186
NF0037170	cysteinyl-trna synthetase	-1.03373	0.337311
NF0129420	hypothetical protein NAEGRDRAFT 57247	-1.03362	0.820115
NF0060580	serine carboxypeptidase-like 50	-1.03328	0.236976
NF0079280	briggsae cbr-mppa-1 protein	-1.03308	0.84082
NF0011470	116 kda u5 small nuclear ribonucleoprotein component	-1.03306	0.2914
NF0035980	atp-binding cassette sub-family g member 2-like	-1.03264	0.571177
NF0085400	cystathionine gamma-lyase	-1.03258	0.196432
NF0012910	dna polymerase iii subunit delta	-1.03239	0.457072
NF0088960	obg-like atpase 1	-1.0321	0.272985
NF0090560	acid phosphatase	-1.032	0.971262
NF0122610	secretory carrier-associated membrane protein 1-like	-1.03195	0.519351
NF0034650	mitochondrial phosphate carrier protein	-1.03175	0.25985
NF0105350	50s ribosomal protein l9	-1.03148	0.829393
NF0032820	ras-related protein rac1-like	-1.03147	0.973232
NF0098580	beta-lactamase class a-like protein	-1.03085	0.977413
NF0114350	adp-ribosylation factor-like 5c	-1.03075	0.359636
NF0099200	ccr4-not transcription complex subunit 1-like	-1.0301	0.785371
NF0048930	tbc1 domain family member 24-like	-1.03006	0.721855
NF0014430	phage tail family protein	-1.02981	0.838047
NF0116840	actin binding protein	-1.02967	0.924737
NF0058420	methylmalonyl- mutase	-1.02952	0.521053
NF0069080	heat domain-containing protein, proactivator polypeptide-like, t-complex protein theta subunit, type i inositol -trisphosphate 5-phosphatase 12-like, type ii inositol 5-, unspecified product, uracil phosphoribosyltransferase	-1.0287	0.776219
NF0130950	translation initiation factor if-3	-1.02852	0.442554
NF0081770	acyl-coenzyme a thioesterase them4	-1.02828	0.842718
NF0059360	aconitate hydratase, aconitate mitochondrial, aconitate mitochondrial precursor, aconitate mitochondrial-like">aconitate hydratase, aconitate mitochondrial, aconitate mitochondrial precursor, aconitate mitochondrial-like	-1.02786	0.207682
NF0042230	predicted protein	-1.02752	0.928268
NF0023210	cullin c	-1.02748	0.897377
NF0056260	alpha beta hydrolase	-1.02708	0.728878
NF0019440	dna replication factor c complex subunit 2	-1.02682	0.877713
NF0104940	fatty acyl-	-1.02674	0.740718
NF0001040	uridine kinase	-1.02659	0.892569
NF0106550	arf guanine-nucleotide exchange factor gnom-like	-1.02594	0.735374
NF0038660	fh2 domain-containing protein	-1.02594	0.91093
NF0045070	actin binding protein	-1.02528	0.487473
NF0012200	hrd1-like protein	-1.02527	0.41737
NF0039120	elongation factor 1 gamma domain-containing protein	-1.02509	0.343549
NF0089650	cofilin	-1.02453	0.888624
NF0095110	proteasome activator complex subunit 4-like	-1.02447	0.567018
NF0092040	predicted protein	-1.02436	0.707887
NF0092180	medium subunit of the adaptin 2 complex	-1.02396	0.907362
NF0108370	cop9 signalosome complex subunit 1-like	-1.02367	0.600194
NF0127130	swi snf complex subunit smarcc2	-1.02363	0.759306
NF0086870	predicted protein	-1.02347	0.317445
NF0001930	dna ligase 3	-1.02279	0.749924
NF0011380	nodal modulator 2-like	-1.02264	0.319315
NF0084340	ubiquitin-like modifier	-1.02244	0.877817
NF0001660	g protein b-subunit	-1.02234	0.683032
NF0046750	thioesterase superfamily protein	-1.02231	0.938032
NF0007100	domain-containing protein	-1.02225	0.79915
NF0065050	protein sgt1 homolog	-1.02206	0.468626
NF0061630	leishmanolysin peptidase	-1.02151	0.474786
NF0109590	serine threonine-protein phosphatase 6 regul	-1.0215	0.476477
NF0060440	mevalonate kinase	-1.02134	0.711928
NF0051090	atpase aaa	-1.02132	0.378241
NF0012610	cytosolic thioredoxin trx1	-1.02129	0.650844
NF0041000	4-hydroxyphenylpyruvate dioxygenase	-1.02123	0.647973
NF0078690	ras-related protein rab-23-like	-1.02068	NA
NF0061810	glycine dehydrogenase	-1.02039	0.607743
NF0106410	gamma-soluble nsf attachment protein	-1.02024	0.880138
NF0018310	comm domain-containing protein 1	-1.02005	0.81975
NF0085270	vacuolar protein sorting-associated protein 18 homolog	-1.01995	0.420155
NF0075540	aaa atpase domain-containing protein	-1.01928	0.433081
NF0111800	tether containing ubx domain for glut4 isoform x2	-1.0187	0.546681
NF0124880	predicted protein	-1.01864	0.851208
NF0051480	member ras oncogene family-like 6 isoform x3	-1.01829	0.418943
NF0126160	wash complex subunit ccdc53	-1.01825	0.575676
NF0100080	alcohol dehydrogenase, domain-containing protein, ethanolamine kinase 2, lish domain and heat repeat-containing protein kiaa1468 homolog, metal dependent phosphohydrolase, nitrilase cyanide hydratase and apolipoprotein n-acyltransferase, type-like protein, ubiquitin carboxyl-terminal hydrolase 49 isoform x1	-1.01806	0.0464216
NF0028650	vacuolar protein sorting-associated protein 35b-like	-1.01793	0.829152
NF0078350	5 -nucleotidase	-1.01792	0.65245
NF0064360	unspecified product	-1.01784	NA
NF0101810	e3 ubiquitin-protein ligase ubr1-like	-1.01778	0.538445
NF0128740	apocytochrome b	-1.01766	0.419565
NF0048160	vacuolar protein sorting-associated protein 33a	-1.01731	0.775697
NF0008190	rho family small gtpase	-1.01718	0.450707
NF0127240	protein clp1 homolog	-1.01707	0.954219
NF0012630	coatomer subunit delta	-1.01688	0.576461
NF0086040	ubiquitinconjugating enzyme subfamily protein	-1.01661	0.925235
NF0033000	fatty acid desaturase	-1.01626	0.393866
NF0058810	branched-chain amino acid aminotransferase	-1.01614	0.414892
NF0022380	probable isoprenylcysteine alpha-carbonyl meth	-1.01611	0.587138
NF0039660	glutathione s-transferase	-1.01578	0.629205
NF0019750	syntaxin family protein	-1.01575	NA
NF0029930	methyltransferase-like protein 13-like isoform x1	-1.01558	0.857358
NF0003660	erg4 erg24 ergosterol biosynthesis protein family protein	-1.01538	0.50196
NF0058950	importin subunit beta-1-like	-1.01523	0.488327
NF0120720	hypothetical protein NAEGRDRAFT 56909	-1.01509	0.511646
NF0038400	metal-dependent phosphohydrolase	-1.01452	0.414586
NF0112340	guanine nucleotide-binding protein alpha-1 subunit	-1.01437	0.551461
NF0109100	alpha beta hydrolase fold protein domain-containing pro	-1.01424	0.659065
NF0036080	low quality protein: methionyl-trna mitochondrial-like	-1.01413	0.867412
NF0117380	heat shock 70 kda protein 4 isoform x3	-1.01388	0.465101
NF0025880	hypothetical protein NAEGRDRAFT 78043, opioid growth factor receptor region, probable cation-transporting atpase 13a2, probable cation-transporting atpase 13a3-like, unspecified product	-1.01364	0.0848555
NF0121380	snf7 family protein	-1.01345	0.772609
NF0027800	30s ribosomal protein s17	-1.0133	0.914945
NF0065580	threonyl-trna isoform c	-1.01317	0.642245
NF0112730	patatin	-1.01305	0.829699
NF0026300	ubiquitin family protein	-1.01303	0.465246
NF0066440	arf sar family small gtpase	-1.013	0.692896
NF0072790	neurofibromin isoform x3	-1.01294	0.736892
NF0033100	nad h quinone oxidoreductase	-1.01266	0.740488
NF0023390	heat shock cognate 70 kda	-1.01255	0.977311
NF0070790	glucose-6-phosphate isomerase	-1.01221	0.950406
NF0002320	pentatricopeptide repeat-containing protein at5g65560-li	-1.01211	0.78898
NF0025740	hypothetical protein NAEGRDRAFT 80285	-1.01208	0.910353
NF0087670	very long-chain specific acyl- mitochondrial-like isof	-1.01206	0.89277
NF0112300	pkinase-domain-containing protein	-1.01172	0.85406
NF0102940	gblp neucr guanine nucleotide-binding protein beta subunit-like protein (cross-pathway control wd-repeat protein cpc-2)</	-1.01154	0.86221
NF0084500	damage-specific dna binding protein 1	-1.01123	0.520919
NF0108100	histidine ammonia-lyase	-1.01075	0.524984
NF0089390	nucleoside-diphosphate sugar epimerase	-1.01034	0.620103
NF0014750	h aca ribonucleoprotein complex subunit 4, mitochondrial-processing peptidase subunit beta-like, nhl repeat domain-containing protein, protein kti12 homolog, unspecified product	-1.01021	0.000676488
NF0076810	transducin beta-like protein 3-like isoform x1	-1.00935	0.669111
NF0031030	qc-snare protein	-1.00919	0.898134
NF0121230	protein os-9	-1.0091	0.711671
NF0001540	bifunctional coenzyme a synthase	-1.00889	0.585849
NF0043380	d-3-phosphoglycerate dehydrogenase	-1.00872	0.773694
NF0070460	dolichyl-phosphate beta-d-mannosyltransferase precursor	-1.00848	0.345242
NF0067090	hypothetical protein COCSADRAFT 108064	-1.00832	0.227749
NF0038330	carboxypeptidase taq m32 metallopeptidase	-1.00796	0.743004
NF0031840	hypothetical protein NAEGRDRAFT 57526	-1.00787	0.964356
NF0083610	c2 calcium lipid-binding and gram domain containing pro	-1.00775	0.828847
NF0117540	ras-related protein rab-2a-like	-1.00769	0.992463
NF0002210	26s proteasome non-atpase regulatory subunit 12, galactose oxidase kelch repeat superfamily protein isoform 1, large subunit gtpase 1, peptide methionine sulfoxide reductase, predicted protein, proteasome subunit beta type-7, rgs domain-containing protein, unspecified product	-1.00763	0.0317139
NF0078460	pb1 domain-containing protein	-1.00742	0.353085
NF0051420	clp protease adaptor protein	-1.0074	0.944141
NF0052510	endo- -d-glucanase	-1.00724	0.975414
NF0027220	eukaryotic translation initiation factor 3 subunit g	-1.00704	0.619895
NF0065480	thioredoxin family trp26 family protein	-1.00669	0.768598
NF0089720	zn-dependent hydrolase	-1.00666	0.887762
NF0015070	cop9 signalosome complex subunit 4-like	-1.00645	0.479877
NF0006860	pentatricopeptide repeat-containing prote	-1.00627	0.356054
NF0039100	phenazine biosynthesis-like domain-containing protein	-1.00626	0.92054
NF0048580	serine threonine-protein phos	-1.00617	0.730143
NF0095080	rhogef domain-containing protein	-1.00567	0.407614
NF0054860	upf0489 protein c5orf22 homolog	-1.00562	0.908929
NF0060740	cop9 signalosome complex subunit 5	-1.00543	0.679323
NF0061840	peroxisomal membrane protein pmp34-like	-1.00533	0.813795
NF0039890	dna polymerase iii subunits gamma and tau	-1.00532	0.460366
NF0091180	hsp70 family protein	-1.00519	0.802037
NF0078020	ankyrin unc44	-1.00504	0.686221
NF0094950	ubiquitin carboxyl-terminal hydrolase 5-like	-1.00471	0.892167
NF0013910	predicted protein	-1.00456	0.895261
NF0040940	acyl- dehydrogenase family member 11	-1.00444	0.777716
NF0055360	heat shock protein sti-like	-1.00416	0.623979
NF0047860	2-keto-4-pentenoate hydratase 2-oxohepta-3-en	-1.00394	0.337056
NF0019060	peroxisome biogenesis protein 6-like	-1.00391	0.926444
NF0058880	splicing factor 3b subunit 3-like	-1.00376	0.823064
NF0067280	chaperonin subunit delta	-1.00352	0.83644
NF0008450	leucine-rich repeat protein 1	-1.00347	0.700521
NF0087180	glia maturation factor beta	-1.00283	0.350408
NF0006040	protein peroxin4	-1.00272	0.484937
NF0083340	protein misato homolog 1-like	-1.00264	0.67618
NF0020400	xanthine dehydrogenase	-1.00263	0.852396
NF0101350	nudix hydrolase	-1.00239	0.432446
NF0107890	utp--glucose-1-phosphate uridylyltransferase-like	-1.00208	0.799211
NF0041090	kinesin-1 heavy chain-like	-1.0019	0.545141
NF0039180	arsenical pump-driving atpase	-1.00168	0.695072
NF0011850	aspartyl glutamyl-trna amidotransferase subunit b	-1.00128	0.831018
NF0067270	phosphomannomutase family protein	-1.00122	0.515626
NF0042080	translation initiation factor if-2	-1.00121	0.962867
NF0014160	1-acyl-sn-glycerol-3-phosphate acyltransferase, coatomer subunit beta, dna replication licensing factor mcm7, mechanosensitive ion channel protein, predicted protein	-1.00119	0.558712
NF0127630	septum formation inhibitor maf	-1.00118	0.354737
NF0075080	eukaryotic translation initiation factor 2 subunit 3-like	-1.00112	0.589443
NF0003150	mitochondrial oxoglutarate:malate antiporter	-1.00094	0.598636
NF0116080	protein kinase	-1.00078	0.710999
NF0063260	ring finger and transmembrane domain-containing prot	-1.00076	0.99758
NF0116090	<h2 class="eupathdb-RecordOverviewDescription" title="importin alpha, lysosomal amino acid transporter 1 homolog, mhc i c-terminus family protein, pentatricopeptide repeat-containing, predicted protein, protein kinase, unspecified product">importin alpha, lysosomal amino acid transporter 1 homolog, mhc i c-terminus family protein, pentatricopeptide repeat-containing, predicted protein, protein ki…	-1.00067	0.335967
NF0095890	glutamyl-trna amidotransferase subunit c	-1.0006	NA
NF0115620	elongation factor 1-delta 1	-1.00046	0.800312
NF0031230	calmodulin	-1.00034	0.848564
NF0083750	dihydrolipoyllysine	-1.00019	0.446158
NF0013110	cullin c	1.00005	0.578085
NF0131470	enoyl- hydratase	1.00075	0.387154
NF0010320	g protein alpha-subunit	1.00078	0.387242
NF0050210	heat shock protein	1.00097	0.857676
NF0118290	protein phosphatase 2c	1.00119	0.81803
NF0119980	peptidylprolyl isomerase	1.00143	0.807977
NF0009280	15 kda seleno	1.00148	0.437639
NF0022390	hypothetical protein NAEGRDRAFT 80865	1.00158	0.527077
NF0045670	40s ribosomal protein s7	1.00201	0.437585
NF0065680	electron transfer flavoprotein subunit mitochondrial	1.00203	0.82332
NF0119830	scar regulatory complex protein	1.00216	0.489245
NF0128290	ras-related gtp-binding protein d-like	1.00234	0.663642
NF0027770	autophagy-related protein 13	1.00244	0.934619
NF0028970	trans-2-enoyl- reductase	1.00263	0.656348
NF0038200	exosome complex component rrp42	1.00268	0.816664
NF0123850	wd40 repeat-like protein	1.0028	0.629619
NF0125380	leucine--trna cytoplasmic isoform x1	1.00297	0.649561
NF0051940	zinc finger ccch domain-containing protein 41-like	1.00303	0.781594
NF0044470	phenylalanine 4-monooxygenase	1.00308	0.3829
NF0025130	thioredoxin family protein	1.00333	NA
NF0052730	seryl-trna synthetase	1.00335	0.460637
NF0012780	26s proteasome non-atpase regulatory subunit 13-like	1.00339	0.98056
NF0107070	delta 9 fatty acid desaturase	1.00356	0.896884
NF0078860	5 -nucleotidase	1.00383	0.654669
NF0085420	transmembrane protein	1.00391	0.75149
NF0121470	adaptor protein complex ap-2 alpha subunit	1.00417	0.796933
NF0085800	small glutamine-rich tetratricopeptide	1.00443	0.803629
NF0077280	phosphoenolpyruvate carboxykinase	1.00456	0.519118
NF0027730	component of scar regulatory complex	1.00458	0.317879
NF0102450	hypothetical protein NAEGRDRAFT 59809	1.00497	0.596225
NF0011140	predicted protein	1.0052	0.460157
NF0012930	acriflavine resistance protein b, advillin-like isoform x1, kat8 regulatory nsl complex subunit 1 isoform 2, wd g-beta repeat containing protein	1.006	0.540361
NF0064440	aspartate carbamoyltransferase	1.00609	0.908881
NF0017850	profilin (actin-binding protein)	1.00652	0.87607
NF0079610	sodium:proton antiporter	1.00665	0.630279
NF0007270	protein transparent testa glabra 1-like	1.00676	0.397967
NF0065080	nadh dehydrogenase	1.0069	0.718601
NF0083580	fad dependent oxidoreductase	1.0074	0.624328
NF0020920	polypyrimidine tract-binding protein homolog 3-like i	1.00786	0.898117
NF0073140	alpha beta hydrolase	1.00798	0.93941
NF0124540	acyl-coenzyme a oxidase 2	1.00807	0.944626
NF0113550	peptidase d	1.00819	0.328836
NF0120750	dihydrolipoyllysine-residue succinyltransferase component of 2-oxoglutarate dehydrogenase mitochondrial	1.00827	0.499566
NF0110680	nef-associated protein 1-like	1.0084	0.628555
NF0130240	ras-related c3 botulinum toxin substrate 1-like isoform	1.00856	0.413619
NF0010790	dna polymerase	1.00869	0.71401
NF0080390	exportin-7-b- partial	1.00875	0.799404
NF0062880	probable imidazolonepropionase	1.00876	0.79312
NF0127540	ctl-like protein 2 isoform x1	1.00883	0.841633
NF0059460	hypothetical protein NAEGRDRAFT 57638	1.00889	0.639356
NF0018530	glutathione s-transferase-like	1.00899	0.657009
NF0091220	root hair defective 3 gtp-binding protein	1.00928	0.390029
NF0040340	lysine decarboxylase	1.00945	0.406468
NF0031630	calmodulin	1.00956	0.896865
NF0082270	hypothetical protein NAEGRDRAFT 79575	1.00959	0.822678
NF0047250	nicotinate-nucleotide pyrophosphorylase	1.0098	0.784211
NF0109690	f-actin-capping protein subunit beta isoforms 1 an	1.01021	0.944975
NF0066960	cbs domain containing protein	1.0107	0.549919
NF0067340	mitochondrial rho gtpase	1.01071	0.592831
NF0132260	trse-like protein	1.01132	0.307542
NF0117680	lupus la protein	1.01162	0.349385
NF0129240	adp-ribosylglycohydrolase family protein	1.01167	0.420757
NF0037280	rna polymerase-associated protein ctr9 homolog	1.01179	0.479074
NF0082940	component of scar regulatory complex	1.01205	0.5846
NF0014150	smr domain protein	1.01302	0.912186
NF0026900	alpha beta hydrolase	1.01336	0.50049
NF0017470	glycerol-3-phosphate dehydrogenase	1.01433	0.475208
NF0060160	histone deacetylase 1	1.01433	0.822749
NF0091330	clathrin heavy chain 1	1.01436	0.219829
NF0065260	vacuolar protein sorting-associated protein 28 homolo	1.01442	0.577227
NF0012840	phosphoenolpyruvate carboxykinase	1.01492	0.70182
NF0087720	haloacid dehalogenase-like hydrolase superfamily protein	1.01511	0.473174
NF0062550	myosin ii heavy chain	1.01511	0.655152
NF0118310	spermatogenesis-associated	1.01526	0.352092
NF0052920	acyl- -binding protein	1.01536	0.595441
NF0043720	ctp synthase-like isoform x1	1.01539	0.688117
NF0082800	pantothenate kinase 2-like	1.01549	0.789525
NF0118810	enolase family protein	1.01553	0.916765
NF0056520	acyl- synthetase, deoxycytidine triphosphate deaminase, hypothetical protein BN85314130, integral membrane isoform 1, transmembrane protein 19, unspecified product	1.01557	0.2515
NF0009170	serine hydroxymethyltransferase	1.01565	0.525848
NF0112110	myosin id heavy chain	1.01601	0.773902
NF0003000	ubiquitin-conjugating enzyme e2d 1	1.01614	0.760361
NF0082780	uridine kinase	1.01614	0.398178
NF0049800	flagellar inner arm intermediate chain	1.01666	0.887783
NF0050540	2-amino-3-carboxymuconate-6-semialdehyde decarboxylase	1.01714	0.630075
NF0062860	predicted protein	1.01716	0.661982
NF0042570	deoxyribonuclease tatdn1-like	1.01726	0.297787
NF0055440	g-protein alpha subunit	1.01761	0.944558
NF0002940	mitochondrial genome maintenance mgm101	1.01781	0.547562
NF0063640	syntaxin-binding protein 1-like	1.01815	0.186971
NF0109700	replication factor a2	1.01834	0.854968
NF0017530	actin 2	1.01837	0.355694
NF0052120	ragulator complex protein lamtor3 homolog	1.01843	0.800951
NF0094290	vacuolar protein sorting-associated protein 13 family	1.01847	0.526645
NF0049910	Hypothetical protein NAEGRDRAFT 56917, alkanal monooxygenase, dnaj homolog subfamily c member 18, duf307 family protein, glutathione s-transferase 1-1, homeobox domain containing protein, hypothetical protein, inositol -triphosphate receptor, membrane protein, mucolipin-3- partial, myb-like dna-binding domain containing protein, nad-dependent epimerase dehydratase, predicted protein, protein kina…	1.01864	0.349773
NF0055560	type ii inositol -trisphosphate 5-phosphatase	1.01866	0.529106
NF0074290	t-complex protein 1 subunit eta-like	1.0187	0.924707
NF0107710	pentatricopeptide repeat-containing protein mitochon	1.01884	0.886276
NF0043890	alkaline phosphatase d	1.01974	0.407462
NF0109630	lns2-domain-containing pr	1.01986	NA
NF0015080	udp-n-acetylglucosamine transferase subunit alg13 homolog	1.02126	0.7894
NF0027410	arf sar family small gtpase	1.0213	0.611333
NF0079580	atp-dependent rna helicase ddx24	1.02138	0.417903
NF0106050	ubiquitin fusion degradation protein 1 homolog	1.02148	0.922299
NF0081100	atpdependent rna helicase	1.02153	0.324435
NF0107870	transitional endoplasmic reticulum atpase ter94-like	1.02184	0.939832
NF0066820	venom protein 2	1.0219	0.459687
NF0126180	sap dna-binding domain-containing protein	1.02194	0.601537
NF0006830	leucine-rich repeat-containing protein c10orf11 homolog	1.02217	0.868415
NF0007920	eukaryotic translation initiation factor sui	1.02269	0.928663
NF0128000	60s ribosomal protein l10a	1.0228	0.528226
NF0108450	tetratricopeptide repeat partial	1.02285	0.479915
NF0091050	hypothetical protein NAEGRDRAFT 78700	1.02286	0.646791
NF0105590	aminotransferase	1.02299	0.600476
NF0089640	embryogenesis-associated protein emb8-like	1.0233	0.687535
NF0100960	huntingtin isoform x2	1.02348	0.570602
NF0097980	trifunctional enzyme alpha mitochondrial precursor-	1.02358	0.384689
NF0116300	nadh oxidase	1.02392	0.940328
NF0076650	signal recognition particle subunit srp68	1.02399	0.634651
NF0025000	like cupin family protein	1.02404	NA
NF0043170	udp-glucose 6-dehydrogenase	1.02421	0.945126
NF0037870	s-adenosylmethionine-dependent methyltransferase	1.02468	0.749487
NF0087860	predicted protein	1.02471	0.390826
NF0072700	aminomethyltransferase	1.0248	0.43959
NF0090240	alg-2 interacting protein x	1.02495	0.61818
NF0101390	comm domain-containing protein 5	1.02526	0.468264
NF0069770	dihydropteridine reductase	1.02527	0.411013
NF0015180	dtdp-glucose -dehydratase, glyoxalase bleomycin resistance protein dihydroxybiphenyl dioxygenase, hypothetical protein, hypothetical protein BN85314130, predicted protein, small subunit processome component-like protein, tmv resistance protein n, unspecified product	1.02539	0.721021
NF0061900	cytochrome c oxidase subunit 2	1.0254	0.363994
NF0036350	1-(5-phosphoribosyl)-5-, alpha- -mannosylglycoprotein 6-beta-n-acetylglucosaminyltransferase a, cullin-1-like isoform 1, cyclin-dependent serine threonine protein kinase, unspecified product	1.02558	0.483616
NF0029610	ubiquitin-conjugating enzyme e2-23 kda-like	1.02567	0.371328
NF0025520	phenylalanine 4-monooxygenase	1.02568	0.960686
NF0031560	comm domain-containing protein 6-like	1.02578	0.896603
NF0130790	predicted protein	1.026	0.456952
NF0018130	regulator of nonsense transcripts 1 homolog	1.0266	0.965568
NF0119750	actin-related protein 2 3 complex subunit 5 isoform x1	1.02732	0.69577
NF0110930	3-hydroxybutyrate dehydrogenase	1.02754	0.0357841
NF0076740	acyl- dehydrogenase	1.02777	0.493749
NF0033880	mitochondrial carrier protein	1.02784	0.637165
NF0042400	methyl-accepting chemotaxis sensory transducer with	1.02808	0.64885
NF0126900	prolyl oligopeptidase	1.02837	0.401416
NF0035880	glucokinase	1.02839	0.534665
NF0027550	n-acetyltransferase 10 isoform x2	1.02875	0.676782
NF0037450	dimethyladenosine transferase	1.02896	NA
NF0087810	dna topoisomerase 1-like	1.02925	0.332857
NF0022170	gamma carbonic anhydrase mitochondrial	1.02947	0.566588
NF0046720	coagulation factor 5 8 c-terminal domain-containing pro	1.02948	0.405288
NF0037060	calponin homology domain protein	1.02988	0.573049
NF0000990	poly(adp-ribose) polymerase pme-5-like	1.03032	0.282162
NF0130070	oxysterol-binding protein 1a	1.03046	0.991155
NF0081240	fad-dependent thymidylate synthase	1.03057	0.303236
NF0128610	abc transporter substrate-binding protein	1.03074	0.949452
NF0047910	3-oxoacyl-acp reductase	1.03085	0.799033
NF0047310	l-aspartate dehydrogenase-like	1.03092	0.496525
NF0036810	rab family small gtpase	1.03125	0.84432
NF0035970	arfgtpase-activating protein	1.03147	0.688981
NF0125140	ring zinc finger-containing protein	1.03147	0.576391
NF0018390	rho gtpase-activating protein 24-like isoform x3	1.03162	0.464343
NF0111390	phosphoinositide phosphatase sac6-like	1.03178	0.626706
NF0048570	glutathione peroxidase	1.03186	0.469353
NF0116150	ubiquitin-protein cullin 4	1.0321	0.977932
NF0101230	cop9 signalosome complex subunit	1.03211	0.725661
NF0013870	actin-related protein 2 3 complex subunit 2	1.03227	0.489188
NF0087390	probable aspartyl aminopeptidase-like	1.03233	0.766066
NF0061180	tetratricopeptide repeat protein 39c	1.03234	0.233688
NF0116390	f5 8 type c domain containing protein	1.03246	0.316266
NF0082650	proliferating cell nuclear antigen	1.03253	0.581783
NF0100350	domain-containing protein	1.03281	0.572756
NF0068480	arrestin domain-containing protein 3-like isoform x2	1.03302	0.574216
NF0118010	aldehyde reductase	1.03314	0.332742
NF0073540	gtp-binding protein di-ras2-like	1.03322	0.746591
NF0058090	cullin-associated nedd8-dissociated protein 1 isoform x2	1.03411	0.425866
NF0093760	poly (3-hydroxybutyrate) depolymerase	1.03417	0.291561
NF0039400	26s proteasome regulatory subunit rpn7	1.03423	0.463257
NF0015890	vacuolar protein-sorting-associated protein 25-like	1.03443	0.841103
NF0022180	rab family small gtpase	1.03475	0.306842
NF0067720	pleckstrin homology domain-con	1.03483	0.314696
NF0004380	phosphoacetylglucosamine mutase	1.03502	0.824056
NF0095460	phosphoribosylformylglycinamidine synthase	1.03521	0.778459
NF0057750	nad-dependent malic enzyme 2 isoform 1	1.03545	0.226825
NF0041060	gmp synthase	1.03556	0.889082
NF0005620	class i histocompatibility f10 alpha chain-like isoform	1.03566	NA
NF0067680	nesprin-2 isoform x6	1.03608	0.547686
NF0083160	phosducin-like protein	1.03638	0.879755
NF0104470	cdp-alcohol phosphatidyltransferase	1.03662	0.559023
NF0096770	40s ribosomal protein s20-like	1.03683	0.990876
NF0013950	serine threonine-protein phosphatase 2	1.03708	0.985788
NF0074840	beta-glucosidase 12-like	1.03716	0.446007
NF0050730	4-aminobutyrate mitochondrial	1.03729	0.392176
NF0020620	divalent cation tolerance protein	1.03746	0.782871
NF0108230	gamma-glutamyltranspeptidase 1 isoform x1	1.03749	0.826668
NF0127960	low quality protein: protein hid1-like	1.03757	0.982652
NF0045610	stress responsive protein	1.03758	0.564326
NF0017140	unspecified product	1.03845	0.788748
NF0104170	rhogap domain-containing protein	1.03871	0.914631
NF0023610	alpha-aminoadipate reductase lys1p	1.03883	0.203015
NF0124320	wd repeat protein	1.03891	0.931146
NF0064860	dock family protein	1.03956	0.484417
NF0120470	predicted protein	1.03959	0.8118
NF0074500	membrane carboxypeptidase	1.03961	0.213664
NF0032770	peptidylprolyl isomerase	1.03977	0.424991
NF0076640	26s proteasome non-atpase regulatory subunit 14	1.03986	0.766441
NF0039230	glucosidase 2 subunit beta-like	1.04013	0.543538
NF0040720	family rna methyltransferase	1.04024	0.709248
NF0000980	poly(adp-ribose) polymerase pme-5-like	1.04025	0.562253
NF0097030	ras-related protein rab-32	1.04025	0.140673
NF0115730	cleavage and polyadenylation specificity factor subunit 2	1.04047	0.823163
NF0002080	ubiquitin-conjugating enzyme family protein	1.04058	0.5734
NF0056870	enoyl- hydratase	1.04064	0.775277
NF0087620	ubiquitin carboxyl-terminal hydrolase 47 isoform x2	1.04082	0.801332
NF0092280	eukaryotic translation initiation factor 4e type 2 is	1.04092	0.761111
NF0068060	talin-2- partial	1.04122	0.772597
NF0007130	(myosin heavy-chain) kinase	1.0413	0.796546
NF0105300	adenylosuccinate synthetase isozyme 2-like	1.04161	0.307685
NF0038080	steroid isomerase	1.04184	0.773986
NF0072470	pyridine nucleotide transhydrogenase	1.04223	0.36213
NF0126130	nadp-dependent malate dehydrogenase	1.04238	0.254452
NF0059240	cytochrome b5	1.04256	0.608026
NF0041420	thioredoxin	1.04299	0.492149
NF0101270	malate dehydrogenase	1.04299	0.816611
NF0029560	methylthioribulose-1-phosphate dehydratase	1.04333	0.331195
NF0117810	abc1 family protein	1.04337	0.500775
NF0085810	thioredoxin-like protein 1 isoform x1	1.04342	0.280055
NF0012700	methyltransferase ddb g0268948-like	1.04347	0.990114
NF0107270	multiple c2 and transmembrane domain-cont	1.04377	0.915022
NF0038100	peptidyl-prolyl cis-trans isomerase nima-interacting 4-	1.04386	0.849791
NF0018140	d-alanine--d-alanine ligase c-terminal domain protein	1.04388	0.791794
NF0113520	phenylalanyl-trna synthetase beta chain	1.04407	0.926719
NF0073820	cop-coated vesicle membrane protein gp25l precursor	1.0442	0.370899
NF0021030	proteasome subunit alpha	1.04432	0.376838
NF0038670	u5 small nuclear ribonucleoprotein 200 kda helicase	1.04444	0.688713
NF0018450	transketolase 1	1.04455	0.336473
NF0121280	methylmalonyl- carboxyltransferase	1.04464	0.515415
NF0036760	50s ribosomal protein l27	1.04472	0.980298
NF0116510	nucleoside-diphosphate-sugar epimerase	1.04489	0.711232
NF0092650	a20-like zinc finger domain-containing protein	1.04497	0.540466
NF0041380	probable protein disulfide-isome	1.04522	0.478256
NF0111240	glyoxylate reductase	1.04528	0.763073
NF0028310	transmembrane protein	1.04541	NA
NF0015420	alanyl-trna synthetase	1.04564	0.153701
NF0003590	protein phosphatase 1 regulatory subunit 7 isoform 1	1.04569	0.970019
NF0099360	6-phosphogluconate dehydrogenase family protein isoform 1	1.04578	0.574228
NF0090860	v-type proton atpase subunit kidney isoform	1.04599	0.384831
NF0015770	alcohol dehydrogenase class-3-like	1.04611	0.833556
NF0014950	cytochrome c oxidase assembly protein	1.04616	0.904803
NF0045890	gcn5-related n-acetyltransferase	1.04726	0.856438
NF0002440	actin-like protein	1.04734	0.218187
NF0081110	predicted protein	1.04759	0.834577
NF0106730	amidohydrolase	1.04791	0.536631
NF0088820	glycerol-3-phosphate mitochondrial	1.0489	0.696452
NF0005580	predicted protein	1.04934	0.792408
NF0024420	palmitoyl-protein thioesterase 1	1.04961	0.578775
NF0130250	isoleucine--trna cytoplasmic-like	1.04981	0.836214
NF0013810	78 kda glucose-regulated protein	1.04991	0.533771
NF0076940	zinc phosphodiesterase elac protein 1-like	1.05054	0.166835
NF0001110	ribosomal protein l32-like protein	1.05148	0.123146
NF0077460	nucleotide-diphospho-sugar transferase	1.05169	0.351124
NF0040650	unspecified product	1.05181	0.0902464
NF0049590	predicted protein	1.05198	0.723234
NF0023280	apoptosis inhibitor 5-like	1.05212	0.479392
NF0112660	cyclic beta- -glucan synthase	1.05221	0.285576
NF0001210	pentatricopeptide repeat-containing protein at4g02750-li	1.05229	0.793705
NF0113140	pyruvate dehydrogenase kinase	1.05277	0.272033
NF0050050	glutamine--trna ligase-like	1.05425	0.330038
NF0024290	methionine-r-sulfoxide reductase	1.05428	0.814421
NF0043500	3-hydroxybutyryl- dehydrogenase	1.0543	0.619728
NF0036600	s1 rna binding domain containing pro	1.05435	0.528158
NF0079700	3-ketoacyl-acp reductase	1.05452	0.729251
NF0049910	Hypothetical protein NAEGRDRAFT 56917, alkanal monooxygenase, dnaj homolog subfamily c member 18, duf307 family protein, glutathione s-transferase 1-1, homeobox domain containing protein, hypothetical protein, inositol -triphosphate receptor, membrane protein, mucolipin-3- partial, myb-like dna-binding domain containing protein, nad-dependent epimerase dehydratase, predicted protein, protein kina…	1.05461	0.349773
NF0089840	ubiquitin-related modifier 1 homolog	1.05473	0.816553
NF0049330	alanine--glyoxylate aminotransferase	1.05503	0.426632
NF0053820	exoribonuclease ii	1.05531	0.919976
NF0028810	dcn1-like protein 1-like	1.05637	0.692902
NF0030690	cholinephosphate cytidylyltransferase	1.05641	0.473734
NF0018700	quinone oxidoreductase	1.05644	0.661547
NF0013450	pumilio puf rna-binding protein	1.05664	0.322886
NF0093110	g-protein complex alpha subunit	1.05667	0.902258
NF0072480	sugar or sugar nucleotide oxidoreductase	1.05682	0.955054
NF0050250	ap-3 complex subunit mu-1	1.05687	0.457337
NF0008200	type-b carboxylesterase lipase	1.05717	0.538926
NF0082590	sumo-activating enzyme subunit 1	1.05784	0.733577
NF0021460	f-box lrr-repeat protein 4	1.0579	0.388278
NF0031440	copper amine oxidase, dil domain-containing protein, low quality protein: centromere-associated protein e, predicted protein, viral a-type inclusion protein	1.05802	0.219104
NF0029940	protein kinase 2	1.05804	0.467809
NF0044480	peptidase c26 family protein	1.05815	0.61997
NF0012150	small subunit processome component 20 homolog	1.05851	0.618818
NF0021890	tetratricopeptide repeat protein 7b-like	1.05851	0.459823
NF0059320	neutral alkaline nonlysosomal ceramidase family protein	1.05875	0.251852
NF0008890	high mobility group-t	1.05928	0.524385
NF0037930	cohesin complex subunit psm1	1.05929	0.316466
NF0051530	5 -p-1p-4-tetraphosphate phosphorylase	1.0593	0.821843
NF0012820	coiled-coil domain-containing protein 93	1.06025	0.423073
NF0070150	extracellular response kinase	1.06027	0.31742
NF0102130	serine mitochondrial-like	1.06058	0.733382
NF0052840	arginyl-trna synthetase	1.06063	0.583915
NF0026560	saccharopine dehydrogenase	1.06083	0.0805527
NF0082120	copine-3-like isoform x2	1.06088	0.124632
NF0127940	nuclear receptor coactivator 7 isoform x2	1.06111	0.713909
NF0067800	unspecified product	1.06113	0.154019
NF0122670	ase-activating protein	1.06118	0.457446
NF0094020	clathrin-adaptor medium chain ap-2	1.06187	0.485125
NF0042490	map kinase phosphatase	1.06212	0.421533
NF0035340	alpha beta hydrolase fold-3 domain containing protein, molecular chaperone, nucleolar gtp-binding protein 2, snare protein ykt6, unspecified product	1.06215	0.906363
NF0010570	clathrin assembly	1.0623	0.979946
NF0010670	methylthioribose-1-phosphate isomerase	1.06236	0.462179
NF0124310	predicted protein	1.06262	NA
NF0115210	branched-chain alpha-keto acid dehydrogenase subunit e2	1.06271	0.986845
NF0041280	conserved tpr domain protein	1.06293	0.176235
NF0103840	delta-1-pyrroline-5-carboxylate dehydrogenase	1.06304	0.798708
NF0122520	pre-mrna-processing-splicing factor 8	1.06324	0.933333
NF0031070	er membrane protein complex subunit 10 isoform x2	1.0633	0.348504
NF0065730	3-isopropylmalate dehydratase	1.06336	0.203604
NF0079520	unspecified product	1.0637	0.636186
NF0096580	carboxylesterase type b, glycoprotein 3-alpha-l-fucosyltransferase a-like, isoform f, predicted protein	1.06403	0.446077
NF0011820	40s ribosomal protein s26	1.06477	0.75811
NF0050800	galactose oxidase	1.06501	0.20055
NF0051830	ap-2 complex subunit beta- partial	1.06548	0.366923
NF0048640	Hypothetical protein NAEGRDRAFT 80953, adenylyl cyclase-associated protein 1, adenylyl cyclase-associated protein 1-like	1.06571	0.199039
NF0044680	superoxide dismutase / Iron III superoxide dismutase (9E-56)	1.0661	0.469455
NF0060530	3-hydroxyisobutyryl- mitochondrial-like	1.06616	0.700129
NF0038940	calcium uptake protein mitochondrial-like	1.06626	0.120687
NF0034590	low quality protein: teneurin-2 isoform x1	1.06685	0.67995
NF0090980	clathrin-adaptor gamma chain	1.06712	0.403895
NF0083810	cytosol aminopeptidase	1.06714	0.0637837
NF0086210	electron transfer flavoprotein subunit alpha	1.06714	0.369905
NF0021960	component of scar regulatory complex	1.0672	0.171991
NF0000870	ribosome biogenesis atpase rix7	1.06745	0.897679
NF0111770	ubiquitin carboxyl-terminal hydrolase 5 isoform x2	1.06775	0.117525
NF0059680	ribosomal protein l21	1.06785	0.365612
NF0054330	neurobeachin-like protein 2 isoform x1	1.06807	0.47875
NF0013480	v-type proton atpase subunit d-like	1.06825	0.455037
NF0129440	adenylate kinase	1.0684	0.562533
NF0066310	coiled-coil domain-containing protein 56-like	1.06885	0.584802
NF0101780	glucuronosyltransferase pgsip6-like	1.06901	0.578272
NF0066780	ap-3 complex subunit beta-1 isoform x1	1.06937	0.690122
NF0078410	actin bundling protein	1.06955	0.553281
NF0119230	transcriptional regulator	1.06971	0.658143
NF0022210	cohesin subunit sa-2 isoform x2	1.06983	0.667424
NF0053430	mrna-decapping enzyme-like protein	1.07001	0.895881
NF0106720	transient receptor potential cation channe	1.07023	0.298987
NF0001750	casein kinase ii alpha subunit	1.07025	0.170193
NF0130960	dimethyladenosine transferase mitochondrial	1.0703	0.730015
NF0015030	high mobility group protein b3	1.0708	0.604733
NF0129210	sel1 domain-containing protein	1.07084	0.85617
NF0029510	rasgtpase-activating protein	1.07088	0.612304
NF0067520	protein memo1-like	1.07117	0.456539
NF0092550	zinc finger ccch domain-containing protein 13	1.07121	0.289206
NF0048770	adp-ribosylation factor-like protein 2 isoform x1	1.07122	0.249191
NF0118750	adenosine kinase 2	1.07153	0.154244
NF0079640	aspartate kinase	1.07164	0.283746
NF0045790	comm domain-containing protein 9 isoform x1	1.07174	0.470768
NF0008160	sam dependent methyltransferase	1.07175	0.556919
NF0074380	ribose 5-phosphate isomerase	1.07186	0.818742
NF0129110	sac9 protein	1.07195	0.464812
NF0012330	histone aminotransferase 1	1.07195	0.93237
NF0125450	protein kinase domain containing protein	1.072	0.898386
NF0014190	lmbr1-like conserved region-containing protein, minichromosome maintenance complex component 9 isoform x3, ribokinase, unspecified product, zinc transporter 7	1.07252	NA
NF0013250	predicted protein	1.07271	0.768994
NF0048880	dolichyl-diphosphooligosaccharide protein glycosyltransferase, dolichyl-diphosphooligosaccharide--protein glycosyltransferase subunit 2 isoform x3	1.07286	0.802179
NF0017520	ubiquitin carboxyl-terminal hydrolase isozyme l5-like	1.07361	0.853617
NF0086170	growth hormone-regulated tbc protein 1-a-like	1.07375	0.527065
NF0006530	filamin-a isoform x2	1.07382	0.259105
NF0069190	cathepsin b	1.07426	0.285756
NF0062230	oxoglutarate dehydrogenase	1.07444	0.00114251
NF0063690	trafficking protein particle complex subunit 13 isoform	1.07459	0.120202
NF0088890	caffeoyl- o-methyltransferase	1.0746	0.531944
NF0014360	tom1-like protein 1	1.07479	0.895339
NF0006350	rrp12-like protein isoform x1	1.07487	0.881413
NF0077140	exportin-t isoform x1	1.07499	0.690947
NF0059120	pcmt1-prov protein	1.07511	0.350128
NF0005860	glutaryl- mitochondrial-like	1.07523	0.614076
NF0044660	stromal cell-derived factor 2-like	1.0756	0.945874
NF0004070	hypothetical protein NAEGRDRAFT 78502	1.07609	0.386318
NF0035110	mrna cap guanine-n7 methyltransferase 1-like	1.07626	0.231103
NF0122060	aha1 domain-containing protein	1.07628	0.48913
NF0128030	3-hydroxyisobutyrate dehydrogenase	1.0768	0.955243
NF0108090	transmembrane protein 63b-like isoform x2	1.07697	0.293351
NF0015620	alpha beta hydrolase, alpha beta hydrolase fold protein, alpha beta-hydrolase, alpha\beta hydrolase, epoxide hydrolase, nadh-cytochrome b5 reductase, peptidase c14 caspase catalytic subunit p20, sequestosome 1, unspecified product	1.07697	0.46728
NF0127010	epoxide hydrolase	1.07716	0.000215779
NF0100430	lrr and pyd domains-containing protein 12-like	1.07737	0.065429
NF0069780	family methyltransferase	1.07781	0.624051
NF0041950	sensory histidine kinase in two-component regulatory system with regulates gene expression at low (mg+) senses mg+	1.07806	0.809744
NF0065210	programmed cell death 8 isoform 1-like pr	1.07823	0.532298
NF0094630	serine protease family	1.07866	0.524214
NF0117900	methylcrotonyl- carboxylase	1.07874	0.107504
NF0011280	nadph--cytochrome p450 reductase	1.07936	0.0913356
NF0110860	translation initiation factor eif-2b subunit epsilon-like	1.07951	0.307997
NF0110110	u6 snrna-associated sm-like protein lsm3-like	1.08021	0.135689
NF0099620	ubiquitin-protein ligase	1.08029	0.56301
NF0125090	heat shock protein 90	1.08038	0.301625
NF0062230	oxoglutarate dehydrogenase	1.08043	0.00114251
NF0016750	protein tag-131	1.08047	0.101473
NF0071610	triosephosphate chloroplastic-like	1.0805	0.568102
NF0055070	ras-related c3 botulinum toxin substrate 2	1.08054	0.378766
NF0059920	ribulose phosphate 3-epimerase	1.08054	0.365493
NF0122810	acetoin utilization protein	1.08068	0.632874
NF0104380	26s proteasome regulatory subunit s3	1.0809	0.454141
NF0101080	dynamin-1-like isoform x1	1.08096	0.250859
NF0013790	predicted protein	1.08128	0.530972
NF0011290	isovaleryl- dehydrogenase	1.08129	0.68318
NF0100130	disulfide isomerase	1.08129	0.537278
NF0087600	replication factor c subunit 5	1.0815	0.34613
NF0028030	predicted protein	1.08168	0.692591
NF0093590	ethanolamine kinase 1	1.08193	0.741768
NF0068750	serine threonine dehydratase	1.08196	0.144808
NF0031010	phosphomevalonate kinase	1.08208	0.599432
NF0105470	26s proteasome regulatory subunit s3	1.08224	0.148146
NF0032610	glutamate--cysteine ligase catalytic subunit isoform x1	1.08267	0.291719
NF0111830	2-phosphoglycolate phosphatase 2 isoform 1	1.08272	0.77663
NF0016470	polyadenylate-binding protein 2-like	1.08437	0.771092
NF0031920	probable inactive serine threonine-protein kinase scy1-	1.08438	0.561828
NF0014500	cd9 antigen	1.08446	0.893139
NF0048640	Hypothetical protein NAEGRDRAFT 80953, adenylyl cyclase-associated protein 1, adenylyl cyclase-associated protein 1-like	1.0847	0.199039
NF0055010	nudix hydrolase 1	1.0848	0.554813
NF0084240	peptidylprolyl isomerase	1.08494	0.340658
NF0029090	valyl-trna synthetase	1.08499	0.133544
NF0016970	cct chaperonin gamma subunit	1.08515	0.947214
NF0122280	er membrane protein complex subunit 9	1.08521	0.76938
NF0009970	serine threonine protein kinase	1.0855	0.450587
NF0114790	glycosyl hydrolase family	1.08568	0.126046
NF0083440	vacuolar protein sorting-associated protein vta1 homolog	1.08576	0.659147
NF0015180	dtdp-glucose -dehydratase, glyoxalase bleomycin resistance protein dihydroxybiphenyl dioxygenase, hypothetical protein, hypothetical protein BN85314130, predicted protein, small subunit processome component-like protein, tmv resistance protein n, unspecified product	1.08613	0.721021
NF0066970	serine threonine protein kinase	1.08616	0.660322
NF0118710	predicted protein	1.08635	0.193735
NF0004000	pyridoxine kinase	1.08635	0.1319
NF0088970	dna-directed rna polymerases and iii subunit rpabc1	1.08669	0.979379
NF0124290	eukaryotic translation initiation factor 5b	1.08782	0.0961679
NF0107440	hypothetical protein NAEGRDRAFT 78628	1.08822	0.549556
NF0091100	wd40 repeat domain-containing protein	1.08844	0.791114
NF0038790	thioredoxin	1.08855	0.687884
NF0122180	inorganic pyrophosphatase-like	1.0897	0.462076
NF0048460	phosphoglycerate mutase	1.09005	0.845948
NF0033600	armadillo repeat domain-containing protein	1.09016	0.435798
NF0030570	sel1 repeat protein	1.09036	0.823934
NF0008580	malonyl- mitochondrial	1.09071	0.594958
NF0027670	phosphoglucomutase phosphomannomutase family protein	1.09115	0.553346
NF0057830	uhrf1-binding protein 1-like isoform x1	1.09118	0.233098
NF0082820	heat repeat-containing protein 5b isoform x2	1.09181	0.625582
NF0042030	hypothetical protein NAEGRDRAFT 78957	1.09187	0.765449
NF0129270	vhp domain-containing protein	1.09206	0.599009
NF0026710	acyl-coenzyme a thioesterase mitochondrial-like isoform	1.09225	0.0529822
NF0024260	cathepsin b	1.09232	0.995259
NF0055170	importin alpha	1.09253	0.658842
NF0040520	actin binding protein	1.09262	0.303592
NF0052630	n-alpha-acetyltransferase 50-like	1.0927	0.187244
NF0117640	actin-like atpase superfamily protein isoform 1	1.09314	0.282277
NF0075210	glucosamine 6-phosphate n-acetyltransferase-like	1.0933	0.514472
NF0098870	alpha beta fold domain containing protein	1.09332	0.2268
NF0074610	transcriptional regulator	1.09369	0.0891785
NF0085690	40s ribosomal protein s10b-like	1.09392	0.386916
NF0114480	calpain family cysteine protease containing protein, multiple c2 and transmembrane domain-containing protein 2	1.0941	0.858204
NF0072110	rho gtpase activation protein	1.09429	0.714621
NF0122710	alanine transaminase	1.09429	0.0547835
NF0079570	chromosome partitioning protein	1.09438	0.485728
NF0023630	leukotriene a4 hydrolase	1.09489	0.480015
NF0007410	dephospho- kinase	1.09493	0.34096
NF0021310	adenylosuccinate lyase	1.09542	0.520234
NF0112850	uracil-dna glycosylase	1.09543	0.640088
NF0032400	ras gtpase-activating protein 4-like	1.09568	0.157964
NF0016460	enoyl- hydratase	1.0959	0.3293
NF0081880	diguanylate cyclase, mitochondrial import receptor subunit partial, tpr repeat domain-containing protein	1.09618	0.433168
[truncated: 1,093 more rows]

## Sheet: Downregulated in BPS
Gene ID	AmoebaDB protein annotation / manual annotation	Fold change	p-value
NF0117840	predicted protein / protoglobin (1E-15)	ND in iron-deficient	NA
NF0011530	caf1 family protein	ND in iron-deficient	NA
NF0049390	mitochondrial inner membrane protein oxa1l-like, preprotein oxa1 family	ND in iron-deficient	NA
NF0086180	mcak-like kinesin	ND in iron-deficient	NA
NF0070800	calpain family cysteine protease containing protein	ND in iron-deficient	NA
NF0056990	fad-dependent oxidoreductase	ND in iron-deficient	NA
NF0127030	hemerythrin-like metal-binding protein / hemerythrin (1E-25)	-7045.08	1.81539e-05
NF0104480	amine oxidase	-13.3418	1.32623e-05
NF0075840	tripeptidyl-peptidase 1	-12.9253	6.09635e-07
NF0119700	hemerythrin-like metal-binding protein / hemerythrin (7E-29)	-11.4016	NA
NF0074750	kda class iv heat shock	-8.83776	9.57437e-05
NF0110800	differentiation-specific protein 35-2	-7.04695	3.97e-05
NF0118660	lyr motif-containing protein 1	-5.94942	NA
NF0106930	phenylalanine 4-monooxygenase / phenylalanine hydroxylase (2e-112)	-5.71396	1.57496e-06
NF0079130	-dependent receptor, predicted protein, probable receptor-like protein kinase at5g47070	-5.58122	0.00238996
NF0002550	ankyrin repeat protein	-5.45137	0.000173592
NF0109980	dihydropteroate synthase	-4.89823	7.71223e-05
NF0043110	pb1 domain containing protein	-4.09684	0.023752
NF0126350	histidine decarboxylase	-3.98158	0.00252749
NF0030490	-disulfide reductase	-3.78046	0.00297345
NF0008540	ferredoxin / hydrogenase (1E-95)	-3.65636	9.44322e-05
NF0120060	si:ch211- isoform x1	-3.61105	0.00262078
NF0072010	hydroxylamine reductase	-3.58293	3.06591e-05
NF0101120	glutathione s-transferase	-3.45815	0.000194881
NF0036150	predicted protein	-3.35653	0.0187629
NF0128580	tubulin polyglutamylase ttll5-like isoform x2	-3.23176	NA
NF0077770	f-box protein at1g78280, f-box protein at1g78280-like	-3.11534	0.0132721
NF0023100	guanylate binding protein	-3.06905	0.22063
NF0079050	deoxyhypusine hydroxylase	-3.06822	0.766708
NF0099640	histidyl-trna synthetase	-3.05036	0.0152823
NF0012990	viral a-type inclusion protein	-2.98281	0.000863297
NF0043140	hypothetical protein DDB G0275933	-2.9703	0.121623
NF0093980	sphingolipid delta -desaturase c4-hydroxylase des2, sphingolipid delta -desaturase des1-like, sphingolipid delta 4 desaturase c-4 hydroxylase protein des2-like protein	-2.92835	0.0349655
NF0121990	predicted protein	-2.88728	0.177787
NF0119080	transcriptional regulator	-2.84672	NA
NF0081220	biotin synthase / HydE	-2.78955	0.00177125
NF0016200	rhodanese-related sulfurtransferase	-2.74516	0.0158796
NF0107060	high mobility group protein b3-like	-2.71321	0.738761
NF0131180	predicted protein	-2.6962	0.0179263
NF0067320	60s ribosomal export protein	-2.63211	0.15519
NF0112100	predicted protein	-2.62519	0.0188036
NF0121700	amine oxidase	-2.58967	0.000230786
NF0121190	nad-dependent malic enzyme 2 isoform 1	-2.58829	0.00038468
NF0050230	probable sulfite mitochondrial	-2.57975	0.232249
NF0094460	canalicular multispecific organic anion transporter 1	-2.56671	0.0270122
NF0034790	1-acyl-sn-glycerol-3-phosphate acyltransferase	-2.50823	0.013411
NF0120050	hypothetical protein	-2.50821	NA
NF0061830	cora-domain-containing protein	-2.48005	0.00848301
NF0011670	coilin-interacting nulcear atpase	-2.43446	0.0025803
NF0112470	predicted protein	-2.42126	0.00549351
NF0006920	kda class iv heat shock	-2.41618	0.000125058
NF0013990	aconitate cytoplasmic-like	-2.41441	0.000282195
NF0103750	2og-fe oxygenase	-2.3801	0.0598232
NF0130620	metallophosphoesterase	-2.37927	0.0208737
NF0096090	leucine rich repeat protein, nicotinate-nucleotide adenylyltransferase	-2.37685	0.067585
NF0021220	unspecified product	-2.3753	0.000694448
NF0081230	hydrogenase assembly factor / HydG maturase (1E-52)	-2.35726	0.00124234
NF0015100	ef-hand domain-containing protein	-2.35213	0.00637412
NF0065380	serine threonine protein kinase nek4-like-like protein	-2.33005	0.470384
NF0020150	endoribonuclease l-psp, ribonuclease uk114-like	-2.3094	0.00473129
NF0016630	eukaryotic translation initiation factor 3 subunit h	-2.30881	0.59078

## Sheet: Upregulated in BPS
Gene ID	AmoebaDB protein annotation / manual annotation	Fold change	p-value
NF0089670	gmp- delta subunit family protein	ND in iron-rich	NA
NF0097670	small nuclear ribonucleoprotein g	ND in iron-rich	NA
NF0079110	e1 ubiquitin-activating protein uba1	ND in iron-rich	NA
NF0102910	unspecified product	ND in iron-rich	NA
NF0060380	protein dd3-3-like	ND in iron-rich	NA
NF0120530	predicted protein	ND in iron-rich	NA
NF0107400	transmembrane protein 5	ND in iron-rich	NA
NF0040470	Hypothetical protein NAEGRDRAFT 81938	ND in iron-rich	NA
NF0121550	unspecified product	ND in iron-rich	NA
NF0009980	unspecified product	ND in iron-rich	NA
NF0062660	collagen alpha-1 chain-like	ND in iron-rich	NA
NF0102970	signal recognition particle 54 kda protein isoform x1	ND in iron-rich	NA
NF0055190	sh3 domain protein	ND in iron-rich	NA
NF0041180	lysosomal pro-x carboxypeptidase-like	ND in iron-rich	NA
NF0036420	multidrug transporter	ND in iron-rich	NA
NF0005810	hypothetical protein NAEGRDRAFT 78392	ND in iron-rich	NA
NF0088490	trna-dihydrouridine(16 17) synthase	ND in iron-rich	NA
NF0109200	eukaryotic translation initiation factor 5a-2-like	ND in iron-rich	NA
NF0029490	dna primase large subunit	ND in iron-rich	NA
NF0034920	beta- partial	ND in iron-rich	NA
NF0116060	gtp-binding protein ychf family	ND in iron-rich	NA
NF0089530	filamin repeat domain containing protein	26.6978	0.000215348
NF0013290	selenium-binding protein 1-like	25.2334	0.0100055
NF0001620	carbonate dehydratase	16.6092	6.80707e-06
NF0063560	predicted protein	10.1424	0.0197538
NF0077020	abc transporter protein	8.81304	0.00636854
NF0001420	mitochondrial substrate carrier family protein / mitochondrial phosphate carrier protein	7.97155	NA
NF0113880	unspecified product	6.03394	4.99218e-05
NF0030360	superoxide dismutase / Cu-Zn superoxide dismutase (3E-25)	5.84163	0.000186664
NF0080820	tpr repeat-containing protein	5.57105	NA
NF0112330	guanine nucleotide-binding protein alpha-1 subunit	5.47633	0.00652109
NF0127310	hypothetical protein	5.31172	0.0088367
NF0103880	delta(24(24 ))-sterol reductase	5.18725	0.000462136
NF0008570	differentiation-specific protein 35-2	4.65638	7.83033e-05
NF0026790	abc transporter b family protein, unspecified product	4.42663	NA
NF0085100	hisitidine kinase	4.29557	5.90405e-05
NF0081620	lyr motif-containing protein 4	4.28941	0.00275689
NF0105540	kelch repeat protein	4.06194	NA
NF0052350	predicted protein, rnapii degradation factor def1	3.92722	NA
NF0001440	cysteine desulfurase nfs1 / cysteine desulfurase (5E-37)	3.68583	7.36309e-06
NF0027480	thioester reductase domain-containing protein	3.6655	0.0637236
NF0043650	uncharacterized oxidoreductase -like	3.42371	2.93049e-05
NF0093150	subtilisin-like serine protease-like protein	3.36769	0.00128511
NF0084620	3-demethylubiquinone-9 3-methyltransferase	3.32483	0.0132966
NF0096720	phospholipid-binding protein	3.06615	0.000646472
NF0057190	predicted protein	2.97797	0.016771
NF0060430	iron-sulfur cluster assembly enzyme mitochondrial, scaffold protein / IscU	2.96391	0.00205154
NF0090900	unspecified product	2.93722	0.0509155
NF0126660	calcium-binding ef-hand domain-containing protein, unspecified product	2.90722	0.000119884
NF0080510	membrane protein	2.85181	0.00754015
NF0109090	dna replication complex gins protein psf2	2.77552	NA
NF0018230	cellular retinaldehyde-binding triple function domain-containing protein	2.73104	8.91107e-05
NF0113460	rnl2 family rna ligase	2.71456	NA
NF0047750	homocitrate synthase	2.7026	9.76967e-05
NF0056350	heat repeat domain containing protein	2.61968	0.00316942
NF0109380	phospholipase b-like 1	2.59652	0.000808891
NF0077240	von willebrand factor type a domain-containing protein	2.58874	0.00679751
NF0021390	unspecified product	2.56922	0.000785344
NF0070650	sphingomyelin phosphodiesterase-like	2.54978	0.0119031
NF0120550	susc family -linked outer membrane protein	2.53851	0.00245776
NF0022760	brca1-associated ring domain protein 1	2.51778	NA
NF0046100	hydroxymethylglutaryl- synthase-like	2.50167	6.47963e-05
NF0127280	stromal cell-derived factor 2-like	2.47589	0.00275797
NF0123020	2-polyprenyl-6-methoxyphenol hydroxylase-like oxidoreductase	2.47282	0.00347408
NF0036980	ankyrin repeat protein rf 0381-like, carbamoyl phosphate synthase large subunit, dna-binding protein, hypothetical protein, thioredoxin reductase mitochondrial	2.43707	0.000763642
NF0101550	abc white family	2.40712	9.85939e-05
NF0085920	fascin domain-containing protein	2.37048	0.499839
NF0030240	pts glucose transporter subunit iia	2.33864	0.0621184
NF0008760	kelch-like protein 12 isoform x2	2.3283	0.0198541
NF0052770	dtw domain-containing protein 1-like	2.32265	NA
NF0071710	deferrochelatase peroxidase / Deferrochelatase (8E-59)	2.32155	0.0115109

## Sheet: Raw data
BPS 25 A intensity	BPS 25 B intensity	BPS 25 C intensity	Fe 25 A intensity	Fe 25 B intensity	Fe 25 C intensity	N: Peptides	N: Razor + unique peptides	N: Unique peptides	N: Sequence coverage [%]	N: Unique + razor sequence coverage [%]	N: Unique sequence coverage [%]	N: Mol. weight [kDa]	N: Q-value	N: Score	N: Intensity	N: MS/MS count	N: BPS 25	N: Fe 25	N: Fe 25_x-y_BPS 25	N: -Log Student's T-test p-value Fe 25_BPS 25	P-value	N: Student's T-test q-value Fe 25_BPS 25	N: Student's T-test Difference Fe 25_BPS 25	N: Student's T-test Test statistic Fe 25_BPS 25	identifier	T: Fasta headers
NaN	NaN	NaN	25.9949	26.4446	26.1621	9	8	8	32.8	29.5	29.5	30.594	0	15.803	232800000	17	NaN	26.1621	NaN	0	NA	0.936431	NaN	0	NF0117840	mRNA1_NF0117840-p1 | transcript=mRNA1_NF0117840 | gene=NF0117840 | organism=Naegleria_fowleri_ATCC_30863 | gene_product=predicted protein | transcript_product=predicted protein | location=Nfow_scaffold00175:43746-44552(-) | protein_length=268 | sequence_SO
NaN	NaN	NaN	26.1339	26.0284	NaN	6	6	6	23.6	23.6	23.6	36.444	0	12.353	209540000	11	NaN	26.0811	NaN	0	NA	0.996939	NaN	0	NF0011530	mRNA1_NF0011530-p1 | transcript=mRNA1_NF0011530 | gene=NF0011530 | organism=Naegleria_fowleri_ATCC_30863 | gene_product=caf1 family protein | transcript_product=caf1 family protein | location=Nfow_scaffold00006:249496-250591(+) | protein_length=322 | seque
NaN	NaN	NaN	24.1461	24.3345	24.1709	2	2	2	6.8	6.8	6.8	36.568	0	4.681	63610000	7	NaN	24.1709	NaN	0	NA	0.991702	NaN	0	NF0019740	mRNA1_NF0019740-p1 | transcript=mRNA1_NF0019740 | gene=NF0019740 | organism=Naegleria_fowleri_ATCC_30863 | gene_product=transmembrane protein 189 isoform x1 | transcript_product=transmembrane protein 189 isoform x1 | location=Nfow_scaffold00011:158977-1599
NaN	NaN	NaN	24.0233	24.1112	23.738	3	3	3	6.8	6.8	6.8	48.796	0	6.7165	43739000	8	NaN	24.0233	NaN	0	NA	0.973945	NaN	0	NF0049390	mRNA1_NF0049390-p1 | transcript=mRNA1_NF0049390 | gene=NF0049390 | organism=Naegleria_fowleri_ATCC_30863 | gene_product=mitochondrial inner membrane protein oxa1l-like, preprotein oxa1 family | transcript_product=mitochondrial inner membrane protein oxa1l-
NaN	NaN	NaN	NaN	24.3822	23.4836	2	2	2	8.6	8.6	8.6	36.043	0	7.0937	49804000	5	NaN	23.9329	NaN	0	NA	0.96632	NaN	0	NF0063290	mRNA1_NF0063290-p1 | transcript=mRNA1_NF0063290 | gene=NF0063290 | organism=Naegleria_fowleri_ATCC_30863 | gene_product=lipoate-protein ligase a | transcript_product=lipoate-protein ligase a | location=Nfow_scaffold00051:113953-114867(+) | protein_length=3
NaN	NaN	NaN	24.1147	NaN	23.7108	3	3	3	7.3	7.3	7.3	88.132	0	4.4483	45887000	7	NaN	23.9127	NaN	0	NA	0.955104	NaN	0	NF0086180	mRNA1_NF0086180-p1 | transcript=mRNA1_NF0086180 | gene=NF0086180 | organism=Naegleria_fowleri_ATCC_30863 | gene_product=mcak-like kinesin | transcript_product=mcak-like kinesin | location=Nfow_scaffold00088:55509-57898(-) | protein_length=777 | sequence_SO
NaN	NaN	NaN	23.9073	23.6635	NaN	2	2	2	21.2	21.2	21.2	13.2	0.00052342	2.804	33044000	6	NaN	23.7854	NaN	0	NA	0.958813	NaN	0	NF0079900	mRNA1_NF0079900-p1 | transcript=mRNA1_NF0079900 | gene=NF0079900 | organism=Naegleria_fowleri_ATCC_30863 | gene_product=cytochrome b5-like | transcript_product=cytochrome b5-like | location=Nfow_scaffold00076:100953-101457(+) | protein_length=113 | sequenc
NaN	NaN	NaN	23.6584	NaN	23.5013	2	2	2	9	9	9	29.867	0	3.9388	59427000	8	NaN	23.5799	NaN	0	NA	0.971292	NaN	0	NF0053220	mRNA1_NF0053220-p1 | transcript=mRNA1_NF0053220 | gene=NF0053220 | organism=Naegleria_fowleri_ATCC_30863 | gene_product=peptidyl-trna hydrolase mitochondrial-like | transcript_product=peptidyl-trna hydrolase mitochondrial-like | location=Nfow_scaffold00039
NaN	NaN	NaN	NaN	23.1867	23.453	6	6	6	12.3	12.3	12.3	105.02	0	10.414	32352000	10	NaN	23.3198	NaN	0	NA	0.96313	NaN	0	NF0070800	mRNA1_NF0070800-p1 | transcript=mRNA1_NF0070800 | gene=NF0070800 | organism=Naegleria_fowleri_ATCC_30863 | gene_product=calpain family cysteine protease containing protein | transcript_product=calpain family cysteine protease containing protein | location=
NaN	NaN	NaN	23.2199	23.1006	22.7242	4	4	4	15.4	15.4	15.4	59.032	0	3.4332	26084000	10	NaN	23.1006	NaN	0	NA	0.970117	NaN	0	NF0056990	mRNA1_NF0056990-p1 | transcript=mRNA1_NF0056990 | gene=NF0056990 | organism=Naegleria_fowleri_ATCC_30863 | gene_product=fad-dependent oxidoreductase | transcript_product=fad-dependent oxidoreductase | location=Nfow_scaffold00044:2005-3653(-) | protein_leng
NaN	NaN	NaN	22.9769	22.9958	23.0591	3	3	3	7.6	7.6	7.6	70.95	0	3.391	36207000	3	NaN	22.9958	NaN	0	NA	0.936978	NaN	0	NF0117500	mRNA1_NF0117500-p1 | transcript=mRNA1_NF0117500 | gene=NF0117500 | organism=Naegleria_fowleri_ATCC_30863 | gene_product=tetratricopeptide tpr 2 repeat protein | transcript_product=tetratricopeptide tpr 2 repeat protein | location=Nfow_scaffold00174:15056-1
NaN	NaN	NaN	22.9296	22.9451	NaN	2	2	2	6.2	6.2	6.2	61.57	0	8.069	19521000	7	NaN	22.9374	NaN	0	NA	0.928573	NaN	0	NF0129560	mRNA1_NF0129560-p1 | transcript=mRNA1_NF0129560 | gene=NF0129560 | organism=Naegleria_fowleri_ATCC_30863 | gene_product=heat shock protein | transcript_product=heat shock protein | location=Nfow_scaffold00257:404-2324(+) | protein_length=549 | sequence_SO=
NaN	NaN	NaN	23.1148	22.6681	NaN	2	2	2	2.2	2.2	2.2	147.25	0	4.0252	18496000	4	NaN	22.8915	NaN	0	NA	0.925093	NaN	0	NF0080960	mRNA2_NF0080960-p1 | transcript=mRNA2_NF0080960 | gene=NF0080960 | organism=Naegleria_fowleri_ATCC_30863 | gene_product=integrator complex subunit 3, predicted protein | transcript_product=integrator complex subunit 3 | location=Nfow_scaffold00078:103397-1
NaN	NaN	NaN	22.9157	NaN	22.854	2	2	2	3.4	3.4	3.4	169.28	0	4.8939	18523000	3	NaN	22.8849	NaN	0	NA	0.95114	NaN	0	NF0094280	mRNA1_NF0094280-p1 | transcript=mRNA1_NF0094280 | gene=NF0094280 | organism=Naegleria_fowleri_ATCC_30863 | gene_product=unspecified product | transcript_product=unspecified product | location=Nfow_scaffold00104:14559-19193(+) | protein_length=1544 | sequen
NaN	NaN	NaN	NaN	22.8656	22.4293	2	2	2	12.7	12.7	12.7	26.207	0	8.5106	25253000	3	NaN	22.6475	NaN	0	NA	0.966029	NaN	0	NF0063920	mRNA1_NF0063920-p1 | transcript=mRNA1_NF0063920 | gene=NF0063920 | organism=Naegleria_fowleri_ATCC_30863 | gene_product=molecular chaperone | transcript_product=molecular chaperone | location=Nfow_scaffold00052:78113-78775(-) | protein_length=220 | sequenc
NaN	NaN	NaN	22.5733	22.7213	22.4521	4	4	4	29.3	29.3	29.3	15.185	0	5.2879	21663000	9	NaN	22.5733	NaN	0	NA	0.939446	NaN	0	NF0114710	mRNA1_NF0114710-p1 | transcript=mRNA1_NF0114710 | gene=NF0114710 | organism=Naegleria_fowleri_ATCC_30863 | gene_product=adp-ribosylation factor gtpase-activating protein agd12-like isoform x2 | transcript_product=adp-ribosylation factor gtpase-activating p
NaN	NaN	NaN	22.6116	22.5108	NaN	3	3	3	23.8	23.8	23.8	24.143	0	5.3557	27495000	3	NaN	22.5612	NaN	0	NA	0.946093	NaN	0	NF0103340	mRNA1_NF0103340-p1 | transcript=mRNA1_NF0103340 | gene=NF0103340 | organism=Naegleria_fowleri_ATCC_30863 | gene_product=pentapeptide repeat-containing protein, unspecified product | transcript_product=unspecified product | location=Nfow_scaffold00126:21491
NaN	NaN	NaN	NaN	22.7319	22.293	5	5	5	6.8	6.8	6.8	126.17	0	5.7203	22275000	9	NaN	22.5124	NaN	0	NA	0.992315	NaN	0	NF0019110	mRNA1_NF0019110-p1 | transcript=mRNA1_NF0019110 | gene=NF0019110 | organism=Naegleria_fowleri_ATCC_30863 | gene_product=unspecified product | transcript_product=unspecified product | location=Nfow_scaffold00011:22419-25910(+) | protein_length=1093 | sequen
NaN	NaN	NaN	22.4457	22.2326	22.5004	4	4	4	12.2	12.2	12.2	39.589	0	4.9621	15118000	7	NaN	22.4457	NaN	0	NA	0.980491	NaN	0	NF0036850	mRNA1_NF0036850-p1 | transcript=mRNA1_NF0036850 | gene=NF0036850 | organism=Naegleria_fowleri_ATCC_30863 | gene_product=rbm22 protein | transcript_product=rbm22 protein | location=Nfow_scaffold00023:15326-16360(+) | protein_length=344 | sequence_SO=superco
NaN	NaN	NaN	22.2926	22.5622	NaN	4	4	4	15.1	15.1	15.1	45.363	0	14.173	29992000	8	NaN	22.4274	NaN	0	NA	0.989256	NaN	0	NF0023310	mRNA1_NF0023310-p1 | transcript=mRNA1_NF0023310 | gene=NF0023310 | organism=Naegleria_fowleri_ATCC_30863 | gene_product=adf-like domain-containing protein | transcript_product=adf-like domain-containing protein | location=Nfow_scaffold00013:176783-177997(-
NaN	NaN	NaN	22.099	22.4383	NaN	2	2	2	7.4	7.4	7.4	26.475	0.0080627	1.2805	15340000	2	NaN	22.2686	NaN	0	NA	0.933706	NaN	0	NF0120410	mRNA1_NF0120410-p1 | transcript=mRNA1_NF0120410 | gene=NF0120410 | organism=Naegleria_fowleri_ATCC_30863 | gene_product=ras family small gtpase | transcript_product=ras family small gtpase | location=Nfow_scaffold00187:5905-6832(+) | protein_length=231 | s
NaN	NaN	NaN	22.3014	22.2662	22.0717	3	3	3	11	11	11	44.924	0	5.8752	12724000	7	NaN	22.2662	NaN	0	NA	0.956527	NaN	0	NF0083180	mRNA1_NF0083180-p1 | transcript=mRNA1_NF0083180 | gene=NF0083180 | organism=Naegleria_fowleri_ATCC_30863 | gene_product=arsenic (+3 oxidation state) methyltransferase | transcript_product=arsenic (+3 oxidation state) methyltransferase | location=Nfow_scaff
NaN	NaN	NaN	22.0217	22.0354	22.4717	2	2	2	3.8	3.8	3.8	84.954	0	3.1832	20102000	4	NaN	22.0354	NaN	0	NA	1	NaN	0	NF0007760	mRNA1_NF0007760-p1 | transcript=mRNA1_NF0007760 | gene=NF0007760 | organism=Naegleria_fowleri_ATCC_30863 | gene_product=pentatricopeptide repeat-containing protein chloroplastic-like | transcript_product=pentatricopeptide repeat-containing protein chloropl
NaN	NaN	NaN	22.0578	22.0209	21.7034	2	2	2	3.2	3.2	3.2	78.89	0.00076181	2.3844	16924000	5	NaN	22.0209	NaN	0	NA	1	NaN	0	NF0002540	mRNA1_NF0002540-p1 | transcript=mRNA1_NF0002540 | gene=NF0002540 | organism=Naegleria_fowleri_ATCC_30863 | gene_product=acyl- oxidase | transcript_product=acyl- oxidase | location=Nfow_scaffold00002:127818-130014(+) | protein_length=692 | sequence_SO=super
NaN	NaN	NaN	22.2367	NaN	21.6376	3	3	3	3.7	3.7	3.7	151.27	0.0014874	2.0799	14601000	3	NaN	21.9371	NaN	0	NA	0.979294	NaN	0	NF0038600	mRNA1_NF0038600-p1 | transcript=mRNA1_NF0038600 | gene=NF0038600 | organism=Naegleria_fowleri_ATCC_30863 | gene_product=ankyrin repeat protein, hypothetical protein NAEGRDRAFT 79906, multispecies: gcn5 family acetyltransferase | transcript_product=ankyrin
NaN	NaN	NaN	22.051	NaN	21.8144	3	3	3	5.1	5.1	5.1	91.077	0	3.4673	17796000	4	NaN	21.9327	NaN	0	NA	0.99632	NaN	0	NF0012020	mRNA1_NF0012020-p1 | transcript=mRNA1_NF0012020 | gene=NF0012020 | organism=Naegleria_fowleri_ATCC_30863 | gene_product=glomulin isoform x1 | transcript_product=glomulin isoform x1 | location=Nfow_scaffold00006:340127-342442(-) | protein_length=771 | seque
NaN	NaN	NaN	NaN	21.6165	22.2355	4	4	4	4.8	4.8	4.8	127.62	0	6.0474	20124000	8	NaN	21.926	NaN	0	NA	0.979593	NaN	0	NF0038000	mRNA1_NF0038000-p1 | transcript=mRNA1_NF0038000 | gene=NF0038000 | organism=Naegleria_fowleri_ATCC_30863 | gene_product=f y-rich n-terminus family protein | transcript_product=f y-rich n-terminus family protein | location=Nfow_scaffold00024:121-3459(+) | p
NaN	NaN	NaN	22.7867	21.9075	21.4381	3	3	3	4.8	4.8	4.8	81.846	0.00026681	3.094	19134000	4	NaN	21.9075	NaN	0	NA	0.978697	NaN	0	NF0039720	mRNA1_NF0039720-p1 | transcript=mRNA1_NF0039720 | gene=NF0039720 | organism=Naegleria_fowleri_ATCC_30863 | gene_product=predicted protein | transcript_product=predicted protein | location=Nfow_scaffold00025:142029-144164(+) | protein_length=711 | sequence_
NaN	NaN	NaN	NaN	22.2275	21.5773	2	2	2	8.2	8.2	8.2	42.78	0	4.2586	14297000	4	NaN	21.9024	NaN	0	NA	0.99849	NaN	0	NF0009740	mRNA1_NF0009740-p1 | transcript=mRNA1_NF0009740 | gene=NF0009740 | organism=Naegleria_fowleri_ATCC_30863 | gene_product=hypothetical protein NAEGRDRAFT 58293, multidrug mfs transporter | transcript_product=multidrug mfs transporter | location=Nfow_scaffold
NaN	NaN	NaN	21.8389	21.8486	21.6665	4	4	4	7	7	7	89.772	0	6.7841	10386000	13	NaN	21.8389	NaN	0	NA	0.978101	NaN	0	NF0040170	mRNA1_NF0040170-p1 | transcript=mRNA1_NF0040170 | gene=NF0040170 | organism=Naegleria_fowleri_ATCC_30863 | gene_product=dihydroxyacetone phosphate acyltransferase | transcript_product=dihydroxyacetone phosphate acyltransferase | location=Nfow_scaffold00026
NaN	NaN	NaN	21.9023	21.825	21.7936	3	3	3	5.6	5.6	5.6	65.045	0	4.5669	19692000	5	NaN	21.825	NaN	0	NA	0.976018	NaN	0	NF0043390	mRNA1_NF0043390-p1 | transcript=mRNA1_NF0043390 | gene=NF0043390 | organism=Naegleria_fowleri_ATCC_30863 | gene_product=predicted protein | transcript_product=predicted protein | location=Nfow_scaffold00029:7464-9137(-) | protein_length=557 | sequence_SO=s
NaN	NaN	NaN	NaN	21.8283	21.7677	2	2	2	11	11	11	34.978	0	3.4788	8550400	5	NaN	21.798	NaN	0	NA	0.935066	NaN	0	NF0118950	mRNA1_NF0118950-p1 | transcript=mRNA1_NF0118950 | gene=NF0118950 | organism=Naegleria_fowleri_ATCC_30863 | gene_product=deoxyribonuclease tatdn3 isoform x2 | transcript_product=deoxyribonuclease tatdn3 isoform x2 | location=Nfow_scaffold00180:31185-32321(-
NaN	NaN	NaN	21.6392	21.738	NaN	2	2	2	3.6	3.6	3.6	75.652	0.006699	1.3011	8505000	4	NaN	21.6886	NaN	0	NA	0.973649	NaN	0	NF0049710	mRNA1_NF0049710-p1 | transcript=mRNA1_NF0049710 | gene=NF0049710 | organism=Naegleria_fowleri_ATCC_30863 | gene_product=signal transduction histidine kinase | transcript_product=signal transduction histidine kinase | location=Nfow_scaffold00035:50758-52859
NaN	NaN	NaN	NaN	21.612	21.4327	2	2	2	11.9	11.9	11.9	26.277	0	3.1698	8115700	4	NaN	21.5224	NaN	0	NA	0.965448	NaN	0	NF0065140	mRNA1_NF0065140-p1 | transcript=mRNA1_NF0065140 | gene=NF0065140 | organism=Naegleria_fowleri_ATCC_30863 | gene_product=predicted protein | transcript_product=predicted protein | location=Nfow_scaffold00054:3978-4779(+) | protein_length=226 | sequence_SO=s
NaN	NaN	NaN	NaN	21.6305	21.3547	2	2	2	4.2	4.2	4.2	81.963	0.0014735	1.9344	13986000	3	NaN	21.4926	NaN	0	NA	0.950577	NaN	0	NF0094820	mRNA1_NF0094820-p1 | transcript=mRNA1_NF0094820 | gene=NF0094820 | organism=Naegleria_fowleri_ATCC_30863 | gene_product=ubiquitin domain containing protein | transcript_product=ubiquitin domain containing protein | location=Nfow_scaffold00105:40811-43361(-
NaN	NaN	NaN	NaN	21.0958	21.2886	3	3	3	13.9	13.9	13.9	42.974	0	7.2446	13907000	11	NaN	21.1922	NaN	0	NA	0.98743	NaN	0	NF0024850	mRNA1_NF0024850-p1 | transcript=mRNA1_NF0024850 | gene=NF0024850 | organism=Naegleria_fowleri_ATCC_30863 | gene_product=nad-dependent deacetylase | transcript_product=nad-dependent deacetylase | location=Nfow_scaffold00014:186622-187728(-) | protein_length
NaN	NaN	NaN	21.1812	21.0956	NaN	3	3	3	6.5	6.5	6.5	76.575	0	3.599	11901000	7	NaN	21.1384	NaN	0	NA	0.992622	NaN	0	NF0018090	mRNA1_NF0018090-p1 | transcript=mRNA1_NF0018090 | gene=NF0018090 | organism=Naegleria_fowleri_ATCC_30863 | gene_product=ras guanine nucleotide exchange factor | transcript_product=ras guanine nucleotide exchange factor | location=Nfow_scaffold00010:170470-
NaN	NaN	NaN	20.6462	21.4298	NaN	6	6	6	20.1	20.1	20.1	46.582	0	5.4562	16615000	8	NaN	21.038	NaN	0	NA	1	NaN	0	NF0006140	mRNA1_NF0006140-p1 | transcript=mRNA1_NF0006140 | gene=NF0006140 | organism=Naegleria_fowleri_ATCC_30863 | gene_product=peroxisomal biogenesis factor 3 | transcript_product=peroxisomal biogenesis factor 3 | location=Nfow_scaffold00004:402-1797(+) | protein
NaN	NaN	NaN	20.9522	NaN	20.9274	3	3	3	13.9	13.9	13.9	47.055	0	4.3765	8338000	6	NaN	20.9398	NaN	0	NA	0.994776	NaN	0	NF0014210	mRNA1_NF0014210-p1 | transcript=mRNA1_NF0014210 | gene=NF0014210 | organism=Naegleria_fowleri_ATCC_30863 | gene_product=predicted protein | transcript_product=predicted protein | location=Nfow_scaffold00008:22735-24006(-) | protein_length=423 | sequence_SO
26.1017	25.4034	26.1527	NaN	NaN	NaN	3	3	3	6.4	6.4	6.4	75.481	0.0026347	1.653	364420000	3	26.1017	NaN	NaN	0	NA	0.964867	NaN	0	NF0065940	mRNA1_NF0065940-p1 | transcript=mRNA1_NF0065940 | gene=NF0065940 | organism=Naegleria_fowleri_ATCC_30863 | gene_product=serine threonine-protein kinase stk11-like | transcript_product=serine threonine-protein kinase stk11-like | location=Nfow_scaffold00055
26.1526	25.9993	25.7262	NaN	NaN	NaN	5	5	5	36.9	36.9	36.9	23.852	0	15.038	154770000	8	25.9993	NaN	NaN	0	NA	0.953118	NaN	0	NF0089670	mRNA1_NF0089670-p1 | transcript=mRNA1_NF0089670 | gene=NF0089670 | organism=Naegleria_fowleri_ATCC_30863 | gene_product=gmp- delta subunit family protein | transcript_product=gmp- delta subunit family protein | location=Nfow_scaffold00095:11277-12143(+) |
NaN	25.4367	25.8891	NaN	NaN	NaN	5	5	5	72	72	72	10.444	0	82.819	199750000	11	25.6629	NaN	NaN	0	NA	0.949171	NaN	0	NF0097670	mRNA1_NF0097670-p1 | transcript=mRNA1_NF0097670 | gene=NF0097670 | organism=Naegleria_fowleri_ATCC_30863 | gene_product=small nuclear ribonucleoprotein g | transcript_product=small nuclear ribonucleoprotein g | location=Nfow_scaffold00111:72928-73209(-) |
25.255	24.137	25.0787	NaN	NaN	NaN	7	6	6	8.7	7.7	7.7	130.83	0	12.044	97510000	7	25.0787	NaN	NaN	0	NA	0.959961	NaN	0	NF0079110	mRNA1_NF0079110-p1 | transcript=mRNA1_NF0079110 | gene=NF0079110 | organism=Naegleria_fowleri_ATCC_30863 | gene_product=e1 ubiquitin-activating protein uba1 | transcript_product=e1 ubiquitin-activating protein uba1 | location=Nfow_scaffold00075:62645-66109
24.9638	NaN	24.874	NaN	NaN	NaN	4	4	4	16	16	16	50.319	0	28.249	55665000	7	24.9189	NaN	NaN	0	NA	0.946931	NaN	0	NF0102910	mRNA1_NF0102910-p1 | transcript=mRNA1_NF0102910 | gene=NF0102910 | organism=Naegleria_fowleri_ATCC_30863 | gene_product=unspecified product | transcript_product=unspecified product | location=Nfow_scaffold00125:12880-14286(-) | protein_length=469 | sequenc
24.3506	24.6493	24.879	NaN	NaN	NaN	10	10	10	25.5	25.5	25.5	74.202	0	67.8	67481000	22	24.6493	NaN	NaN	0	NA	0.968946	NaN	0	NF0060380	mRNA1_NF0060380-p1 | transcript=mRNA1_NF0060380 | gene=NF0060380 | organism=Naegleria_fowleri_ATCC_30863 | gene_product=protein dd3-3-like | transcript_product=protein dd3-3-like | location=Nfow_scaffold00048:10271-12689(+) | protein_length=658 | sequence_
22.9012	26.3717	NaN	NaN	NaN	NaN	7	7	7	36.8	36.8	36.8	27.343	0	15.948	62038000	9	24.6364	NaN	NaN	0	NA	0.933435	NaN	0	NF0120530	mRNA1_NF0120530-p1 | transcript=mRNA1_NF0120530 | gene=NF0120530 | organism=Naegleria_fowleri_ATCC_30863 | gene_product=predicted protein | transcript_product=predicted protein | location=Nfow_scaffold00187:36163-36882(+) | protein_length=239 | sequence_SO
24.612	24.238	25.0689	NaN	NaN	NaN	3	3	3	12.7	12.7	12.7	46.504	0	7.2038	109810000	3	24.612	NaN	NaN	0	NA	0.943867	NaN	0	NF0107400	mRNA1_NF0107400-p1 | transcript=mRNA1_NF0107400 | gene=NF0107400 | organism=Naegleria_fowleri_ATCC_30863 | gene_product=transmembrane protein 5 | transcript_product=transmembrane protein 5 | location=Nfow_scaffold00137:40707-41915(-) | protein_length=402 |
NaN	25.2283	23.4456	NaN	NaN	NaN	2	2	2	1.9	1.9	1.9	169.99	0.0042593	1.5289	34593000	3	24.3369	NaN	NaN	0	NA	0.978399	NaN	0	NF0040140	mRNA1_NF0040140-p1 | transcript=mRNA1_NF0040140 | gene=NF0040140 | organism=Naegleria_fowleri_ATCC_30863 | gene_product=unspecified product | transcript_product=unspecified product | location=Nfow_scaffold00025:221782-226520(+) | protein_length=1486 | sequ
24.3424	NaN	24.1164	NaN	NaN	NaN	2	2	2	12.4	12.4	12.4	27.359	0	16.576	51254000	10	24.2294	NaN	NaN	0	NA	0.993237	NaN	0	NF0017460	mRNA1_NF0017460-p1 | transcript=mRNA1_NF0017460 | gene=NF0017460 | organism=Naegleria_fowleri_ATCC_30863 | gene_product=predicted protein | transcript_product=predicted protein | location=Nfow_scaffold00010:39698-40426(+) | protein_length=242 | sequence_SO
24.3628	24.0078	24.1067	NaN	NaN	NaN	2	2	2	9.1	9.1	9.1	39.653	0	7.6152	49492000	9	24.1067	NaN	NaN	0	NA	0.994468	NaN	0	NF0015520	mRNA1_NF0015520-p1 | transcript=mRNA1_NF0015520 | gene=NF0015520 | organism=Naegleria_fowleri_ATCC_30863 | gene_product=predicted protein | transcript_product=predicted protein | location=Nfow_scaffold00009:12924-13985(+) | protein_length=353 | sequence_SO
24.0809	24.0873	23.7304	NaN	NaN	NaN	6	6	6	23.7	23.7	23.7	37.616	0	10.41	44325000	9	24.0809	NaN	NaN	0	NA	0.977505	NaN	0	NF0040470	mRNA1_NF0040470-p1 | transcript=mRNA1_NF0040470 | gene=NF0040470 | organism=Naegleria_fowleri_ATCC_30863 | gene_product=Hypothetical protein NAEGRDRAFT 81938 | transcript_product=Hypothetical protein NAEGRDRAFT 81938 | location=Nfow_scaffold00026:68537-695
24.0261	24.1861	23.681	NaN	NaN	NaN	3	3	3	3.9	3.9	3.9	125.57	0	6.0511	66236000	6	24.0261	NaN	NaN	0	NA	0.932621	NaN	0	NF0121550	mRNA1_NF0121550-p1 | transcript=mRNA1_NF0121550 | gene=NF0121550 | organism=Naegleria_fowleri_ATCC_30863 | gene_product=unspecified product | transcript_product=unspecified product | location=Nfow_scaffold00193:4343-7690(+) | protein_length=1115 | sequence
NaN	25.7517	21.7942	NaN	NaN	NaN	10	10	10	21.5	21.5	21.5	75.047	0	14.579	40953000	11	23.7729	NaN	NaN	0	NA	0.99818	NaN	0	NF0009980	mRNA1_NF0009980-p1 | transcript=mRNA1_NF0009980 | gene=NF0009980 | organism=Naegleria_fowleri_ATCC_30863 | gene_product=unspecified product | transcript_product=unspecified product | location=Nfow_scaffold00005:332663-335514(-) | protein_length=659 | seque
23.7149	23.7912	NaN	NaN	NaN	NaN	1	1	1	6	6	6	35.021	0	3.476	47724000	7	23.7531	NaN	NaN	0	NA	0.961975	NaN	0	NF0075800	mRNA1_NF0075800-p1 | transcript=mRNA1_NF0075800 | gene=NF0075800 | organism=Naegleria_fowleri_ATCC_30863 | gene_product=hypothetical protein NAEGRDRAFT 57330 | transcript_product=hypothetical protein NAEGRDRAFT 57330 | location=Nfow_scaffold00070:6860-7768
NaN	23.4551	23.9583	NaN	NaN	NaN	3	3	3	27.5	27.5	27.5	22.731	0	7.9226	25196000	7	23.7067	NaN	NaN	0	NA	0.967193	NaN	0	NF0062660	mRNA1_NF0062660-p1 | transcript=mRNA1_NF0062660 | gene=NF0062660 | organism=Naegleria_fowleri_ATCC_30863 | gene_product=collagen alpha-1 chain-like | transcript_product=collagen alpha-1 chain-like | location=Nfow_scaffold00051:8910-9738(+) | protein_length
23.6669	25.2106	23.546	NaN	NaN	NaN	7	7	7	16.3	16.3	16.3	58.623	0	10.52	73593000	14	23.6669	NaN	NaN	0	NA	0.946651	NaN	0	NF0102970	mRNA1_NF0102970-p1 | transcript=mRNA1_NF0102970 | gene=NF0102970 | organism=Naegleria_fowleri_ATCC_30863 | gene_product=signal recognition particle 54 kda protein isoform x1 | transcript_product=signal recognition particle 54 kda protein isoform x1 | locat
NaN	24.7407	22.565	NaN	NaN	NaN	3	3	3	22.2	22.2	22.2	20.863	0	3.8651	47853000	4	23.6529	NaN	NaN	0	NA	0.970998	NaN	0	NF0055190	mRNA1_NF0055190-p1 | transcript=mRNA1_NF0055190 | gene=NF0055190 | organism=Naegleria_fowleri_ATCC_30863 | gene_product=sh3 domain protein | transcript_product=sh3 domain protein | location=Nfow_scaffold00041:72041-72625(+) | protein_length=194 | sequence_
24.7214	23.3811	23.6426	NaN	NaN	NaN	3	3	3	10.2	10.2	10.2	66.156	0	4.8083	46174000	4	23.6426	NaN	NaN	0	NA	0.97691	NaN	0	NF0041180	mRNA1_NF0041180-p1 | transcript=mRNA1_NF0041180 | gene=NF0041180 | organism=Naegleria_fowleri_ATCC_30863 | gene_product=lysosomal pro-x carboxypeptidase-like | transcript_product=lysosomal pro-x carboxypeptidase-like | location=Nfow_scaffold00026:219802-22
22.1501	24.755	NaN	NaN	NaN	NaN	3	3	3	14.3	14.3	14.3	31.094	0	8.6318	97195000	3	23.4526	NaN	NaN	0	NA	0.981091	NaN	0	NF0036420	mRNA1_NF0036420-p1 | transcript=mRNA1_NF0036420 | gene=NF0036420 | organism=Naegleria_fowleri_ATCC_30863 | gene_product=multidrug transporter | transcript_product=multidrug transporter | location=Nfow_scaffold00022:166809-167624(-) | protein_length=272 | s
23.3789	NaN	23.5023	NaN	NaN	NaN	2	2	2	6	6	6	58.15	0	5.2478	26749000	5	23.4406	NaN	NaN	0	NA	0.957669	NaN	0	NF0081130	mRNA1_NF0081130-p1 | transcript=mRNA1_NF0081130 | gene=NF0081130 | organism=Naegleria_fowleri_ATCC_30863 | gene_product=pi-plc x domain-containing protein 3 | transcript_product=pi-plc x domain-containing protein 3 | location=Nfow_scaffold00079:21971-23467
NaN	23.2855	23.5722	NaN	NaN	NaN	5	5	5	15.1	15.1	15.1	55.918	0	22.816	46060000	10	23.4288	NaN	NaN	0	NA	1	NaN	0	NF0005810	mRNA1_NF0005810-p1 | transcript=mRNA1_NF0005810 | gene=NF0005810 | organism=Naegleria_fowleri_ATCC_30863 | gene_product=hypothetical protein NAEGRDRAFT 78392 | transcript_product=hypothetical protein NAEGRDRAFT 78392 | location=Nfow_scaffold00003:377057-37
NaN	23.3181	23.3307	NaN	NaN	NaN	2	2	2	7	7	7	66.016	0.00051033	2.4397	17822000	5	23.3244	NaN	NaN	0	NA	0.986823	NaN	0	NF0026400	mRNA1_NF0026400-p1 | transcript=mRNA1_NF0026400 | gene=NF0026400 | organism=Naegleria_fowleri_ATCC_30863 | gene_product=predicted protein | transcript_product=predicted protein | location=Nfow_scaffold00015:182226-184243(-) | protein_length=604 | sequence_
NaN	23.0632	23.2648	NaN	NaN	NaN	3	3	3	8.9	8.9	8.9	46.248	0	3.5746	26874000	4	23.164	NaN	NaN	0	NA	0.953968	NaN	0	NF0088490	mRNA1_NF0088490-p1 | transcript=mRNA1_NF0088490 | gene=NF0088490 | organism=Naegleria_fowleri_ATCC_30863 | gene_product=trna-dihydrouridine(16 17) synthase | transcript_product=trna-dihydrouridine(16 17) synthase | location=Nfow_scaffold00092:81261-82826(+
22.8814	23.3821	NaN	NaN	NaN	NaN	6	6	6	40	40	40	16.586	0	9.3614	15980000	7	23.1317	NaN	NaN	0	NA	0.942204	NaN	0	NF0109200	mRNA1_NF0109200-p1 | transcript=mRNA1_NF0109200 | gene=NF0109200 | organism=Naegleria_fowleri_ATCC_30863 | gene_product=eukaryotic translation initiation factor 5a-2-like | transcript_product=eukaryotic translation initiation factor 5a-2-like | location=Nf
23.1299	23.2884	23.1082	NaN	NaN	NaN	4	4	4	9.3	9.3	9.3	63.489	0	16.137	28358000	14	23.1299	NaN	NaN	0	NA	0.985006	NaN	0	NF0029490	mRNA1_NF0029490-p1 | transcript=mRNA1_NF0029490 | gene=NF0029490 | organism=Naegleria_fowleri_ATCC_30863 | gene_product=dna primase large subunit | transcript_product=dna primase large subunit | location=Nfow_scaffold00017:194886-196590(-) | protein_length
22.6355	23.5658	NaN	NaN	NaN	NaN	3	3	3	8.1	8.1	8.1	109.65	0	3.5077	45273000	6	23.1007	NaN	NaN	0	NA	0.981991	NaN	0	NF0034920	mRNA1_NF0034920-p1 | transcript=mRNA1_NF0034920 | gene=NF0034920 | organism=Naegleria_fowleri_ATCC_30863 | gene_product=beta- partial | transcript_product=beta- partial | location=Nfow_scaffold00021:103126-106076(+) | protein_length=952 | sequence_SO=super
23.0245	23.1192	23.0514	NaN	NaN	NaN	2	2	2	8.9	8.9	8.9	36.67	0	19.047	28664000	4	23.0514	NaN	NaN	0	NA	0.922434	NaN	0	NF0114680	mRNA6_NF0114680-p1 | transcript=mRNA6_NF0114680 | gene=NF0114680 | organism=Naegleria_fowleri_ATCC_30863 | gene_product=ankyrin repeat domain-containing protein, cmgc dyrk protein kinase, kinase c2 domain-containing protein, serine threonine protein kinase
22.4619	23.5615	NaN	NaN	NaN	NaN	3	3	3	15.8	15.8	15.8	44.207	0	3.1652	31142000	4	23.0117	NaN	NaN	0	NA	0.939171	NaN	0	NF0116060	mRNA1_NF0116060-p1 | transcript=mRNA1_NF0116060 | gene=NF0116060 | organism=Naegleria_fowleri_ATCC_30863 | gene_product=gtp-binding protein ychf family | transcript_product=gtp-binding protein ychf family | location=Nfow_scaffold00168:11426-12748(-) | prot
NaN	26.8573	19.1115	NaN	NaN	NaN	12	12	12	40.4	40.4	40.4	53.033	0	34.545	77218000	17	22.9844	NaN	NaN	0	NA	0.945536	NaN	0	NF0103910	mRNA1_NF0103910-p1 | transcript=mRNA1_NF0103910 | gene=NF0103910 | organism=Naegleria_fowleri_ATCC_30863 | gene_product=transcriptional regulator | transcript_product=transcriptional regulator | location=Nfow_scaffold00127:61611-63023(+) | protein_length=4
22.0851	23.9975	22.9662	NaN	NaN	NaN	3	3	3	3.8	3.8	3.8	91.753	0	4.5649	24399000	10	22.9662	NaN	NaN	0	NA	0.953684	NaN	0	NF0089400	mRNA1_NF0089400-p1 | transcript=mRNA1_NF0089400 | gene=NF0089400 | organism=Naegleria_fowleri_ATCC_30863 | gene_product=lmbr1 domain-containing protein 2 | transcript_product=lmbr1 domain-containing protein 2 | location=Nfow_scaffold00094:54915-57311(+) |
22.4379	23.3358	NaN	NaN	NaN	NaN	3	3	3	4.6	4.6	4.6	123.65	0	6.1003	65001000	5	22.8869	NaN	NaN	0	NA	0.938896	NaN	0	NF0116200	mRNA1_NF0116200-p1 | transcript=mRNA1_NF0116200 | gene=NF0116200 | organism=Naegleria_fowleri_ATCC_30863 | gene_product=pentatricopeptide repeat superfamily isoform 1 | transcript_product=pentatricopeptide repeat superfamily isoform 1 | location=Nfow_scaff
22.9475	NaN	22.8114	NaN	NaN	NaN	3	3	3	9.6	9.6	9.6	61.24	0	5.4686	39037000	4	22.8794	NaN	NaN	0	NA	0.992929	NaN	0	NF0017670	mRNA1_NF0017670-p1 | transcript=mRNA1_NF0017670 | gene=NF0017670 | organism=Naegleria_fowleri_ATCC_30863 | gene_product=mitochondrial chaperone bcs1-like | transcript_product=mitochondrial chaperone bcs1-like | location=Nfow_scaffold00010:76511-78196(-) |
23.083	22.4275	22.851	NaN	NaN	NaN	4	4	4	10.6	10.6	10.6	53.685	0	6.8701	18711000	7	22.851	NaN	NaN	0	NA	0.968653	NaN	0	NF0060590	mRNA1_NF0060590-p1 | transcript=mRNA1_NF0060590 | gene=NF0060590 | organism=Naegleria_fowleri_ATCC_30863 | gene_product=arf-gap with dual ph domain-containing protein 1-like | transcript_product=arf-gap with dual ph domain-containing protein 1-like | locat
NaN	22.8794	22.8034	NaN	NaN	NaN	3	3	3	7.6	7.6	7.6	58.393	0.0084668	1.2373	24457000	3	22.8414	NaN	NaN	0	NA	1	NaN	0	NF0001820	mRNA1_NF0001820-p1 | transcript=mRNA1_NF0001820 | gene=NF0001820 | organism=Naegleria_fowleri_ATCC_30863 | gene_product=serine threonine protein kinase | transcript_product=serine threonine protein kinase | location=Nfow_scaffold00001:387602-389858(-) | pr
22.7824	NaN	22.6988	NaN	NaN	NaN	2	2	2	1.9	1.9	1.9	121.66	0.0014749	1.9428	12339000	3	22.7406	NaN	NaN	0	NA	0.926428	NaN	0	NF0035260	mRNA2_NF0035260-p1 | transcript=mRNA2_NF0035260 | gene=NF0035260 | organism=Naegleria_fowleri_ATCC_30863 | gene_product=nhl repeat-containing protein, unspecified product | transcript_product=unspecified product | location=Nfow_scaffold00021:169666-173122(
22.7976	NaN	22.5231	NaN	NaN	NaN	2	2	2	29.9	29.9	29.9	12.63	0.00051989	2.7196	39007000	5	22.6603	NaN	NaN	0	NA	0.959673	NaN	0	NF0079350	mRNA1_NF0079350-p1 | transcript=mRNA1_NF0079350 | gene=NF0079350 | organism=Naegleria_fowleri_ATCC_30863 | gene_product=mitochondrial trna-specific 2-thiouridylase 1 | transcript_product=mitochondrial trna-specific 2-thiouridylase 1 | location=Nfow_scaffol
22.7681	22.187	22.6179	NaN	NaN	NaN	2	2	2	4.6	4.6	4.6	75.031	0	5.2789	15033000	6	22.6179	NaN	NaN	0	NA	0.999735	NaN	0	NF0007840	mRNA1_NF0007840-p1 | transcript=mRNA1_NF0007840 | gene=NF0007840 | organism=Naegleria_fowleri_ATCC_30863 | gene_product=glycoside hydrolase | transcript_product=glycoside hydrolase | location=Nfow_scaffold00004:344822-347214(+) | protein_length=650 | seque
NaN	22.8844	22.348	NaN	NaN	NaN	3	3	3	6.7	6.7	6.7	84.82	0	5.3821	13110000	3	22.6162	NaN	NaN	0	NA	0.932079	NaN	0	NF0122660	mRNA1_NF0122660-p1 | transcript=mRNA1_NF0122660 | gene=NF0122660 | organism=Naegleria_fowleri_ATCC_30863 | gene_product=rho family small gtpase | transcript_product=rho family small gtpase | location=Nfow_scaffold00199:8513-10824(+) | protein_length=734 |
22.6994	NaN	22.5245	NaN	NaN	NaN	2	2	2	2.2	2.2	2.2	98.37	0.0080349	1.2536	17271000	3	22.6119	NaN	NaN	0	NA	0.923496	NaN	0	NF0073240	mRNA3_NF0073240-p1 | transcript=mRNA3_NF0073240 | gene=NF0073240 | organism=Naegleria_fowleri_ATCC_30863 | gene_product=protein required for hyphal anastomosis (ham-2) | transcript_product=protein required for hyphal anastomosis (ham-2) | location=Nfow_sca
22.5343	23.3275	21.7538	NaN	NaN	NaN	3	3	3	27.5	27.5	27.5	14.54	0	6.7176	14383000	4	22.5343	NaN	NaN	0	NA	0.99663	NaN	0	NF0011740	mRNA1_NF0011740-p1 | transcript=mRNA1_NF0011740 | gene=NF0011740 | organism=Naegleria_fowleri_ATCC_30863 | gene_product=membrane protein | transcript_product=membrane protein | location=Nfow_scaffold00006:287544-288059(+) | protein_length=131 | sequence_SO
22.5625	22.5254	22.2648	NaN	NaN	NaN	3	3	3	3.8	3.8	3.8	126.16	0	21.022	23640000	8	22.5254	NaN	NaN	0	NA	0.97188	NaN	0	NF0052330	mRNA1_NF0052330-p1 | transcript=mRNA1_NF0052330 | gene=NF0052330 | organism=Naegleria_fowleri_ATCC_30863 | gene_product=domain containing protein | transcript_product=domain containing protein | location=Nfow_scaffold00038:40716-44176(-) | protein_length=1
22.8386	NaN	22.1617	NaN	NaN	NaN	4	3	3	10.4	7.6	7.6	45.222	0	3.2443	26082000	4	22.5002	NaN	NaN	0	NA	0.983496	NaN	0	NF0032840	mRNA1_NF0032840-p1 | transcript=mRNA1_NF0032840 | gene=NF0032840 | organism=Naegleria_fowleri_ATCC_30863 | gene_product=cullin-1-like isoform x1 | transcript_product=cullin-1-like isoform x1 | location=Nfow_scaffold00019:271833-273014(-) | protein_length=3
NaN	22.3569	22.5805	NaN	NaN	NaN	3	3	3	3.3	3.3	3.3	113.39	0.0040294	1.5472	14355000	5	22.4687	NaN	NaN	0	NA	0.972174	NaN	0	NF0051640	mRNA1_NF0051640-p1 | transcript=mRNA1_NF0051640 | gene=NF0051640 | organism=Naegleria_fowleri_ATCC_30863 | gene_product=ubiquitin-protein ligase e3c-like | transcript_product=ubiquitin-protein ligase e3c-like | location=Nfow_scaffold00037:110615-113634(+)
NaN	22.1069	22.8287	NaN	NaN	NaN	3	3	3	19.1	19.1	19.1	31.976	0.00026518	3.0028	18789000	6	22.4678	NaN	NaN	0	NA	0.930997	NaN	0	NF0124340	mRNA1_NF0124340-p1 | transcript=mRNA1_NF0124340 | gene=NF0124340 | organism=Naegleria_fowleri_ATCC_30863 | gene_product=atp binding domain family protein | transcript_product=atp binding domain family protein | location=Nfow_scaffold00209:25556-26389(+) |
NaN	22.1829	22.7442	NaN	NaN	NaN	5	5	5	4.7	4.7	4.7	186.6	0.0012444	2.1437	49293000	4	22.4636	NaN	NaN	0	NA	0.968361	NaN	0	NF0060830	mRNA1_NF0060830-p1 | transcript=mRNA1_NF0060830 | gene=NF0060830 | organism=Naegleria_fowleri_ATCC_30863 | gene_product=polyphosphoinositide phosphatase | transcript_product=polyphosphoinositide phosphatase | location=Nfow_scaffold00048:87437-92344(-) | pr
22.4067	22.431	22.5247	NaN	NaN	NaN	3	3	3	12.5	12.5	12.5	33.136	0.0033381	1.5965	17282000	4	22.431	NaN	NaN	0	NA	0.99416	NaN	0	NF0016010	mRNA1_NF0016010-p1 | transcript=mRNA1_NF0016010 | gene=NF0016010 | organism=Naegleria_fowleri_ATCC_30863 | gene_product=n-alpha-acetyltransferase 50-like | transcript_product=n-alpha-acetyltransferase 50-like | location=Nfow_scaffold00009:112170-113057(-)
22.3591	22.7997	21.8669	NaN	NaN	NaN	10	2	2	25	4.4	4.4	70.222	0	3.9702	14142000	4	22.3591	NaN	NaN	0	NA	0.92938	NaN	0	NF0127300	mRNA1_NF0127300-p1 | transcript=mRNA1_NF0127300 | gene=NF0127300 | organism=Naegleria_fowleri_ATCC_30863 | gene_product=susc family -linked outer membrane protein | transcript_product=susc family -linked outer membrane protein | location=Nfow_scaffold00231
22.3378	NaN	22.2413	NaN	NaN	NaN	2	2	2	5.3	5.3	5.3	50.925	0.0080404	1.2577	20295000	2	22.2895	NaN	NaN	0	NA	0.92536	NaN	0	NF0075590	mRNA2_NF0075590-p1 | transcript=mRNA2_NF0075590 | gene=NF0075590 | organism=Naegleria_fowleri_ATCC_30863 | gene_product=family methyltransferase, predicted protein | transcript_product=family methyltransferase | location=Nfow_scaffold00069:105461-106978(+)
22.3597	22.1944	NaN	NaN	NaN	NaN	4	4	4	13.9	13.9	13.9	69.908	0	3.5574	13397000	4	22.2771	NaN	NaN	0	NA	0.981391	NaN	0	NF0036020	mRNA1_NF0036020-p1 | transcript=mRNA1_NF0036020 | gene=NF0036020 | organism=Naegleria_fowleri_ATCC_30863 | gene_product=guanine nucleotide-binding protein g subunit alpha | transcript_product=guanine nucleotide-binding protein g subunit alpha | location=Nf
NaN	23.0292	21.5165	NaN	NaN	NaN	6	6	6	8.2	8.2	8.2	113.66	0	4.1409	21766000	4	22.2729	NaN	NaN	0	NA	0.992009	NaN	0	NF0019200	mRNA1_NF0019200-p1 | transcript=mRNA1_NF0019200 | gene=NF0019200 | organism=Naegleria_fowleri_ATCC_30863 | gene_product=serine threonine kinase, serine threonine-protein kinase sepa-like | transcript_product=serine threonine kinase | location=Nfow_scaffold
22.7039	21.8009	NaN	NaN	NaN	NaN	2	2	2	16.2	16.2	16.2	16.732	0.0002666	3.0798	14539000	5	22.2524	NaN	NaN	0	NA	1	NaN	0	NF0005600	mRNA1_NF0005600-p1 | transcript=mRNA1_NF0005600 | gene=NF0005600 | organism=Naegleria_fowleri_ATCC_30863 | gene_product=trafficking protein particle complex subunit 2-like | transcript_product=trafficking protein particle complex subunit 2-like | location=
22.3897	22.0198	NaN	NaN	NaN	NaN	2	2	2	14.9	14.9	14.9	29.303	0	3.518	7771400	4	22.2048	NaN	NaN	0	NA	0.953401	NaN	0	NF0089540	mRNA1_NF0089540-p1 | transcript=mRNA1_NF0089540 | gene=NF0089540 | organism=Naegleria_fowleri_ATCC_30863 | gene_product=ras family small gtpase | transcript_product=ras family small gtpase | location=Nfow_scaffold00094:86969-88362(+) | protein_length=261 |
22.6707	21.7057	NaN	NaN	NaN	NaN	2	2	2	7.3	7.3	7.3	51.084	0.008046	1.2628	28756000	2	22.1882	NaN	NaN	0	NA	0.995085	NaN	0	NF0013750	mRNA1_NF0013750-p1 | transcript=mRNA1_NF0013750 | gene=NF0013750 | organism=Naegleria_fowleri_ATCC_30863 | gene_product=molybdate-anion transporter-like | transcript_product=molybdate-anion transporter-like | location=Nfow_scaffold00007:294188-295711(-) |
21.3957	22.9427	NaN	NaN	NaN	NaN	5	5	5	22.4	22.4	22.4	36.566	0	4.5935	20306000	5	22.1692	NaN	NaN	0	NA	0.959387	NaN	0	NF0079600	mRNA1_NF0079600-p1 | transcript=mRNA1_NF0079600 | gene=NF0079600 | organism=Naegleria_fowleri_ATCC_30863 | gene_product=tetratricopeptide repeat protein | transcript_product=tetratricopeptide repeat protein | location=Nfow_scaffold00076:32986-33939(-) | pr
22.6682	21.9451	22.1088	NaN	NaN	NaN	2	2	2	7.7	7.7	7.7	60.687	0.0014581	1.8275	35857000	2	22.1088	NaN	NaN	0	NA	0.951705	NaN	0	NF0093470	mRNA1_NF0093470-p1 | transcript=mRNA1_NF0093470 | gene=NF0093470 | organism=Naegleria_fowleri_ATCC_30863 | gene_product=peptidase propeptide | transcript_product=peptidase propeptide | location=Nfow_scaffold00102:30232-32106(-) | protein_length=625 | seque
21.3744	22.8399	NaN	NaN	NaN	NaN	2	2	2	3.8	3.8	3.8	83.586	0	9.4943	18333000	2	22.1072	NaN	NaN	0	NA	0.922699	NaN	0	NF0014190	mRNA6_NF0014190-p1 | transcript=mRNA6_NF0014190 | gene=NF0014190 | organism=Naegleria_fowleri_ATCC_30863 | gene_product=lmbr1-like conserved region-containing protein, minichromosome maintenance complex component 9 isoform x3, ribokinase, unspecified produ
22.0943	25.7608	21.513	NaN	NaN	NaN	6	6	6	33.6	33.6	33.6	36.745	0	12.97	41501000	14	22.0943	NaN	NaN	0	NA	0.927499	NaN	0	2_NF00858	mRNA12_NF0085830-p1 | transcript=mRNA12_NF0085830 | gene=NF0085830 | organism=Naegleria_fowleri_ATCC_30863 | gene_product=ap-5 complex subunit mu-1, ap-5 complex subunit mu-1 isoform x1, fumarate hydratase, metallophosphoesterase, methylosome subunit picln
NaN	21.8584	22.3299	NaN	NaN	NaN	2	2	2	11.5	11.5	11.5	33.428	0	6.2938	11282000	7	22.0941	NaN	NaN	0	NA	0.924294	NaN	0	NF0121920	mRNA2_NF0121920-p1 | transcript=mRNA2_NF0121920 | gene=NF0121920 | organism=Naegleria_fowleri_ATCC_30863 | gene_product=pab-dependent poly -specific ribonuclease subunit 3, poly -specific ribonuclease | transcript_product=poly -specific ribonuclease | loca
22.2578	22.0001	21.8222	NaN	NaN	NaN	2	2	2	6.2	6.2	6.2	60.005	0.00076084	2.3737	15524000	4	22.0001	NaN	NaN	0	NA	0.972469	NaN	0	NF0051520	mRNA1_NF0051520-p1 | transcript=mRNA1_NF0051520 | gene=NF0051520 | organism=Naegleria_fowleri_ATCC_30863 | gene_product=egf domain-specific o-linked n-acetylglucosamine transferase | transcript_product=egf domain-specific o-linked n-acetylglucosamine trans
NaN	21.8807	22.0643	NaN	NaN	NaN	2	2	2	5	5	5	45.648	0.00052466	2.8601	10166000	6	21.9725	NaN	NaN	0	NA	0.948891	NaN	0	NF0098170	mRNA1_NF0098170-p1 | transcript=mRNA1_NF0098170 | gene=NF0098170 | organism=Naegleria_fowleri_ATCC_30863 | gene_product=predicted protein | transcript_product=predicted protein | location=Nfow_scaffold00113:227-1707(-) | protein_length=400 | sequence_SO=su
21.8945	22.1636	21.7633	NaN	NaN	NaN	2	2	2	30	30	30	14.364	0	6.6135	13276000	8	21.8945	NaN	NaN	0	NA	0.932892	NaN	0	NF0121370	mRNA1_NF0121370-p1 | transcript=mRNA1_NF0121370 | gene=NF0121370 | organism=Naegleria_fowleri_ATCC_30863 | gene_product=unspecified product | transcript_product=unspecified product | location=Nfow_scaffold00192:12127-12519(-) | protein_length=130 | sequenc
21.8938	21.6918	22.0247	NaN	NaN	NaN	3	3	3	11.7	11.7	11.7	29.414	0	4.2686	12234000	5	21.8938	NaN	NaN	0	NA	0.928304	NaN	0	NF0129970	mRNA1_NF0129970-p1 | transcript=mRNA1_NF0129970 | gene=NF0129970 | organism=Naegleria_fowleri_ATCC_30863 | gene_product=domain-containing protein | transcript_product=domain-containing protein | location=Nfow_scaffold00265:9044-9904(-) | protein_length=256
21.9245	21.8159	NaN	NaN	NaN	NaN	3	3	3	7	7	7	49.033	0.0014793	1.991	20615000	5	21.8702	NaN	NaN	0	NA	0.997249	NaN	0	NF0011510	mRNA1_NF0011510-p1 | transcript=mRNA1_NF0011510 | gene=NF0011510 | organism=Naegleria_fowleri_ATCC_30863 | gene_product=3-beta hydroxysteroid dehydrogenase | transcript_product=3-beta hydroxysteroid dehydrogenase | location=Nfow_scaffold00006:245507-246796
NaN	22.0018	21.6155	NaN	NaN	NaN	2	2	2	17.7	17.7	17.7	31.05	0.00051216	2.4987	11326000	5	21.8087	NaN	NaN	0	NA	0.962552	NaN	0	NF0073400	mRNA1_NF0073400-p1 | transcript=mRNA1_NF0073400 | gene=NF0073400 | organism=Naegleria_fowleri_ATCC_30863 | gene_product=pyridoxine 5 -phosphate oxidase | transcript_product=pyridoxine 5 -phosphate oxidase | location=Nfow_scaffold00066:27637-28452(-) | prot
NaN	21.5943	21.7785	NaN	NaN	NaN	3	3	3	8	8	8	45.585	0.0010038	2.2472	9365900	5	21.6864	NaN	NaN	0	NA	0.970704	NaN	0	NF0056190	mRNA1_NF0056190-p1 | transcript=mRNA1_NF0056190 | gene=NF0056190 | organism=Naegleria_fowleri_ATCC_30863 | gene_product=transcription initiation factor iie2 | transcript_product=transcription initiation factor iie2 | location=Nfow_scaffold00042:83877-85073
21.9045	NaN	21.379	NaN	NaN	NaN	2	2	2	1.6	1.6	1.6	145.8	0.0060185	1.3205	11539000	3	21.6417	NaN	NaN	0	NA	0.984099	NaN	0	NF0030350	mRNA1_NF0030350-p1 | transcript=mRNA1_NF0030350 | gene=NF0030350 | organism=Naegleria_fowleri_ATCC_30863 | gene_product=duf214 family protein | transcript_product=duf214 family protein | location=Nfow_scaffold00018:70932-75062(-) | protein_length=1283 | se
NaN	21.8048	21.4481	NaN	NaN	NaN	2	2	2	9.2	9.2	9.2	47.627	0	5.3188	9825500	3	21.6264	NaN	NaN	0	NA	0.988647	NaN	0	NF0023930	mRNA1_NF0023930-p1 | transcript=mRNA1_NF0023930 | gene=NF0023930 | organism=Naegleria_fowleri_ATCC_30863 | gene_product=actinfragmin kinase | transcript_product=actinfragmin kinase | location=Nfow_scaffold00013:332378-333649(+) | protein_length=423 | seque
21.3673	21.8092	NaN	NaN	NaN	NaN	2	2	2	14.9	14.9	14.9	27.656	0.00076239	2.3876	8155300	4	21.5882	NaN	NaN	0	NA	0.937525	NaN	0	NF0117100	mRNA1_NF0117100-p1 | transcript=mRNA1_NF0117100 | gene=NF0117100 | organism=Naegleria_fowleri_ATCC_30863 | gene_product=predicted protein | transcript_product=predicted protein | location=Nfow_scaffold00172:38092-38799(-) | protein_length=235 | sequence_SO
21.6627	21.3896	NaN	NaN	NaN	NaN	2	2	2	5.1	5.1	5.1	94.116	0	11.572	9288400	6	21.5262	NaN	NaN	0	NA	0.990478	NaN	0	NF0020710	mRNA1_NF0020710-p1 | transcript=mRNA1_NF0020710 | gene=NF0020710 | organism=Naegleria_fowleri_ATCC_30863 | gene_product=predicted protein, transcription initiation factor tfiid subunit 2, unspecified product | transcript_product=transcription initiation fa
21.484	23.2686	21.3522	NaN	NaN	NaN	5	5	5	11.2	11.2	11.2	72.068	0	9.2967	11609000	5	21.484	NaN	NaN	0	NA	0.941651	NaN	0	NF0109770	mRNA1_NF0109770-p1 | transcript=mRNA1_NF0109770 | gene=NF0109770 | organism=Naegleria_fowleri_ATCC_30863 | gene_product=solute carrier family 15 member 2 isoform x1 | transcript_product=solute carrier family 15 member 2 isoform x1 | location=Nfow_scaffold0
21.4785	21.4752	NaN	NaN	NaN	NaN	3	3	3	15	15	15	25.826	0	9.89	19223000	5	21.4769	NaN	NaN	0	NA	0.930458	NaN	0	NF0126250	mRNA1_NF0126250-p1 | transcript=mRNA1_NF0126250 | gene=NF0126250 | organism=Naegleria_fowleri_ATCC_30863 | gene_product=predicted protein | transcript_product=predicted protein | location=Nfow_scaffold00223:5150-5833(-) | protein_length=227 | sequence_SO=s
21.2233	NaN	21.2547	NaN	NaN	NaN	3	3	3	5.3	5.3	5.3	113.93	0	6.5421	5227600	5	21.239	NaN	NaN	0	NA	1	NaN	0	NF0000470	mRNA1_NF0000470-p1 | transcript=mRNA1_NF0000470 | gene=NF0000470 | organism=Naegleria_fowleri_ATCC_30863 | gene_product=abc transporter family protein | transcript_product=abc transporter family protein | location=Nfow_scaffold00001:98056-101123(+) | prote
20.5664	22.0559	21.2072	NaN	NaN	NaN	2	2	2	10.1	10.1	10.1	33.931	0.0010078	2.2993	5797400	3	21.2072	NaN	NaN	0	NA	1	NaN	0	NF0005680	mRNA1_NF0005680-p1 | transcript=mRNA1_NF0005680 | gene=NF0005680 | organism=Naegleria_fowleri_ATCC_30863 | gene_product=tpr repeat domain-containing protein | transcript_product=tpr repeat domain-containing protein | location=Nfow_scaffold00003:353686-3545
20.1192	20.65	20.9248	NaN	NaN	NaN	2	2	2	2.9	2.9	2.9	68.262	0.0014778	1.9765	5280500	3	20.65	NaN	NaN	0	NA	0.984703	NaN	0	NF0029710	mRNA1_NF0029710-p1 | transcript=mRNA1_NF0029710 | gene=NF0029710 | organism=Naegleria_fowleri_ATCC_30863 | gene_product=unspecified product | transcript_product=unspecified product | location=Nfow_scaffold00017:233996-235738(-) | protein_length=581 | seque
23.0088	22.4049	21.1935	35.2766	35.1873	34.9713	16	16	13	55.4	55.4	47.1	17.629	0	323.31	105050000000	314	22.4049	35.1873	12.7824	4.74103	1.81539e-05	0	12.9427	12.4285	NF0127030	mRNA1_NF0127030-p1 | transcript=mRNA1_NF0127030 | gene=NF0127030 | organism=Naegleria_fowleri_ATCC_30863 | gene_product=hemerythrin-like metal-binding protein | transcript_product=hemerythrin-like metal-binding protein | location=Nfow_scaffold00229:4483-49
25.5451	25.2653	25.6725	29.2829	29.4832	29.192	25	25	25	61.8	61.8	61.8	52.371	0	100.06	1949900000	85	25.5451	29.2829	3.73788	4.87738	1.32623e-05	0	3.82508	5.90422	NF0104480	mRNA1_NF0104480-p1 | transcript=mRNA1_NF0104480 | gene=NF0104480 | organism=Naegleria_fowleri_ATCC_30863 | gene_product=amine oxidase | transcript_product=amine oxidase | location=Nfow_scaffold00129:27382-28845(+) | protein_length=466 | sequence_SO=superco
23.7604	23.7923	23.9339	27.4985	27.3818	27.4845	8	8	8	31.8	31.8	31.8	50.256	0	41.343	522450000	27	23.7923	27.4845	3.69213	6.21493	6.09635e-07	0	3.62602	6.42033	NF0075840	mRNA1_NF0075840-p1 | transcript=mRNA1_NF0075840 | gene=NF0075840 | organism=Naegleria_fowleri_ATCC_30863 | gene_product=tripeptidyl-peptidase 1 | transcript_product=tripeptidyl-peptidase 1 | location=Nfow_scaffold00070:12475-13884(+) | protein_length=469 |
NaN	23.9331	NaN	28.3272	27.4443	26.5284	14	11	11	65.9	56.1	56.1	14.832	0	97.894	586260000	39	23.9331	27.4443	3.51117	0	NA	0.93425	3.5002	0	NF0119700	mRNA1_NF0119700-p1 | transcript=mRNA1_NF0119700 | gene=NF0119700 | organism=Naegleria_fowleri_ATCC_30863 | gene_product=hemerythrin-like metal-binding protein | transcript_product=hemerythrin-like metal-binding protein | location=Nfow_scaffold00183:42919-4
22.2504	21.9603	NaN	25.2693	25.2491	25.21	10	5	5	55.4	39.4	39.4	22.118	0	11.067	111060000	15	22.1054	25.2491	3.14368	4.01889	9.57437e-05	0	3.13742	5.13966	NF0074750	mRNA1_NF0074750-p1 | transcript=mRNA1_NF0074750 | gene=NF0074750 | organism=Naegleria_fowleri_ATCC_30863 | gene_product=kda class iv heat shock | transcript_product=kda class iv heat shock | location=Nfow_scaffold00068:60860-61441(+) | protein_length=193 |
25.8332	25.5532	25.7876	28.6046	28.9648	28.5754	4	4	4	42.3	42.3	42.3	11.924	0	35.772	1297200000	20	25.7876	28.6046	2.817	4.40121	3.97e-05	0	2.99026	4.58408	NF0110800	mRNA1_NF0110800-p1 | transcript=mRNA1_NF0110800 | gene=NF0110800 | organism=Naegleria_fowleri_ATCC_30863 | gene_product=differentiation-specific protein 35-2 | transcript_product=differentiation-specific protein 35-2 | location=Nfow_scaffold00147:55863-561
NaN	21.6734	NaN	24.1795	24.2847	24.2462	7	7	7	39	39	39	28.376	0	19.846	56374000	21	21.6734	24.2462	2.57275	0	NA	0.935339	2.56334	0	NF0118660	mRNA1_NF0118660-p1 | transcript=mRNA1_NF0118660 | gene=NF0118660 | organism=Naegleria_fowleri_ATCC_30863 | gene_product=lyr motif-containing protein 1 | transcript_product=lyr motif-containing protein 1 | location=Nfow_scaffold00179:30666-31406(+) | protei
27.3869	27.3176	27.4564	29.9014	29.9489	29.8123	23	21	20	62.2	58.2	56.6	51.615	0	117.25	3164200000	87	27.3869	29.9014	2.51449	5.80273	1.57496e-06	0	2.50057	4.49219	NF0106930	mRNA1_NF0106930-p1 | transcript=mRNA1_NF0106930 | gene=NF0106930 | organism=Naegleria_fowleri_ATCC_30863 | gene_product=phenylalanine 4-monooxygenase | transcript_product=phenylalanine 4-monooxygenase | location=Nfow_scaffold00135:68060-69583(+) | protein_
21.5049	NaN	22.1635	24.3148	24.4218	24.2078	3	3	3	20.4	20.4	20.4	24.747	0	8.3108	63490000	9	21.8342	24.3148	2.48058	2.62161	0.00238996	0	2.48059	3.27221	NF0079130	mRNA1_NF0079130-p1 | transcript=mRNA1_NF0079130 | gene=NF0079130 | organism=Naegleria_fowleri_ATCC_30863 | gene_product=-dependent receptor, predicted protein, probable receptor-like protein kinase at5g47070 | transcript_product=predicted protein | locatio
26.2169	26.7543	26.2864	28.7331	28.6891	28.8001	28	28	28	41.1	41.1	41.1	100.39	0	85.88	1408500000	94	26.2864	28.7331	2.44662	3.76047	0.000173592	0	2.32154	3.45566	NF0002550	mRNA1_NF0002550-p1 | transcript=mRNA1_NF0002550 | gene=NF0002550 | organism=Naegleria_fowleri_ATCC_30863 | gene_product=ankyrin repeat protein | transcript_product=ankyrin repeat protein | location=Nfow_scaffold00002:139899-142630(+) | protein_length=870 |
24.5101	24.3631	24.4141	26.7064	27.094	26.6607	6	6	6	57.9	57.9	57.9	15.156	0	39.585	367020000	25	24.4141	26.7064	2.29226	4.11282	7.71223e-05	0	2.39122	3.71284	NF0109980	mRNA1_NF0109980-p1 | transcript=mRNA1_NF0109980 | gene=NF0109980 | organism=Naegleria_fowleri_ATCC_30863 | gene_product=dihydropteroate synthase | transcript_product=dihydropteroate synthase | location=Nfow_scaffold00144:61017-61418(+) | protein_length=133
24.1325	25.4755	24.241	26.2755	26.3008	25.9866	7	7	7	27.5	27.5	27.5	39.786	0	35.567	272530000	27	24.241	26.2755	2.03451	1.6243	0.023752	0.0198072	1.57131	1.66743	NF0043110	mRNA1_NF0043110-p1 | transcript=mRNA1_NF0043110 | gene=NF0043110 | organism=Naegleria_fowleri_ATCC_30863 | gene_product=pb1 domain containing protein | transcript_product=pb1 domain containing protein | location=Nfow_scaffold00028:176812-177861(+) | protei
31.4011	30.6159	30.6441	32.5731	32.6374	32.715	27	27	27	66.9	66.9	66.9	51.29	0	241.12	22672000000	196	30.6441	32.6374	1.99334	2.59731	0.00252749	0.00291892	1.75482	2.3077	NF0126350	mRNA1_NF0126350-p1 | transcript=mRNA1_NF0126350 | gene=NF0126350 | organism=Naegleria_fowleri_ATCC_30863 | gene_product=histidine decarboxylase | transcript_product=histidine decarboxylase | location=Nfow_scaffold00224:1137-2489(-) | protein_length=450 | s
25.8586	25.1949	25.0623	26.895	27.2192	27.1135	15	15	15	43	43	43	61.061	0	67.524	480650000	34	25.1949	27.1135	1.91856	2.52674	0.00297345	0.0027	1.70395	2.22982	NF0030490	mRNA1_NF0030490-p1 | transcript=mRNA1_NF0030490 | gene=NF0030490 | organism=Naegleria_fowleri_ATCC_30863 | gene_product=-disulfide reductase | transcript_product=-disulfide reductase | location=Nfow_scaffold00018:95942-97711(-) | protein_length=554 | seque
27.5188	27.5308	27.1473	29.4026	29.3892	29.3736	36	36	36	52	52	52	92.88	0	139.26	2306500000	145	27.5188	29.3892	1.87041	4.02488	9.44322e-05	0	1.98948	3.17735	NF0008540	mRNA1_NF0008540-p1 | transcript=mRNA1_NF0008540 | gene=NF0008540 | organism=Naegleria_fowleri_ATCC_30863 | gene_product=ferredoxin | transcript_product=ferredoxin | location=Nfow_scaffold00005:56777-59395(+) | protein_length=829 | sequence_SO=supercontig |
24.4403	24.3887	23.7587	26.7494	25.9624	26.2411	6	6	6	30.8	30.8	30.8	34.432	0	25.662	280190000	17	24.3887	26.2411	1.85242	2.58157	0.00262078	0	2.12177	2.59401	NF0120060	mRNA1_NF0120060-p1 | transcript=mRNA1_NF0120060 | gene=NF0120060 | organism=Naegleria_fowleri_ATCC_30863 | gene_product=si:ch211- isoform x1 | transcript_product=si:ch211- isoform x1 | location=Nfow_scaffold00185:24997-25923(+) | protein_length=308 | seque
30.4701	30.2865	30.2816	32.0309	32.233	32.1276	41	41	41	70.3	70.3	70.3	71.876	0	323.31	16329000000	236	30.2865	32.1276	1.84114	4.51344	3.06591e-05	0	1.78442	3.04946	NF0072010	mRNA1_NF0072010-p1 | transcript=mRNA1_NF0072010 | gene=NF0072010 | organism=Naegleria_fowleri_ATCC_30863 | gene_product=hydroxylamine reductase | transcript_product=hydroxylamine reductase | location=Nfow_scaffold00063:131922-133883(+) | protein_length=653
29.2643	28.8842	28.9745	30.6924	30.9244	30.7645	17	17	17	75.6	75.6	75.6	28.035	0	231.11	6493800000	104	28.9745	30.7645	1.79	3.71023	0.000194881	0	1.75276	2.76638	NF0101120	mRNA1_NF0101120-p1 | transcript=mRNA1_NF0101120 | gene=NF0101120 | organism=Naegleria_fowleri_ATCC_30863 | gene_product=glutathione s-transferase | transcript_product=glutathione s-transferase | location=Nfow_scaffold00120:34964-35774(-) | protein_length=2
20.7604	NaN	20.3692	NaN	22.4555	22.1681	3	3	3	7.6	7.6	7.6	68.935	0	6.0404	15425000	5	20.5648	22.3118	1.74697	1.7267	0.0187629	0.0077377	1.74697	2.3521	NF0036150	mRNA1_NF0036150-p1 | transcript=mRNA1_NF0036150 | gene=NF0036150 | organism=Naegleria_fowleri_ATCC_30863 | gene_product=predicted protein | transcript_product=predicted protein | location=Nfow_scaffold00022:103910-105760(-) | protein_length=616 | sequence_
NaN	21.7082	NaN	23.3329	23.4475	23.4005	7	7	7	14.2	14.2	14.2	75.367	0	6.0393	35365000	14	21.7082	23.4005	1.69232	0	NA	0.928842	1.68542	0	NF0128580	mRNA1_NF0128580-p1 | transcript=mRNA1_NF0128580 | gene=NF0128580 | organism=Naegleria_fowleri_ATCC_30863 | gene_product=tubulin polyglutamylase ttll5-like isoform x2 | transcript_product=tubulin polyglutamylase ttll5-like isoform x2 | location=Nfow_scaffol
21.7487	21.1805	20.6197	23.1659	22.5076	22.84	2	2	2	14.5	14.5	14.5	16.777	0	10.471	26088000	15	21.1805	22.84	1.65951	1.92749	0.0118171	0.00385714	1.65486	1.88635	NF0071450	mRNA1_NF0071450-p1 | transcript=mRNA1_NF0071450 | gene=NF0071450 | organism=Naegleria_fowleri_ATCC_30863 | gene_product=hypothetical protein | transcript_product=hypothetical protein | location=Nfow_scaffold00063:37875-38333(+) | protein_length=152 | seque
23.6268	24.4545	23.463	25.2662	25.0266	25.316	5	5	5	14.3	14.3	14.3	61.285	0	5.6095	138620000	12	23.6268	25.2662	1.63939	1.87706	0.0132721	0.0193412	1.35483	1.65304	NF0077770	mRNA1_NF0077770-p1 | transcript=mRNA1_NF0077770 | gene=NF0077770 | organism=Naegleria_fowleri_ATCC_30863 | gene_product=f-box protein at1g78280, f-box protein at1g78280-like | transcript_product=f-box protein at1g78280 | location=Nfow_scaffold00073:17969-1
21.8311	23.3918	21.9675	24.1522	NaN	23.0183	5	5	5	9.2	9.2	9.2	84.15	0	12.945	37988000	9	21.9675	23.5853	1.61779	0.656335	0.22063	0.107757	1.18848	0.935444	NF0023100	mRNA1_NF0023100-p1 | transcript=mRNA1_NF0023100 | gene=NF0023100 | organism=Naegleria_fowleri_ATCC_30863 | gene_product=guanylate binding protein | transcript_product=guanylate binding protein | location=Nfow_scaffold00013:137920-140159(-) | protein_length
23.067	26.6695	23.0312	24.7899	24.4472	24.6844	7	7	7	29.7	29.7	29.7	40.827	0	23.085	160020000	22	23.067	24.6844	1.6174	0.11537	0.766708	0.697756	0.384591	0.224762	NF0079050	mRNA1_NF0079050-p1 | transcript=mRNA1_NF0079050 | gene=NF0079050 | organism=Naegleria_fowleri_ATCC_30863 | gene_product=deoxyhypusine hydroxylase | transcript_product=deoxyhypusine hydroxylase | location=Nfow_scaffold00075:50570-51652(-) | protein_length=3
24.5329	23.4979	23.6218	25.1454	25.2307	25.5918	3	3	3	18.9	18.9	18.9	19.119	0	37.23	147340000	14	23.6218	25.2307	1.60898	1.81581	0.0152823	0.0210769	1.43847	1.6847	NF0099640	mRNA1_NF0099640-p1 | transcript=mRNA1_NF0099640 | gene=NF0099640 | organism=Naegleria_fowleri_ATCC_30863 | gene_product=histidyl-trna synthetase | transcript_product=histidyl-trna synthetase | location=Nfow_scaffold00116:23531-24025(+) | protein_length=164
24.4898	24.828	24.2324	26.0665	26.1557	26.0451	23	23	23	27.5	27.5	27.5	150.1	0	112.09	245160000	69	24.4898	26.0665	1.57667	3.06384	0.000863297	0.003	1.57233	2.32682	NF0012990	mRNA1_NF0012990-p1 | transcript=mRNA1_NF0012990 | gene=NF0012990 | organism=Naegleria_fowleri_ATCC_30863 | gene_product=viral a-type inclusion protein | transcript_product=viral a-type inclusion protein | location=Nfow_scaffold00007:151068-154910(-) | prot
23.5554	25.1937	23.2982	24.9228	25.9193	25.126	3	3	3	25.6	25.6	25.6	15.545	0	8.1892	156990000	11	23.5554	25.126	1.57061	0.914985	0.121623	0.062651	1.30689	1.11992	NF0043140	mRNA1_NF0043140-p1 | transcript=mRNA1_NF0043140 | gene=NF0043140 | organism=Naegleria_fowleri_ATCC_30863 | gene_product=hypothetical protein DDB G0275933 | transcript_product=hypothetical protein DDB G0275933 | location=Nfow_scaffold00028:181863-182361(+)
25.5705	25.69	26.7534	27.0459	27.2401	27.3832	6	6	6	16.5	16.5	16.5	42.256	0	12.61	600400000	23	25.69	27.2401	1.55009	1.45636	0.0349655	0.0405352	1.21845	1.3714	NF0093980	mRNA2_NF0093980-p1 | transcript=mRNA2_NF0093980 | gene=NF0093980 | organism=Naegleria_fowleri_ATCC_30863 | gene_product=sphingolipid delta -desaturase c4-hydroxylase des2, sphingolipid delta -desaturase des1-like, sphingolipid delta 4 desaturase c-4 hydrox
24.1451	25.9256	24.1957	25.7893	25.7254	25.6281	11	11	11	43.4	43.4	43.4	36.071	0	33	218350000	37	24.1957	25.7254	1.52971	0.750101	0.177787	0.111087	0.958799	0.881974	NF0121990	mRNA1_NF0121990-p1 | transcript=mRNA1_NF0121990 | gene=NF0121990 | organism=Naegleria_fowleri_ATCC_30863 | gene_product=predicted protein | transcript_product=predicted protein | location=Nfow_scaffold00195:24351-25307(+) | protein_length=318 | sequence_SO
20.8554	NaN	NaN	21.7923	22.3813	22.3647	3	3	3	13.3	13.3	13.3	35.155	0	8.3647	16451000	13	20.8554	22.3647	1.5093	0	NA	0.934794	1.32402	0	NF0119080	mRNA1_NF0119080-p1 | transcript=mRNA1_NF0119080 | gene=NF0119080 | organism=Naegleria_fowleri_ATCC_30863 | gene_product=transcriptional regulator | transcript_product=transcriptional regulator | location=Nfow_scaffold00181:11042-11947(+) | protein_length=3
24.4744	24.0353	24.2025	25.3287	25.6825	25.7434	7	7	7	23.2	23.2	23.2	62.752	0	31.32	180360000	22	24.2025	25.6825	1.48003	2.75172	0.00177125	0.00220408	1.34749	1.97611	NF0081220	mRNA1_NF0081220-p1 | transcript=mRNA1_NF0081220 | gene=NF0081220 | organism=Naegleria_fowleri_ATCC_30863 | gene_product=biotin synthase | transcript_product=biotin synthase | location=Nfow_scaffold00079:44759-46414(-) | protein_length=551 | sequence_SO=sup
23.2497	23.3696	NaN	25.2342	24.7665	24.4319	4	4	4	19.1	19.1	19.1	28.523	0	19.087	96654000	12	23.3096	24.7665	1.45689	1.79916	0.0158796	0.0197222	1.50121	1.86793	NF0016200	mRNA1_NF0016200-p1 | transcript=mRNA1_NF0016200 | gene=NF0016200 | organism=Naegleria_fowleri_ATCC_30863 | gene_product=rhodanese-related sulfurtransferase | transcript_product=rhodanese-related sulfurtransferase | location=Nfow_scaffold00009:152645-153415
22.9385	27.4266	23.9251	24.9504	25.3651	25.4445	6	6	6	23.2	23.2	23.2	22.139	0	25.259	247230000	15	23.9251	25.3651	1.44	0.131496	0.738761	0.64002	0.489934	0.261951	NF0107060	mRNA1_NF0107060-p1 | transcript=mRNA1_NF0107060 | gene=NF0107060 | organism=Naegleria_fowleri_ATCC_30863 | gene_product=high mobility group protein b3-like | transcript_product=high mobility group protein b3-like | location=Nfow_scaffold00136:20490-21487(-
22.5761	23.6717	22.9291	24.414	24.36	24.2173	5	5	5	22.1	22.1	22.1	26.368	0	8.549	77679000	15	22.9291	24.36	1.43093	1.74651	0.0179263	0.0281212	1.27143	1.53524	NF0131180	mRNA1_NF0131180-p1 | transcript=mRNA1_NF0131180 | gene=NF0131180 | organism=Naegleria_fowleri_ATCC_30863 | gene_product=predicted protein | transcript_product=predicted protein | location=Nfow_scaffold00390:1705-2385(-) | protein_length=226 | sequence_SO=s
22.9898	22.1293	22.8716	23.628	24.3728	24.282	2	2	2	11	11	11	20.12	0	5.2884	76010000	6	22.8716	24.282	1.41037	1.79441	0.0160542	0.0202963	1.43069	1.6691	NF0074880	mRNA1_NF0074880-p1 | transcript=mRNA1_NF0074880 | gene=NF0074880 | organism=Naegleria_fowleri_ATCC_30863 | gene_product=hypothetical protein | transcript_product=hypothetical protein | location=Nfow_scaffold00068:81116-81634(-) | protein_length=172 | seque
NaN	23.2107	22.7131	24.5111	23.207	24.3581	7	7	7	17.1	17.1	17.1	76.242	0	12.78	63395000	11	22.9619	24.3581	1.39622	0.809137	0.15519	0.0939775	1.06352	1.0007	NF0067320	mRNA1_NF0067320-p1 | transcript=mRNA1_NF0067320 | gene=NF0067320 | organism=Naegleria_fowleri_ATCC_30863 | gene_product=60s ribosomal export protein | transcript_product=60s ribosomal export protein | location=Nfow_scaffold00057:5825-7831(+) | protein_leng
22.0871	22.6476	22.0661	23.4795	23.869	23.0173	3	3	3	18.9	18.9	18.9	31.793	0	10.382	41405000	7	22.0871	23.4795	1.39242	1.72576	0.0188036	0.0338407	1.18836	1.46491	NF0112100	mRNA1_NF0112100-p1 | transcript=mRNA1_NF0112100 | gene=NF0112100 | organism=Naegleria_fowleri_ATCC_30863 | gene_product=predicted protein | transcript_product=predicted protein | location=Nfow_scaffold00152:27031-27843(+) | protein_length=270 | sequence_SO
25.3602	25.0907	25.4066	26.9052	26.733	26.6887	7	7	7	33.3	33.3	33.3	30.84	0	44.528	411140000	31	25.3602	26.733	1.37277	3.63679	0.000230786	0.003375	1.4898	2.40852	NF0121700	mRNA1_NF0121700-p1 | transcript=mRNA1_NF0121700 | gene=NF0121700 | organism=Naegleria_fowleri_ATCC_30863 | gene_product=amine oxidase | transcript_product=amine oxidase | location=Nfow_scaffold00193:37161-38379(-) | protein_length=306 | sequence_SO=superco
27.2534	26.8679	27.1885	28.5583	28.7708	28.5605	24	24	23	48.2	48.2	46	71.225	0	115.82	1443000000	93	27.1885	28.5605	1.372	3.4149	0.00038468	0.00327273	1.52663	2.3911	NF0121190	mRNA1_NF0121190-p1 | transcript=mRNA1_NF0121190 | gene=NF0121190 | organism=Naegleria_fowleri_ATCC_30863 | gene_product=nad-dependent malic enzyme 2 isoform 1 | transcript_product=nad-dependent malic enzyme 2 isoform 1 | location=Nfow_scaffold00191:22171-2
22.1841	23.5012	22.1795	23.5513	22.8575	23.5537	5	5	5	11.4	11.4	11.4	76.063	0	27.71	44782000	21	22.1841	23.5513	1.36723	0.634046	0.232249	0.176608	0.699258	0.701302	NF0050230	mRNA1_NF0050230-p1 | transcript=mRNA1_NF0050230 | gene=NF0050230 | organism=Naegleria_fowleri_ATCC_30863 | gene_product=probable sulfite mitochondrial | transcript_product=probable sulfite mitochondrial | location=Nfow_scaffold00036:32138-34291(-) | protei
22.0708	22.1007	22.8647	23.5882	23.0764	23.4606	5	5	5	5.7	5.7	5.7	162.7	0	13.748	45943000	28	22.1007	23.4606	1.35992	1.56844	0.0270122	0.0433295	1.02968	1.28404	NF0094460	mRNA1_NF0094460-p1 | transcript=mRNA1_NF0094460 | gene=NF0094460 | organism=Naegleria_fowleri_ATCC_30863 | gene_product=canalicular multispecific organic anion transporter 1 | transcript_product=canalicular multispecific organic anion transporter 1 | locat
25.1801	25.2777	25.8792	26.6475	26.2609	26.6044	7	7	7	39.1	39.1	39.1	39.22	0	24.6	361770000	24	25.2777	26.6044	1.32667	1.87254	0.013411	0.0382677	1.05859	1.41054	NF0034790	mRNA1_NF0034790-p1 | transcript=mRNA1_NF0034790 | gene=NF0034790 | organism=Naegleria_fowleri_ATCC_30863 | gene_product=1-acyl-sn-glycerol-3-phosphate acyltransferase | transcript_product=1-acyl-sn-glycerol-3-phosphate acyltransferase | location=Nfow_scaff
NaN	22.15	NaN	23.737	23.4767	23.452	3	3	3	11.9	11.9	11.9	53.246	0	14.357	36720000	11	22.15	23.4767	1.32666	0	NA	0.933978	1.4052	0	NF0120050	mRNA1_NF0120050-p1 | transcript=mRNA1_NF0120050 | gene=NF0120050 | organism=Naegleria_fowleri_ATCC_30863 | gene_product=hypothetical protein | transcript_product=hypothetical protein | location=Nfow_scaffold00185:23492-24901(-) | protein_length=469 | seque
21.8679	23.6424	21.9246	23.3485	23.2511	22.5476	2	2	2	30.1	30.1	30.1	18.779	0	17.255	37448000	14	21.9246	23.2511	1.32648	0.377507	0.419269	0.333965	0.570782	0.503071	NF0116880	mRNA1_NF0116880-p1 | transcript=mRNA1_NF0116880 | gene=NF0116880 | organism=Naegleria_fowleri_ATCC_30863 | gene_product=peroxisome biogenesis protein 19-1-like | transcript_product=peroxisome biogenesis protein 19-1-like | location=Nfow_scaffold00171:43264
22.2145	22.825	22.1893	23.5286	22.8848	23.665	2	2	2	11.1	11.1	11.1	16.081	0	4.0633	41397000	9	22.2145	23.5286	1.31417	1.39324	0.0404352	0.0617368	0.949886	1.16131	NF0131300	mRNA2_NF0131300-p1 | transcript=mRNA2_NF0131300 | gene=NF0131300 | organism=Naegleria_fowleri_ATCC_30863 | gene_product=5 -nucleotidase, cytochrome c oxidase subunit 2 | transcript_product=5 -nucleotidase | location=Nfow_scaffold00437:851-1870(+) | protein
22.3175	21.877	21.8855	23.2225	23.1693	NaN	3	3	3	12.1	12.1	12.1	62.155	0	6.3874	31742000	8	21.8855	23.1959	1.31037	2.07145	0.00848301	0.0201702	1.1692	1.69742	NF0061830	mRNA1_NF0061830-p1 | transcript=mRNA1_NF0061830 | gene=NF0061830 | organism=Naegleria_fowleri_ATCC_30863 | gene_product=cora-domain-containing protein | transcript_product=cora-domain-containing protein | location=Nfow_scaffold00049:129970-131657(-) | prot
24.5388	24.1943	24.8073	25.9039	25.6603	25.8224	5	5	5	34.9	34.9	34.9	22.447	0	6.2107	214750000	15	24.5388	25.8224	1.2836	2.58833	0.0025803	0.00583051	1.28206	1.85452	NF0011670	mRNA1_NF0011670-p1 | transcript=mRNA1_NF0011670 | gene=NF0011670 | organism=Naegleria_fowleri_ATCC_30863 | gene_product=coilin-interacting nulcear atpase | transcript_product=coilin-interacting nulcear atpase | location=Nfow_scaffold00006:279360-279995(+)
24.7955	24.2835	24.2961	25.3467	25.7072	25.5719	4	4	4	24.1	24.1	24.1	28.96	0	30.449	181610000	21	24.2961	25.5719	1.27576	2.26015	0.00549351	0.0232653	1.08357	1.55086	NF0112470	mRNA1_NF0112470-p1 | transcript=mRNA1_NF0112470 | gene=NF0112470 | organism=Naegleria_fowleri_ATCC_30863 | gene_product=predicted protein | transcript_product=predicted protein | location=Nfow_scaffold00153:46382-47143(+) | protein_length=253 | sequence_SO
29.409	29.2197	29.4872	30.61	30.7499	30.6818	12	12	7	71	71	51.6	18.003	0	111.53	6220600000	74	29.409	30.6818	1.27273	3.90289	0.000125058	0.00263415	1.3086	2.22135	NF0006920	mRNA1_NF0006920-p1 | transcript=mRNA1_NF0006920 | gene=NF0006920 | organism=Naegleria_fowleri_ATCC_30863 | gene_product=kda class iv heat shock | transcript_product=kda class iv heat shock | location=Nfow_scaffold00004:158128-158897(-) | protein_length=155
30.9161	30.6592	30.5799	31.9295	31.984	31.9309	49	49	49	67.5	67.5	67.5	105.96	0	323.31	15502000000	297	30.6592	31.9309	1.27167	3.54945	0.000282195	0.00229787	1.22971	2.03926	NF0013990	mRNA1_NF0013990-p1 | transcript=mRNA1_NF0013990 | gene=NF0013990 | organism=Naegleria_fowleri_ATCC_30863 | gene_product=aconitate cytoplasmic-like | transcript_product=aconitate cytoplasmic-like | location=Nfow_scaffold00007:344477-347341(-) | protein_leng
24.5658	24.5805	25.561	25.8315	25.6047	25.9822	8	8	8	37.3	37.3	37.3	37.595	0	17.379	234670000	24	24.5805	25.8315	1.25102	1.22313	0.0598232	0.0710824	0.903717	1.06683	NF0103750	mRNA1_NF0103750-p1 | transcript=mRNA1_NF0103750 | gene=NF0103750 | organism=Naegleria_fowleri_ATCC_30863 | gene_product=2og-fe oxygenase | transcript_product=2og-fe oxygenase | location=Nfow_scaffold00127:34712-35686(+) | protein_length=324 | sequence_SO=s
22.8542	22.7935	22.7606	23.6744	24.4136	NaN	3	3	3	10.6	10.6	10.6	51.964	0	4.7271	50394000	7	22.7935	24.044	1.25052	1.6804	0.0208737	0.0281509	1.24127	1.59599	NF0130620	mRNA1_NF0130620-p1 | transcript=mRNA1_NF0130620 | gene=NF0130620 | organism=Naegleria_fowleri_ATCC_30863 | gene_product=metallophosphoesterase | transcript_product=metallophosphoesterase | location=Nfow_scaffold00292:5444-6901(-) | protein_length=451 | seq
23.7752	23.1599	24.1966	25.0242	24.1739	25.2252	4	4	4	19.4	19.4	19.4	46.398	0	24.43	120000000	14	23.7752	25.0242	1.24905	1.17015	0.067585	0.0611607	1.09722	1.16614	NF0096090	mRNA3_NF0096090-p1 | transcript=mRNA3_NF0096090 | gene=NF0096090 | organism=Naegleria_fowleri_ATCC_30863 | gene_product=leucine rich repeat protein, nicotinate-nucleotide adenylyltransferase | transcript_product=leucine rich repeat protein | location=Nfow_
27.6269	27.184	27.5379	28.8813	28.728	28.786	12	12	12	38.8	38.8	38.8	50.397	0	102.96	1662000000	68	27.5379	28.786	1.24811	3.15836	0.000694448	0.00245455	1.34882	2.09942	NF0021220	mRNA1_NF0021220-p1 | transcript=mRNA1_NF0021220 | gene=NF0021220 | organism=Naegleria_fowleri_ATCC_30863 | gene_product=unspecified product | transcript_product=unspecified product | location=Nfow_scaffold00012:109407-110786(-) | protein_length=459 | seque
27.0724	27.3227	26.8738	28.1887	28.4551	28.3096	17	17	17	37.3	37.3	37.3	66.03	0	95.115	1221100000	83	27.0724	28.3096	1.23711	2.90576	0.00124234	0.00392727	1.22814	1.88662	NF0081230	mRNA1_NF0081230-p1 | transcript=mRNA1_NF0081230 | gene=NF0081230 | organism=Naegleria_fowleri_ATCC_30863 | gene_product=hydrogenase assembly factor | transcript_product=hydrogenase assembly factor | location=Nfow_scaffold00079:46797-48542(+) | protein_leng
26.2581	26.9109	26.3844	27.6651	27.6183	27.5006	7	7	7	41.4	41.4	41.4	21.468	0	13.269	748330000	20	26.3844	27.6183	1.23397	2.19558	0.00637412	0.0275644	1.07689	1.52572	NF0015100	mRNA1_NF0015100-p1 | transcript=mRNA1_NF0015100 | gene=NF0015100 | organism=Naegleria_fowleri_ATCC_30863 | gene_product=ef-hand domain-containing protein | transcript_product=ef-hand domain-containing protein | location=Nfow_scaffold00008:222941-224094(-)
23.0896	24.9158	23.0492	24.6573	23.7023	24.3099	5	5	5	16.2	16.2	16.2	51.261	0	7.8775	89677000	13	23.0896	24.3099	1.22036	0.327547	0.470384	0.3772	0.538296	0.457774	NF0065380	mRNA1_NF0065380-p1 | transcript=mRNA1_NF0065380 | gene=NF0065380 | organism=Naegleria_fowleri_ATCC_30863 | gene_product=serine threonine protein kinase nek4-like-like protein | transcript_product=serine threonine protein kinase nek4-like-like protein | loc
25.3748	25.2594	NaN	26.5246	26.8866	26.4759	4	4	4	26.2	26.2	26.2	22.854	0	24.525	355020000	8	25.3171	26.5246	1.20752	2.32502	0.00473129	0.0108125	1.31192	1.95031	NF0020150	mRNA1_NF0020150-p1 | transcript=mRNA1_NF0020150 | gene=NF0020150 | organism=Naegleria_fowleri_ATCC_30863 | gene_product=endoribonuclease l-psp, ribonuclease uk114-like | transcript_product=endoribonuclease l-psp | location=Nfow_scaffold00011:250207-250982(
24.9066	28.1347	25.6701	27.4432	26.2075	26.8772	10	10	10	40.6	40.6	40.6	44.483	0	54.96	614300000	40	25.6701	26.8772	1.20715	0.228574	0.59078	0.455925	0.605509	0.393841	NF0016630	mRNA1_NF0016630-p1 | transcript=mRNA1_NF0016630 | gene=NF0016630 | organism=Naegleria_fowleri_ATCC_30863 | gene_product=eukaryotic translation initiation factor 3 subunit h | transcript_product=eukaryotic translation initiation factor 3 subunit h | locatio
NaN	22.889	21.9288	23.7497	22.9129	23.6066	4	4	4	15.7	15.7	15.7	50.744	0	12.896	38642000	13	22.4089	23.6066	1.19767	0.886499	0.129868	0.0879405	1.01415	1.02521	NF0075690	mRNA1_NF0075690-p1 | transcript=mRNA1_NF0075690 | gene=NF0075690 | organism=Naegleria_fowleri_ATCC_30863 | gene_product=fmnh2-utilizing oxygenase | transcript_product=fmnh2-utilizing oxygenase | location=Nfow_scaffold00069:120330-121652(+) | protein_length
23.4677	24.11	23.3294	24.9828	24.6415	24.5061	4	4	4	20.6	20.6	20.6	35.358	0	24.842	109630000	11	23.4677	24.6415	1.17372	1.73692	0.0183265	0.0420146	1.07441	1.3789	NF0064840	mRNA1_NF0064840-p1 | transcript=mRNA1_NF0064840 | gene=NF0064840 | organism=Naegleria_fowleri_ATCC_30863 | gene_product=tyrosyl-trna synthetase | transcript_product=tyrosyl-trna synthetase | location=Nfow_scaffold00053:101993-102913(-) | protein_length=306
23.5077	24.3425	23.4	24.6624	24.886	24.5262	4	4	4	21.6	21.6	21.6	15.177	0	6.1934	109250000	13	23.5077	24.6624	1.1547	1.3906	0.0406818	0.063588	0.941427	1.15404	NF0039870	mRNA1_NF0039870-p1 | transcript=mRNA1_NF0039870 | gene=NF0039870 | organism=Naegleria_fowleri_ATCC_30863 | gene_product=unspecified product | transcript_product=unspecified product | location=Nfow_scaffold00025:172360-172779(-) | protein_length=139 | seque
23.7004	24.0899	25.0512	25.306	24.9418	25.2289	5	5	5	29.9	29.9	29.9	27.389	0	9.4288	155470000	14	24.0899	25.2289	1.13897	0.989025	0.102559	0.093157	0.87841	0.958518	NF0085230	mRNA1_NF0085230-p1 | transcript=mRNA1_NF0085230 | gene=NF0085230 | organism=Naegleria_fowleri_ATCC_30863 | gene_product=deoxyadenosine kinase | transcript_product=deoxyadenosine kinase | location=Nfow_scaffold00086:44001-45024(+) | protein_length=234 | seq
21.4598	22.015	NaN	22.8763	23.3101	22.3361	2	2	2	18.8	18.8	18.8	21.879	0	6.2176	27354000	10	21.7374	22.8763	1.13888	1.1088	0.0778395	0.0622521	1.10344	1.20147	NF0024830	mRNA2_NF0024830-p1 | transcript=mRNA2_NF0024830 | gene=NF0024830 | organism=Naegleria_fowleri_ATCC_30863 | gene_product=acetyl- acetyltransferase, glycerophosphoryl diester phosphodiesterase | transcript_product=acetyl- acetyltransferase | location=Nfow_sc
25.8245	25.6873	25.0532	26.8113	26.8145	26.8242	8	8	8	19.9	19.9	19.9	65.643	0	36.685	431790000	31	25.6873	26.8145	1.12712	2.25912	0.00550656	0.0115882	1.29497	1.75563	NF0030090	mRNA1_NF0030090-p1 | transcript=mRNA1_NF0030090 | gene=NF0030090 | organism=Naegleria_fowleri_ATCC_30863 | gene_product=cholesterol desaturase daf-36-like, iron-sulfur cluster-binding rieske family | transcript_product=iron-sulfur cluster-binding rieske fa
22.1765	22.1574	NaN	23.2552	23.3623	23.2838	6	6	6	11.8	11.8	11.8	79.71	0	19.434	35954000	12	22.1669	23.2838	1.11683	3.95476	0.000110979	0.00415385	1.13349	2.09163	NF0127210	mRNA1_NF0127210-p1 | transcript=mRNA1_NF0127210 | gene=NF0127210 | organism=Naegleria_fowleri_ATCC_30863 | gene_product=chromosome segregation protein smc | transcript_product=chromosome segregation protein smc | location=Nfow_scaffold00230:13499-15556(-)
22.8407	22.8559	22.765	NaN	24.736	23.1755	3	3	3	5.2	5.2	5.2	109.36	0.0014863	2.0643	55488000	6	22.8407	23.9558	1.11508	0.834041	0.146541	0.0805732	1.13521	1.04848	NF0016070	mRNA1_NF0016070-p1 | transcript=mRNA1_NF0016070 | gene=NF0016070 | organism=Naegleria_fowleri_ATCC_30863 | gene_product=dead box rna helicase | transcript_product=dead box rna helicase | location=Nfow_scaffold00009:122584-125469(-) | protein_length=961 | s
24.4644	25.2024	24.4565	25.5693	25.6902	25.4922	5	5	5	35.8	35.8	35.8	15.26	0	8.1202	197220000	21	24.4644	25.5693	1.10488	1.58413	0.0260537	0.0622832	0.876129	1.16205	NF0070620	mRNA1_NF0070620-p1 | transcript=mRNA1_NF0070620 | gene=NF0070620 | organism=Naegleria_fowleri_ATCC_30863 | gene_product=predicted protein | transcript_product=predicted protein | location=Nfow_scaffold00062:534-938(+) | protein_length=134 | sequence_SO=sup
26.5438	26.7895	26.5628	27.6586	27.5686	27.8998	11	11	11	39.5	39.5	39.5	47.208	0	112.11	836380000	50	26.5628	27.6586	1.09583	2.98101	0.0010447	0.0189333	1.07697	1.71899	NF0074580	mRNA1_NF0074580-p1 | transcript=mRNA1_NF0074580 | gene=NF0074580 | organism=Naegleria_fowleri_ATCC_30863 | gene_product=mfs transporter | transcript_product=mfs transporter | location=Nfow_scaffold00068:19232-20598(-) | protein_length=415 | sequence_SO=sup
24.4776	24.6688	23.8635	25.7176	25.561	25.175	8	8	8	21.3	21.3	21.3	56.879	0	17.985	181660000	20	24.4776	25.561	1.08341	1.76962	0.0169973	0.0331864	1.14789	1.45021	NF0105910	mRNA5_NF0105910-p1 | transcript=mRNA5_NF0105910 | gene=NF0105910 | organism=Naegleria_fowleri_ATCC_30863 | gene_product=asparagine synthase, asparagine synthetase domain-containing protein 1, asparagine synthetase domain-containing protein 1-like, cytochro
25.2173	24.9433	24.8111	NaN	26.0219	NaN	3	2	2	4.6	3.4	3.4	71.466	0	3.1176	188580000	7	24.9433	26.0219	1.07856	0	NA	0.944701	1.03131	0	NF0106400	mRNA1_NF0106400-p1 | transcript=mRNA1_NF0106400 | gene=NF0106400 | organism=Naegleria_fowleri_ATCC_30863 | gene_product=pyruvate phosphate dikinase | transcript_product=pyruvate phosphate dikinase | location=Nfow_scaffold00134:34676-36616(+) | protein_leng
22.3663	24.008	22.7452	23.8202	NaN	NaN	3	3	3	21.7	21.7	21.7	23.117	0	4.5984	49015000	8	22.7452	23.8202	1.07499	0	NA	0.984401	0.78033	0	NF0030030	mRNA1_NF0030030-p1 | transcript=mRNA1_NF0030030 | gene=NF0030030 | organism=Naegleria_fowleri_ATCC_30863 | gene_product=pre-rrna-processing protein tsr2-like | transcript_product=pre-rrna-processing protein tsr2-like | location=Nfow_scaffold00017:288287-28
23.9201	23.9334	23.7542	24.8549	24.9927	25.0786	11	11	11	19.3	19.3	19.3	120.85	0	24.556	122460000	29	23.9201	24.9927	1.07258	3.65697	0.000220308	0.00378947	1.10618	1.8845	NF0072190	mRNA1_NF0072190-p1 | transcript=mRNA1_NF0072190 | gene=NF0072190 | organism=Naegleria_fowleri_ATCC_30863 | gene_product=dna mismatch repair protein | transcript_product=dna mismatch repair protein | location=Nfow_scaffold00064:34273-37991(+) | protein_leng
26.5605	26.6281	26.2445	27.5406	27.6623	27.614	16	16	16	43.7	43.7	43.7	52.757	0	78.711	752410000	53	26.5605	27.614	1.0535	3.09941	0.000795408	0.0109841	1.12793	1.80928	NF0036310	mRNA1_NF0036310-p1 | transcript=mRNA1_NF0036310 | gene=NF0036310 | organism=Naegleria_fowleri_ATCC_30863 | gene_product=3-hydroxy-3-methylglutaryl-coenzyme a reductase | transcript_product=3-hydroxy-3-methylglutaryl-coenzyme a reductase | location=Nfow_sca
25.8833	26.9547	26.0349	27.0727	26.9657	27.0842	13	13	13	30.3	30.3	30.3	68.211	0	25.603	564170000	38	26.0349	27.0727	1.0378	1.0457	0.0900119	0.107678	0.749874	0.896041	NF0007500	mRNA2_NF0007500-p1 | transcript=mRNA2_NF0007500 | gene=NF0007500 | organism=Naegleria_fowleri_ATCC_30863 | gene_product=24-hydroxycholesterol 7-alpha-hydroxylase-like, cytochrome p450 | transcript_product=24-hydroxycholesterol 7-alpha-hydroxylase-like | lo
22.2747	21.9807	22.9042	22.9699	23.3062	23.8882	2	2	2	12	12	12	44.795	0	4.1636	43975000	13	22.2747	23.3062	1.03147	1.23067	0.0587936	0.0625854	1.00156	1.13522	NF0016710	mRNA5_NF0016710-p1 | transcript=mRNA5_NF0016710 | gene=NF0016710 | organism=Naegleria_fowleri_ATCC_30863 | gene_product=glucose-6-phosphate 1- related, mrna export factor mex67, probable u6 snrna-associated sm-like protein lsm4-like, protein fantom-like, u
29.2584	28.9542	29.0507	30.0733	30.0809	30.1848	12	12	12	82.9	82.9	82.9	20.891	0	94.954	4406100000	78	29.0507	30.0809	1.03019	3.3489	0.000447816	0.0186842	1.02522	1.71818	NF0114490	mRNA1_NF0114490-p1 | transcript=mRNA1_NF0114490 | gene=NF0114490 | organism=Naegleria_fowleri_ATCC_30863 | gene_product=-dihydroxy-3-keto-5-methylthiopentene dioxygenase | transcript_product=-dihydroxy-3-keto-5-methylthiopentene dioxygenase | location=Nfow
23.0658	23.0654	23.2264	23.6664	24.1151	24.0947	5	5	5	12	12	12	40.225	0	8.9276	64082000	23	23.0658	24.0947	1.02889	2.24162	0.00573297	0.0438161	0.839559	1.28024	NF0026920	mRNA1_NF0026920-p1 | transcript=mRNA1_NF0026920 | gene=NF0026920 | organism=Naegleria_fowleri_ATCC_30863 | gene_product=mitochondrial ornithine carrier protein | transcript_product=mitochondrial ornithine carrier protein | location=Nfow_scaffold00015:28544
24.0291	23.9435	23.8552	24.972	24.4938	25.1501	4	4	4	6.7	6.7	6.7	106.62	0	10.136	118550000	11	23.9435	24.972	1.02847	1.99692	0.0100712	0.0423947	0.929356	1.32336	NF0111480	mRNA1_NF0111480-p1 | transcript=mRNA1_NF0111480 | gene=NF0111480 | organism=Naegleria_fowleri_ATCC_30863 | gene_product=dead-box atp-dependent rna helicase 28-like | transcript_product=dead-box atp-dependent rna helicase 28-like | location=Nfow_scaffold001
23.8074	NaN	NaN	24.8356	24.8333	24.87	4	4	4	18.7	18.7	18.7	50.168	0	20.271	98865000	11	23.8074	24.8356	1.02817	0	NA	0.980791	1.03886	0	NF0036800	mRNA1_NF0036800-p1 | transcript=mRNA1_NF0036800 | gene=NF0036800 | organism=Naegleria_fowleri_ATCC_30863 | gene_product=cholesterol desaturase daf-36-like | transcript_product=cholesterol desaturase daf-36-like | location=Nfow_scaffold00023:6814-8254(-) |
NaN	23.3617	NaN	24.5436	24.0998	24.3766	3	3	3	17.7	17.7	17.7	36.708	0	4.7299	66359000	11	23.3617	24.3766	1.01491	0	NA	0.969824	0.978304	0	NF0057340	mRNA1_NF0057340-p1 | transcript=mRNA1_NF0057340 | gene=NF0057340 | organism=Naegleria_fowleri_ATCC_30863 | gene_product=c-5 sterol desaturase | transcript_product=c-5 sterol desaturase | location=Nfow_scaffold00044:70278-71210(+) | protein_length=310 | seq
26.8287	28.2447	27.0421	28.3866	27.8405	28.0507	31	31	31	28.5	28.5	28.5	108.9	0	83.585	1194800000	78	27.0421	28.0507	1.00864	0.701531	0.198824	0.15774	0.720779	0.744156	NF0102650	mRNA1_NF0102650-p1 | transcript=mRNA1_NF0102650 | gene=NF0102650 | organism=Naegleria_fowleri_ATCC_30863 | gene_product=eukaryotic translation initiation factor 3 subunit a isoform x1 | transcript_product=eukaryotic translation initiation factor 3 subunit
28.8285	28.6278	28.4859	29.6725	29.5048	29.6354	27	27	27	41.4	41.4	41.4	93.191	0	214.03	3129200000	154	28.6278	29.6354	1.00758	2.99219	0.00101815	0.0224167	0.95686	1.56438	NF0048630	mRNA1_NF0048630-p1 | transcript=mRNA1_NF0048630 | gene=NF0048630 | organism=Naegleria_fowleri_ATCC_30863 | gene_product=acetyl-coenzyme a cytoplasmic isoform x2 | transcript_product=acetyl-coenzyme a cytoplasmic isoform x2 | location=Nfow_scaffold00034:520
24.0212	23.7456	23.5195	24.5717	24.8236	24.745	5	5	5	18.8	18.8	18.8	53.055	0	21.032	104610000	21	23.7456	24.745	0.999437	2.36694	0.00429596	0.0373333	0.95135	1.4349	NF0081160	mRNA1_NF0081160-p1 | transcript=mRNA1_NF0081160 | gene=NF0081160 | organism=Naegleria_fowleri_ATCC_30863 | gene_product=3-oxoacyl-acp synthase | transcript_product=3-oxoacyl-acp synthase | location=Nfow_scaffold00079:27661-29714(-) | protein_length=479 | s
24.5117	24.8535	24.4952	25.7206	25.5032	25.3553	7	7	7	42.2	42.2	42.2	28.642	0	31.424	193840000	16	24.5117	25.5032	0.991562	2.34159	0.00455418	0.0417101	0.90626	1.37773	NF0081140	mRNA1_NF0081140-p1 | transcript=mRNA1_NF0081140 | gene=NF0081140 | organism=Naegleria_fowleri_ATCC_30863 | gene_product=translation initiation factor if-2 | transcript_product=translation initiation factor if-2 | location=Nfow_scaffold00079:23647-24417(+)
26.6891	26.2936	26.553	27.6411	27.5104	27.5343	12	12	12	34.1	34.1	34.1	46.841	0	46.253	762830000	48	26.553	27.5343	0.981298	2.98871	0.00102634	0.0201039	1.05006	1.68607	NF0001470	mRNA1_NF0001470-p1 | transcript=mRNA1_NF0001470 | gene=NF0001470 | organism=Naegleria_fowleri_ATCC_30863 | gene_product=tyrosine aminotransferase | transcript_product=tyrosine aminotransferase | location=Nfow_scaffold00001:319826-321196(-) | protein_length
22.8131	22.8065	23.2966	24.5839	23.7769	23.6297	3	3	3	15.6	15.6	15.6	41.617	0	3.8304	66520000	10	22.8131	23.7769	0.9638	1.41185	0.0387391	0.0516103	1.02477	1.22275	NF0126270	mRNA1_NF0126270-p1 | transcript=mRNA1_NF0126270 | gene=NF0126270 | organism=Naegleria_fowleri_ATCC_30863 | gene_product=trna (cytosine -c )-methyltransferase | transcript_product=trna (cytosine -c )-methyltransferase | location=Nfow_scaffold00223:7178-8290
23.647	23.9096	23.8045	25.2042	24.7659	24.7386	9	9	9	14.6	14.6	14.6	110.8	0	13.875	125270000	21	23.8045	24.7659	0.961432	2.56411	0.00272829	0.0200488	1.11587	1.66788	NF0078240	mRNA1_NF0078240-p1 | transcript=mRNA1_NF0078240 | gene=NF0078240 | organism=Naegleria_fowleri_ATCC_30863 | gene_product=duf262 domain-containing protein | transcript_product=duf262 domain-containing protein | location=Nfow_scaffold00073:110446-113428(-) |
23.4927	25.262	23.6783	25.0737	24.6369	24.6251	4	4	4	31.9	31.9	31.9	24.069	0	21.155	123180000	15	23.6783	24.6369	0.958572	0.473699	0.33597	0.254465	0.634216	0.586978	NF0012050	mRNA1_NF0012050-p1 | transcript=mRNA1_NF0012050 | gene=NF0012050 | organism=Naegleria_fowleri_ATCC_30863 | gene_product=charged multivesicular body protein 6-like | transcript_product=charged multivesicular body protein 6-like | location=Nfow_scaffold00006
30.2352	30.0316	29.9717	30.8248	31.1146	30.9898	8	8	8	29	29	29	28.981	0	72.336	8401400000	76	30.0316	30.9898	0.958189	2.82507	0.00149599	0.0329655	0.89687	1.45649	NF0038260	mRNA1_NF0038260-p1 | transcript=mRNA1_NF0038260 | gene=NF0038260 | organism=Naegleria_fowleri_ATCC_30863 | gene_product=40s ribosomal protein s6-like | transcript_product=40s ribosomal protein s6-like | location=Nfow_scaffold00024:56546-57313(-) | protein_
22.6791	NaN	22.4507	NaN	23.5226	NaN	3	3	3	5.2	5.2	5.2	108.43	0	4.423	30921000	5	22.5649	23.5226	0.957747	0	NA	0.993544	0.957747	0	NF0016540	mRNA1_NF0016540-p1 | transcript=mRNA1_NF0016540 | gene=NF0016540 | organism=Naegleria_fowleri_ATCC_30863 | gene_product=atp-dependent chaperone, molecular chaperone, protein disaggregation chaperone | transcript_product=protein disaggregation chaperone | l
27.7612	26.9949	27.5774	28.2994	28.7652	28.5326	8	8	8	80.9	80.9	80.9	17.082	0	64.5	1466600000	51	27.5774	28.5326	0.955191	1.8177	0.015216	0.0391935	1.08791	1.41791	NF0045220	mRNA1_NF0045220-p1 | transcript=mRNA1_NF0045220 | gene=NF0045220 | organism=Naegleria_fowleri_ATCC_30863 | gene_product=nadh-ubiquinone oxidoreductase 24 kda | transcript_product=nadh-ubiquinone oxidoreductase 24 kda | location=Nfow_scaffold00030:144816-14
25.3093	25.669	25.2313	26.2644	26.2625	26.1611	7	7	7	33.2	33.2	33.2	43.317	0	43.963	316630000	32	25.3093	26.2625	0.953205	2.39515	0.00402578	0.0454303	0.826108	1.29271	NF0059280	mRNA1_NF0059280-p1 | transcript=mRNA1_NF0059280 | gene=NF0059280 | organism=Naegleria_fowleri_ATCC_30863 | gene_product=predicted protein | transcript_product=predicted protein | location=Nfow_scaffold00046:111447-112679(+) | protein_length=370 | sequence_
24.3679	27.3841	24.9346	26.4515	25.1933	25.8787	9	9	9	29.2	29.2	29.2	52.028	0	31.682	346580000	37	24.9346	25.8787	0.944065	0.100735	0.792985	0.761519	0.278955	0.186666	NF0120840	mRNA1_NF0120840-p1 | transcript=mRNA1_NF0120840 | gene=NF0120840 | organism=Naegleria_fowleri_ATCC_30863 | gene_product=serine threonine protein kinase 19 | transcript_product=serine threonine protein kinase 19 | location=Nfow_scaffold00189:16868-18856(+)
30.4821	30.2344	30.3678	31.2962	31.3224	31.3116	44	44	44	67.1	67.1	67.1	85.214	0	293.08	10267000000	236	30.3678	31.3116	0.943836	3.71802	0.000191417	0.0195714	0.948619	1.6585	NF0015060	mRNA1_NF0015060-p1 | transcript=mRNA1_NF0015060 | gene=NF0015060 | organism=Naegleria_fowleri_ATCC_30863 | gene_product=acyl-coenzyme a oxidase peroxisomal-like | transcript_product=acyl-coenzyme a oxidase peroxisomal-like | location=Nfow_scaffold00008:216
25.7532	27.9998	26.0962	27.161	26.7938	27.039	19	19	19	35.9	35.9	35.9	69.838	0	35.389	628910000	55	26.0962	27.039	0.942814	0.208927	0.61812	0.552756	0.381505	0.316067	NF0035840	mRNA1_NF0035840-p1 | transcript=mRNA1_NF0035840 | gene=NF0035840 | organism=Naegleria_fowleri_ATCC_30863 | gene_product=cytochrome p450 4v2-like | transcript_product=cytochrome p450 4v2-like | location=Nfow_scaffold00022:31621-33683(-) | protein_length=608
22.6847	28.6012	24.0228	25.8132	24.0452	24.957	15	15	15	50.8	50.8	50.8	50.616	0	110.89	384440000	49	24.0228	24.957	0.934237	0.0296999	0.933899	0.916144	-0.164427	-0.0695952	NF0091210	mRNA1_NF0091210-p1 | transcript=mRNA1_NF0091210 | gene=NF0091210 | organism=Naegleria_fowleri_ATCC_30863 | gene_product=dead-box atp-dependent rna helicase 56-like | transcript_product=dead-box atp-dependent rna helicase 56-like | location=Nfow_scaffold000
21.8193	22.7292	21.8108	22.7507	NaN	NaN	2	2	2	13	13	13	39.878	0	6.4129	23432000	5	21.8193	22.7507	0.931438	0	NA	0.98652	0.63096	0	NF0026430	mRNA1_NF0026430-p1 | transcript=mRNA1_NF0026430 | gene=NF0026430 | organism=Naegleria_fowleri_ATCC_30863 | gene_product=cytosine-5 dna methyltransferase | transcript_product=cytosine-5 dna methyltransferase | location=Nfow_scaffold00015:188331-189603(+) |
32.2383	31.9079	31.8159	32.8388	32.7099	32.9134	136	136	136	59.1	59.1	59.1	299.39	0	323.31	30140000000	784	31.9079	32.8388	0.930935	2.38287	0.00414124	0.0449383	0.833374	1.29938	NF0062400	mRNA1_NF0062400-p1 | transcript=mRNA1_NF0062400 | gene=NF0062400 | organism=Naegleria_fowleri_ATCC_30863 | gene_product=polyketide synthase | transcript_product=polyketide synthase | location=Nfow_scaffold00050:84996-93204(+) | protein_length=2702 | sequen
21.7808	25.5886	21.2696	22.8254	22.2329	22.7098	11	11	11	24	24	24	84.195	0	14.928	54262000	18	21.7808	22.7098	0.92893	0.0741542	0.843035	0.80546	-0.29033	-0.154884	NF0024060	mRNA1_NF0024060-p1 | transcript=mRNA1_NF0024060 | gene=NF0024060 | organism=Naegleria_fowleri_ATCC_30863 | gene_product=sec1 family transport protein | transcript_product=sec1 family transport protein | location=Nfow_scaffold00014:21105-23509(+) | protein_
23.876	24.9095	24.2344	25.2076	24.9662	25.1535	5	5	5	12.6	12.6	12.6	86.487	0	16.641	146870000	20	24.2344	25.1535	0.919085	1.16038	0.0691226	0.0928466	0.769133	0.947572	NF0090690	mRNA1_NF0090690-p1 | transcript=mRNA1_NF0090690 | gene=NF0090690 | organism=Naegleria_fowleri_ATCC_30863 | gene_product=ras gtpase activation domain-containing protein | transcript_product=ras gtpase activation domain-containing protein | location=Nfow_sca
22.4879	24.8584	23.3855	24.3031	23.7496	24.5167	5	5	5	10.3	10.3	10.3	92.499	0	6.3733	86969000	15	23.3855	24.3031	0.917578	0.349312	0.447392	0.33715	0.612523	0.498871	NF0097780	mRNA1_NF0097780-p1 | transcript=mRNA1_NF0097780 | gene=NF0097780 | organism=Naegleria_fowleri_ATCC_30863 | gene_product=kinase superfamily protein isoform 4 | transcript_product=kinase superfamily protein isoform 4 | location=Nfow_scaffold00112:2785-5508(-
23.7676	23.366	23.7568	24.5281	24.9017	24.6735	10	10	10	23	23	23	74.307	0	22.235	103490000	24	23.7568	24.6735	0.916622	2.47854	0.00332246	0.0203871	1.07095	1.59584	NF0006690	mRNA1_NF0006690-p1 | transcript=mRNA1_NF0006690 | gene=NF0006690 | organism=Naegleria_fowleri_ATCC_30863 | gene_product=gamma-glutamyltranspeptidase 1-like | transcript_product=gamma-glutamyltranspeptidase 1-like | location=Nfow_scaffold00004:118117-120219
NaN	22.1042	NaN	22.8916	23.0197	23.1841	2	2	2	4.8	4.8	4.8	46.962	0.00026638	3.0695	29250000	8	22.1042	23.0197	0.915461	0	NA	0.997559	0.927556	0	NF0011180	mRNA1_NF0011180-p1 | transcript=mRNA1_NF0011180 | gene=NF0011180 | organism=Naegleria_fowleri_ATCC_30863 | gene_product=fatty acid alpha-hydroxylase | transcript_product=fatty acid alpha-hydroxylase | location=Nfow_scaffold00006:178354-179598(-) | protein_
23.1753	27.2512	23.4151	24.3272	23.9535	24.4223	5	5	5	45.6	45.6	45.6	11.804	0	34.321	172270000	15	23.4151	24.3272	0.912186	0.102769	0.78928	0.724772	-0.37949	-0.207576	NF0058100	mRNA1_NF0058100-p1 | transcript=mRNA1_NF0058100 | gene=NF0058100 | organism=Naegleria_fowleri_ATCC_30863 | gene_product=cullin-associated nedd8-dissociated protein 2 isoform 2 | transcript_product=cullin-associated nedd8-dissociated protein 2 isoform 2 | l
25.3106	26.6883	25.52	26.4917	25.9687	26.4291	13	13	13	36.9	36.9	36.9	58.451	0	44.388	385450000	38	25.52	26.4291	0.90906	0.424664	0.376128	0.360071	0.456872	0.476281	NF0024320	mRNA1_NF0024320-p1 | transcript=mRNA1_NF0024320 | gene=NF0024320 | organism=Naegleria_fowleri_ATCC_30863 | gene_product=hypothetical protein NAEGRDRAFT 81411, tryptophan -dioxygenase | transcript_product=tryptophan -dioxygenase | location=Nfow_scaffold0001
25.2411	24.4672	25.3585	26.1681	26.1493	25.7424	8	8	8	39.9	39.9	39.9	31.785	0	69.008	271810000	31	25.2411	26.1493	0.908176	1.48102	0.0330354	0.0489485	0.997663	1.22837	NF0089210	mRNA1_NF0089210-p1 | transcript=mRNA1_NF0089210 | gene=NF0089210 | organism=Naegleria_fowleri_ATCC_30863 | gene_product=Hypothetical protein NAEGRDRAFT 80944 | transcript_product=Hypothetical protein NAEGRDRAFT 80944 | location=Nfow_scaffold00094:13459-144
24.1755	23.8759	23.7796	24.6379	24.8685	24.7832	7	7	7	19.8	19.8	19.8	62.593	0	12.779	110840000	25	23.8759	24.7832	0.907354	2.40716	0.00391598	0.0440941	0.819556	1.28676	NF0047970	mRNA1_NF0047970-p1 | transcript=mRNA1_NF0047970 | gene=NF0047970 | organism=Naegleria_fowleri_ATCC_30863 | gene_product=lipoyl mitochondrial isoform x1 | transcript_product=lipoyl mitochondrial isoform x1 | location=Nfow_scaffold00033:82719-84374(-) | prot
24.2933	24.3429	24.6877	25.2468	25.0965	25.3212	6	6	6	18.3	18.3	18.3	36.492	0	12.992	156970000	14	24.3429	25.2468	0.90395	2.28806	0.00515157	0.0510863	0.780251	1.2181	NF0121660	mRNA1_NF0121660-p1 | transcript=mRNA1_NF0121660 | gene=NF0121660 | organism=Naegleria_fowleri_ATCC_30863 | gene_product=predicted protein | transcript_product=predicted protein | location=Nfow_scaffold00193:31877-32812(-) | protein_length=311 | sequence_SO
29.0112	28.9234	29.1266	29.9093	29.9784	29.8814	14	14	14	41.8	41.8	41.8	34.615	0	58.641	3990000000	72	29.0112	29.9093	0.89809	3.79323	0.000160979	0.0206087	0.902639	1.59609	NF0083640	mRNA1_NF0083640-p1 | transcript=mRNA1_NF0083640 | gene=NF0083640 | organism=Naegleria_fowleri_ATCC_30863 | gene_product=heat shock protein | transcript_product=heat shock protein | location=Nfow_scaffold00083:60300-61235(+) | protein_length=311 | sequence_
25.1722	25.0535	25.2661	26.0699	26.0248	26.2588	7	7	7	41	41	41	24.794	0	37.095	292000000	42	25.1722	26.0699	0.897663	3.26691	0.000540866	0.0210667	0.953854	1.60461	NF0063120	mRNA1_NF0063120-p1 | transcript=mRNA1_NF0063120 | gene=NF0063120 | organism=Naegleria_fowleri_ATCC_30863 | gene_product=uracil phosphoribosyltransferase | transcript_product=uracil phosphoribosyltransferase | location=Nfow_scaffold00051:91358-92238(+) | pr
26.6959	26.5048	26.5088	27.4041	27.3568	27.5756	21	21	21	33.7	33.7	33.7	118.19	0	114.91	725140000	80	26.5088	27.4041	0.895336	3.17464	0.000668898	0.0317455	0.875687	1.48019	NF0010100	mRNA1_NF0010100-p1 | transcript=mRNA1_NF0010100 | gene=NF0010100 | organism=Naegleria_fowleri_ATCC_30863 | gene_product=clustered mitochondria | transcript_product=clustered mitochondria | location=Nfow_scaffold00005:354483-357629(-) | protein_length=1048
23.0056	22.6192	23.1118	23.3938	NaN	24.3942	2	2	2	7.4	7.4	7.4	51.773	0	6.3582	49281000	6	23.0056	23.894	0.888336	0.993856	0.101425	0.0768462	0.981745	1.06718	NF0020870	mRNA1_NF0020870-p1 | transcript=mRNA1_NF0020870 | gene=NF0020870 | organism=Naegleria_fowleri_ATCC_30863 | gene_product=gcd10p-domain-containing protein | transcript_product=gcd10p-domain-containing protein | location=Nfow_scaffold00012:37157-38536(-) | pr
27.5758	28.948	27.8477	28.8686	28.4243	28.7311	13	13	13	31.4	31.4	31.4	39.969	0	50.276	1841200000	63	27.8477	28.7311	0.88339	0.555239	0.278459	0.255016	0.550795	0.586211	NF0050950	mRNA1_NF0050950-p1 | transcript=mRNA1_NF0050950 | gene=NF0050950 | organism=Naegleria_fowleri_ATCC_30863 | gene_product=rrm domain-containing protein | transcript_product=rrm domain-containing protein | location=Nfow_scaffold00036:176314-177514(-) | protei
23.3408	24.0058	23.2891	23.8603	24.2205	24.2313	2	2	2	21.4	21.4	21.4	22.475	0	13.12	75501000	16	23.3408	24.2205	0.879694	1.0045	0.0989692	0.160262	0.558776	0.734283	NF0081470	mRNA1_NF0081470-p1 | transcript=mRNA1_NF0081470 | gene=NF0081470 | organism=Naegleria_fowleri_ATCC_30863 | gene_product=glutathione peroxidase | transcript_product=glutathione peroxidase | location=Nfow_scaffold00079:99576-100319(-) | protein_length=196 |
24.4934	23.7315	24.9365	25.4213	25.2519	25.3721	9	9	9	43.3	43.3	43.3	34.024	0	46.429	168500000	29	24.4934	25.3721	0.878677	1.26874	0.0538592	0.0631325	0.961285	1.12368	NF0092170	mRNA1_NF0092170-p1 | transcript=mRNA1_NF0092170 | gene=NF0092170 | organism=Naegleria_fowleri_ATCC_30863 | gene_product=multi-sensor signal transduction histidine kinase | transcript_product=multi-sensor signal transduction histidine kinase | location=Nfow
25.855	26.0339	25.6791	26.8758	26.7329	26.7281	15	15	15	43	43	43	62.95	0	83.195	452490000	54	25.855	26.7329	0.877878	2.90794	0.00123612	0.0275429	0.922915	1.50483	NF0043670	mRNA1_NF0043670-p1 | transcript=mRNA1_NF0043670 | gene=NF0043670 | organism=Naegleria_fowleri_ATCC_30863 | gene_product=hypothetical protein NAEGRDRAFT 77738 | transcript_product=hypothetical protein NAEGRDRAFT 77738 | location=Nfow_scaffold00029:72887-745
22.8225	23.0842	23.2654	NaN	23.7256	24.1955	4	3	3	11.5	10.2	10.2	70.626	0	19.972	49108000	12	23.0842	23.9605	0.876364	1.47794	0.0332706	0.0614672	0.903165	1.21839	NF0071680	mRNA1_NF0071680-p1 | transcript=mRNA1_NF0071680 | gene=NF0071680 | organism=Naegleria_fowleri_ATCC_30863 | gene_product=predicted protein | transcript_product=predicted protein | location=Nfow_scaffold00063:73285-75191(+) | protein_length=618 | sequence_SO
30.1637	29.9639	29.8351	30.5427	30.832	30.8387	13	13	13	51.5	51.5	51.5	19.327	0	93.812	7080900000	59	29.9639	30.832	0.868092	2.27107	0.0053571	0.0591493	0.750208	1.17845	NF0049490	mRNA1_NF0049490-p1 | transcript=mRNA1_NF0049490 | gene=NF0049490 | organism=Naegleria_fowleri_ATCC_30863 | gene_product=40s ribosomal protein s11 | transcript_product=40s ribosomal protein s11 | location=Nfow_scaffold00035:15022-15525(-) | protein_length=1
22.7792	23.2718	NaN	24.7727	23.3257	23.8913	3	3	3	5.4	5.4	5.4	96.128	0	6.907	73785000	10	23.0255	23.8913	0.865833	0.72328	0.189112	0.114592	0.971076	0.904398	NF0014730	mRNA1_NF0014730-p1 | transcript=mRNA1_NF0014730 | gene=NF0014730 | organism=Naegleria_fowleri_ATCC_30863 | gene_product=sister chromatid cohesion | transcript_product=sister chromatid cohesion | location=Nfow_scaffold00008:139821-142618(-) | protein_length
30.0732	29.7128	29.7828	30.5433	30.6895	30.6442	20	20	20	67.8	67.8	67.8	56.699	0	154.74	6634800000	152	29.7828	30.6442	0.86138	2.53775	0.00289901	0.0480851	0.769392	1.24403	NF0073220	mRNA1_NF0073220-p1 | transcript=mRNA1_NF0073220 | gene=NF0073220 | organism=Naegleria_fowleri_ATCC_30863 | gene_product=homogentisate -dioxygenase | transcript_product=homogentisate -dioxygenase | location=Nfow_scaffold00065:123434-125087(+) | protein_leng
29.4792	29.4841	29.4685	30.3847	29.9809	30.3356	13	13	13	48.7	48.7	48.7	21.723	0	135.91	5193200000	87	29.4792	30.3356	0.85647	2.3954	0.00402346	0.0552195	0.756487	1.20591	NF0012460	mRNA1_NF0012460-p1 | transcript=mRNA1_NF0012460 | gene=NF0012460 | organism=Naegleria_fowleri_ATCC_30863 | gene_product=ribosomal protein component of cytosolic 80s ribosome and 60s large subunit | transcript_product=ribosomal protein component of cytosoli
27.926	27.6234	27.8086	28.6427	28.7974	28.6634	31	31	31	63.3	63.3	63.3	68.269	0	171.59	1700700000	131	27.8086	28.6634	0.854759	3.09242	0.000808314	0.0272941	0.915141	1.52384	NF0123250	mRNA1_NF0123250-p1 | transcript=mRNA1_NF0123250 | gene=NF0123250 | organism=Naegleria_fowleri_ATCC_30863 | gene_product=electron transfer flavoprotein | transcript_product=electron transfer flavoprotein | location=Nfow_scaffold00202:27969-29810(-) | protei
24.8711	NaN	25.3611	25.7748	25.9677	26.0548	6	5	5	7.9	6.4	6.4	94.253	0	30.423	232110000	18	25.1161	25.9677	0.85158	1.51197	0.0307631	0.0676212	0.816328	1.14723	NF0119060	mRNA1_NF0119060-p1 | transcript=mRNA1_NF0119060 | gene=NF0119060 | organism=Naegleria_fowleri_ATCC_30863 | gene_product=unspecified product | transcript_product=unspecified product | location=Nfow_scaffold00181:2858-5704(-) | protein_length=908 | sequence_
26.2413	25.8678	26.2257	27.0734	27.0992	26.9039	15	15	15	44.4	44.4	44.4	55.889	0	63.193	534330000	54	26.2257	27.0734	0.847677	2.58683	0.00258923	0.0376471	0.913905	1.43582	NF0017860	mRNA1_NF0017860-p1 | transcript=mRNA1_NF0017860 | gene=NF0017860 | organism=Naegleria_fowleri_ATCC_30863 | gene_product=aldehyde dehydrogenase | transcript_product=aldehyde dehydrogenase | location=Nfow_scaffold00010:125366-127504(+) | protein_length=505 |
26.7753	25.612	26.8412	27.2775	27.8774	27.6191	9	9	9	54.5	54.5	54.5	12.409	0	23.317	780240000	33	26.7753	27.6191	0.843819	1.27343	0.0532807	0.0455111	1.18183	1.26351	NF0029100	mRNA1_NF0029100-p1 | transcript=mRNA1_NF0029100 | gene=NF0029100 | organism=Naegleria_fowleri_ATCC_30863 | gene_product=cytochrome c oxidase copper chaperone | transcript_product=cytochrome c oxidase copper chaperone | location=Nfow_scaffold00017:121377-12
24.547	27.0145	25.4162	26.5111	25.8758	26.2582	4	4	4	61.7	61.7	61.7	13.487	0	17.851	366940000	23	25.4162	26.2582	0.842024	0.303194	0.497515	0.391537	0.555832	0.446162	NF0022040	mRNA1_NF0022040-p1 | transcript=mRNA1_NF0022040 | gene=NF0022040 | organism=Naegleria_fowleri_ATCC_30863 | gene_product=rhodanese-like protein | transcript_product=rhodanese-like protein | location=Nfow_scaffold00012:274558-274920(+) | protein_length=120 |
23.173	23.1908	23.3538	24.032	24.3339	23.8592	6	6	6	22	22	22	41.716	0	36.616	69887000	14	23.1908	24.032	0.84123	2.29214	0.0051034	0.0435814	0.835847	1.28558	NF0107120	mRNA1_NF0107120-p1 | transcript=mRNA1_NF0107120 | gene=NF0107120 | organism=Naegleria_fowleri_ATCC_30863 | gene_product=endothelin-converting enzyme 2 isoform x8 | transcript_product=endothelin-converting enzyme 2 isoform x8 | location=Nfow_scaffold00136:3
23.4704	23.2637	23.7023	24.3104	24.176	24.5524	3	3	3	22.9	22.9	22.9	19.859	0	25.855	84553000	16	23.4704	24.3104	0.840004	2.17643	0.00666147	0.0443902	0.867465	1.29888	NF0099690	mRNA1_NF0099690-p1 | transcript=mRNA1_NF0099690 | gene=NF0099690 | organism=Naegleria_fowleri_ATCC_30863 | gene_product=bola-like protein 3-like | transcript_product=bola-like protein 3-like | location=Nfow_scaffold00116:30617-31144(+) | protein_length=175
21.9944	21.2889	22.6331	23.0299	22.3566	22.8303	2	2	2	4.7	4.7	4.7	68.596	0	6.182	30509000	12	21.9944	22.8303	0.835899	0.812895	0.153853	0.128353	0.766774	0.818724	NF0029290	mRNA1_NF0029290-p1 | transcript=mRNA1_NF0029290 | gene=NF0029290 | organism=Naegleria_fowleri_ATCC_30863 | gene_product=unspecified product | transcript_product=unspecified product | location=Nfow_scaffold00017:162283-164121(-) | protein_length=612 | seque
26.4968	26.3558	26.2771	27.278	27.1886	27.0978	8	8	8	40	40	40	23.209	0	34.149	611560000	30	26.3558	27.1886	0.832811	3.21882	0.000604199	0.0416	0.811544	1.39276	NF0065540	mRNA1_NF0065540-p1 | transcript=mRNA1_NF0065540 | gene=NF0065540 | organism=Naegleria_fowleri_ATCC_30863 | gene_product=nadh dehydrogenase | transcript_product=nadh dehydrogenase | location=Nfow_scaffold00054:80416-81003(+) | protein_length=195 | sequence_
24.8614	24.365	24.6543	25.4862	25.5055	25.4236	8	8	8	33.8	33.8	33.8	42.213	0	15.069	183170000	22	24.6543	25.4862	0.831911	2.35286	0.00443752	0.042675	0.844901	1.30777	NF0038720	mRNA2_NF0038720-p1 | transcript=mRNA2_NF0038720 | gene=NF0038720 | organism=Naegleria_fowleri_ATCC_30863 | gene_product=n-ethylmaleimide reductase, nadh:flavin oxidoreductase | transcript_product=nadh:flavin oxidoreductase | location=Nfow_scaffold00024:155
26.2109	26.0519	26.194	26.792	27.0205	27.0974	8	8	8	55.8	55.8	55.8	22.38	0	57.779	524150000	35	26.194	27.0205	0.826477	2.83917	0.0014482	0.0409315	0.817701	1.35234	NF0110740	mRNA1_NF0110740-p1 | transcript=mRNA1_NF0110740 | gene=NF0110740 | organism=Naegleria_fowleri_ATCC_30863 | gene_product=nadh dehydrogenase | transcript_product=nadh dehydrogenase | location=Nfow_scaffold00147:41826-42419(+) | protein_length=197 | sequence_
23.0065	23.5455	23.3306	23.913	24.1565	24.3616	6	6	6	8.3	8.3	8.3	92.59	0	21.834	73353000	20	23.3306	24.1565	0.825932	1.85556	0.0139457	0.0535172	0.849514	1.20781	NF0124630	mRNA1_NF0124630-p1 | transcript=mRNA1_NF0124630 | gene=NF0124630 | organism=Naegleria_fowleri_ATCC_30863 | gene_product=sestrin homolog | transcript_product=sestrin homolog | location=Nfow_scaffold00211:20268-22742(+) | protein_length=803 | sequence_SO=sup
26.616	NaN	26.6948	27.4788	27.3818	27.5041	3	3	3	16.3	16.3	16.3	27.389	0	19.582	695290000	11	26.6554	27.4788	0.823364	3.11922	0.000759941	0.0412138	0.799473	1.43691	NF0007080	mRNA1_NF0007080-p1 | transcript=mRNA1_NF0007080 | gene=NF0007080 | organism=Naegleria_fowleri_ATCC_30863 | gene_product=peptidase inhibitor 16-like | transcript_product=peptidase inhibitor 16-like | location=Nfow_scaffold00004:182243-183210(-) | protein_le
25.6254	27.4277	25.7808	26.5029	26.8357	26.6016	6	6	6	22.7	22.7	22.7	36.75	0	77.184	472230000	22	25.7808	26.6016	0.820745	0.249716	0.562709	0.520312	0.368738	0.339846	NF0037480	mRNA1_NF0037480-p1 | transcript=mRNA1_NF0037480 | gene=NF0037480 | organism=Naegleria_fowleri_ATCC_30863 | gene_product=rad23 protein | transcript_product=rad23 protein | location=Nfow_scaffold00023:154369-155388(+) | protein_length=339 | sequence_SO=super
22.5582	22.3475	23.9919	22.9609	23.3786	23.4807	4	4	4	2.8	2.8	2.8	324.97	0	5.8046	51840000	14	22.5582	23.3786	0.820448	0.22203	0.59975	0.584412	0.307587	0.295608	NF0077550	mRNA1_NF0077550-p1 | transcript=mRNA1_NF0077550 | gene=NF0077550 | organism=Naegleria_fowleri_ATCC_30863 | gene_product=serine-protein kinase atm | transcript_product=serine-protein kinase atm | location=Nfow_scaffold00072:95484-104385(+) | protein_length=
25.629	25.3526	25.9079	26.4955	26.4475	26.3347	10	10	10	28.7	28.7	28.7	64.305	0	54.753	371490000	45	25.629	26.4475	0.818508	2.05048	0.00890266	0.0577714	0.7961	1.19313	NF0109550	mRNA1_NF0109550-p1 | transcript=mRNA1_NF0109550 | gene=NF0109550 | organism=Naegleria_fowleri_ATCC_30863 | gene_product=unspecified product | transcript_product=unspecified product | location=Nfow_scaffold00143:44272-46257(-) | protein_length=565 | sequenc
24.8202	24.6352	24.597	25.1593	25.5354	25.453	8	8	8	5.5	5.5	5.5	232.19	0	13.409	192760000	16	24.6352	25.453	0.817804	2.19737	0.0063479	0.0672977	0.698437	1.10279	NF0006270	mRNA1_NF0006270-p1 | transcript=mRNA1_NF0006270 | gene=NF0006270 | organism=Naegleria_fowleri_ATCC_30863 | gene_product=heat repeat-containing protein 1 | transcript_product=heat repeat-containing protein 1 | location=Nfow_scaffold00004:24791-30898(+) | pr
24.4497	24.0217	NaN	24.554	NaN	25.551	3	3	3	8	8	8	73.847	0	9.0413	116410000	9	24.2357	25.0525	0.816816	0.566862	0.271105	0.17188	0.816815	0.783518	NF0102540	mRNA1_NF0102540-p1 | transcript=mRNA1_NF0102540 | gene=NF0102540 | organism=Naegleria_fowleri_ATCC_30863 | gene_product=hypothetical protein NAEGRDRAFT 78149 | transcript_product=hypothetical protein NAEGRDRAFT 78149 | location=Nfow_scaffold00124:23637-256
23.7542	23.2351	NaN	24.3978	NaN	24.2147	3	3	3	12.1	12.1	12.1	42.479	0	13.652	62666000	7	23.4946	24.3062	0.8116	1.0073	0.0983332	0.0996113	0.811599	1.04691	NF0049940	mRNA5_NF0049940-p1 | transcript=mRNA5_NF0049940 | gene=NF0049940 | organism=Naegleria_fowleri_ATCC_30863 | gene_product=fatty-acid oxidation protein subunit alpha, glycerol-3-phosphate acyltransferase, multifunctional fatty acid oxidation complex subunit a
NaN	22.7348	NaN	23.6633	22.8415	23.5456	5	5	5	11.2	11.2	11.2	88.223	0	12.862	36485000	12	22.7348	23.5456	0.810757	0	NA	0.941099	0.615299	0	NF0110720	mRNA1_NF0110720-p1 | transcript=mRNA1_NF0110720 | gene=NF0110720 | organism=Naegleria_fowleri_ATCC_30863 | gene_product=protein arginine n-methyltransferase 5 isoform x1 | transcript_product=protein arginine n-methyltransferase 5 isoform x1 | location=Nfow
23.2657	NaN	23.0967	24.212	23.9887	23.2014	2	2	2	4.8	4.8	4.8	87.738	0	10.525	59049000	14	23.1812	23.9887	0.807489	0.658028	0.219772	0.197564	0.619522	0.687852	NF0129150	mRNA1_NF0129150-p1 | transcript=mRNA1_NF0129150 | gene=NF0129150 | organism=Naegleria_fowleri_ATCC_30863 | gene_product=dol-p-man:man c -pp-dol alpha- -mannosyltransferase-like isoform x1 | transcript_product=dol-p-man:man c -pp-dol alpha- -mannosyltransfe
24.3996	24.8295	24.6369	25.635	25.4421	25.2292	9	9	9	59.7	59.7	59.7	14.736	0	27.161	184670000	25	24.6369	25.4421	0.805174	2.0506	0.0089002	0.0524179	0.813447	1.21253	NF0129490	mRNA1_NF0129490-p1 | transcript=mRNA1_NF0129490 | gene=NF0129490 | organism=Naegleria_fowleri_ATCC_30863 | gene_product=rna methyltransferase | transcript_product=rna methyltransferase | location=Nfow_scaffold00256:5101-5475(-) | protein_length=124 | seque
25.8415	27.4819	25.8768	26.6784	26.6927	26.6024	6	6	6	30.6	30.6	30.6	25.772	0	26.493	493860000	22	25.8768	26.6784	0.801571	0.181128	0.65898	0.662241	0.257797	0.247473	NF0070130	mRNA1_NF0070130-p1 | transcript=mRNA1_NF0070130 | gene=NF0070130 | organism=Naegleria_fowleri_ATCC_30863 | gene_product=glucose de-repression and pre-vacuolar sorting | transcript_product=glucose de-repression and pre-vacuolar sorting | location=Nfow_scaff
28.1321	27.2482	27.721	28.4213	28.5225	28.5329	16	16	16	44	44	44	70.938	0	116.02	1518400000	83	27.721	28.5225	0.801521	1.4288	0.0372563	0.0750405	0.791824	1.04485	NF0058190	mRNA1_NF0058190-p1 | transcript=mRNA1_NF0058190 | gene=NF0058190 | organism=Naegleria_fowleri_ATCC_30863 | gene_product=beta-casp domain-containing protein | transcript_product=beta-casp domain-containing protein | location=Nfow_scaffold00045:82333-84478(+
25.8202	26.9839	25.7085	26.7849	26.4753	26.6217	11	10	10	67.4	61.4	61.4	20.977	0	26.209	461530000	37	25.8202	26.6217	0.801468	0.474038	0.335708	0.337473	0.456426	0.49747	NF0007260	mRNA4_NF0007260-p1 | transcript=mRNA4_NF0007260 | gene=NF0007260 | organism=Naegleria_fowleri_ATCC_30863 | gene_product=oligomeric complex cog6, rab family small gtpase, ras-related protein rabd2a-like, transmembrane protein 41b-like | transcript_product=r
28.6979	28.208	28.3824	29.1814	29.0319	29.2285	12	12	12	59.7	59.7	59.7	28.152	0	189.24	2456100000	71	28.3824	29.1814	0.799002	2.00774	0.00982336	0.067366	0.717854	1.09576	NF0045370	mRNA1_NF0045370-p1 | transcript=mRNA1_NF0045370 | gene=NF0045370 | organism=Naegleria_fowleri_ATCC_30863 | gene_product=proline synthase co-transcribed bacterial homolog | transcript_product=proline synthase co-transcribed bacterial homolog | location=Nfow
26.7257	26.1614	26.9391	27.2193	27.5298	27.524	7	7	7	25.6	25.6	25.6	25.597	0	11.4	769970000	27	26.7257	27.524	0.798225	1.48924	0.032416	0.0686222	0.815601	1.08222	NF0079330	mRNA1_NF0079330-p1 | transcript=mRNA1_NF0079330 | gene=NF0079330 | organism=Naegleria_fowleri_ATCC_30863 | gene_product=ras-related protein rsr1 | transcript_product=ras-related protein rsr1 | location=Nfow_scaffold00075:108798-110348(+) | protein_length=2
23.7557	25.8785	23.213	25.0283	24.0054	24.5536	6	6	6	33.1	33.1	33.1	27.818	0	8.3283	131950000	14	23.7557	24.5536	0.797895	0.102516	0.78974	0.769504	0.246682	0.180676	NF0075160	mRNA1_NF0075160-p1 | transcript=mRNA1_NF0075160 | gene=NF0075160 | organism=Naegleria_fowleri_ATCC_30863 | gene_product=rna-associated protein | transcript_product=rna-associated protein | location=Nfow_scaffold00069:2168-3233(+) | protein_length=248 | seq
24.3629	23.5527	24.2334	25.054	25.0244	24.7721	5	5	5	33	33	33	21.346	0	10.204	131130000	13	24.2334	25.0244	0.791035	1.55472	0.0278792	0.0594414	0.900511	1.17451	NF0037470	mRNA1_NF0037470-p1 | transcript=mRNA1_NF0037470 | gene=NF0037470 | organism=Naegleria_fowleri_ATCC_30863 | gene_product=translation-associated gtpase | transcript_product=translation-associated gtpase | location=Nfow_scaffold00023:153296-153853(-) | protei
24.3197	24.6272	24.0851	25.1469	25.0555	25.1035	9	8	8	23.2	21.7	21.7	69.769	0	15.8	148980000	25	24.3197	25.1035	0.783808	2.05106	0.00889078	0.0627797	0.758003	1.14993	NF0069510	mRNA1_NF0069510-p1 | transcript=mRNA1_NF0069510 | gene=NF0069510 | organism=Naegleria_fowleri_ATCC_30863 | gene_product=unspecified product | transcript_product=unspecified product | location=Nfow_scaffold00060:45104-47116(+) | protein_length=600 | sequenc
28.211	29.4392	28.2033	29.0437	28.6704	28.9911	23	23	21	55.3	55.3	50.5	52.653	0	153.82	2355400000	116	28.211	28.9911	0.780062	0.265629	0.542464	0.566405	0.283897	0.30627	NF0001390	mRNA1_NF0001390-p1 | transcript=mRNA1_NF0001390 | gene=NF0001390 | organism=Naegleria_fowleri_ATCC_30863 | gene_product=26s protease regulatory subunit 6a, proteasome regulatory particle subunit | transcript_product=26s protease regulatory subunit 6a | loc
24.9439	27.458	26.0738	26.8876	26.5966	26.8425	13	13	13	47.2	47.2	47.2	37.102	0	51.203	503820000	44	26.0738	26.8425	0.768723	0.349647	0.447047	0.335679	0.617034	0.500605	NF0127490	mRNA1_NF0127490-p1 | transcript=mRNA1_NF0127490 | gene=NF0127490 | organism=Naegleria_fowleri_ATCC_30863 | gene_product=phytanoyl- dioxygenase domain-containing protein 1-like | transcript_product=phytanoyl- dioxygenase domain-containing protein 1-like | l
26.514	27.6603	26.6064	27.3723	27.2815	27.4393	18	18	18	34.7	34.7	34.7	70.004	0	49.319	736760000	54	26.6064	27.3723	0.765877	0.518382	0.303122	0.333926	0.437462	0.502541	NF0085620	mRNA1_NF0085620-p1 | transcript=mRNA1_NF0085620 | gene=NF0085620 | organism=Naegleria_fowleri_ATCC_30863 | gene_product=dead box atp-dependent rna helicase | transcript_product=dead box atp-dependent rna helicase | location=Nfow_scaffold00087:12993-14882(+
24.1676	23.2898	23.5324	24.2686	24.9155	24.2975	4	4	4	7.8	7.8	7.8	99.96	0	12.239	99700000	16	23.5324	24.2975	0.765038	1.16182	0.0688938	0.0849634	0.830551	0.993293	NF0004260	mRNA1_NF0004260-p1 | transcript=mRNA1_NF0004260 | gene=NF0004260 | organism=Naegleria_fowleri_ATCC_30863 | gene_product=pet127-domain-containing protein | transcript_product=pet127-domain-containing protein | location=Nfow_scaffold00003:40656-43247(+) | pr
22.7452	22.985	22.9837	23.1733	24.1013	23.7473	8	8	8	5	5	5	304.19	0	12.724	51832000	16	22.9837	23.7473	0.763607	1.27991	0.0524916	0.0876795	0.769321	0.983917	NF0066730	mRNA1_NF0066730-p1 | transcript=mRNA1_NF0066730 | gene=NF0066730 | organism=Naegleria_fowleri_ATCC_30863 | gene_product=dna-dependent protein kinase subunit | transcript_product=dna-dependent protein kinase subunit | location=Nfow_scaffold00056:29261-37234
23.5868	23.6634	23.8297	24.4757	24.4239	24.2526	4	4	4	36.3	36.3	36.3	29.168	0	21.404	90204000	17	23.6634	24.4239	0.760532	2.66375	0.00216895	0.0638621	0.690807	1.15441	NF0057030	mRNA1_NF0057030-p1 | transcript=mRNA1_NF0057030 | gene=NF0057030 | organism=Naegleria_fowleri_ATCC_30863 | gene_product=set domain protein | transcript_product=set domain protein | location=Nfow_scaffold00044:12958-13728(-) | protein_length=256 | sequence_
25.4647	25.2542	25.5541	26.2388	26.142	26.2234	16	16	16	28.8	28.8	28.8	70.146	0	63.449	313640000	63	25.4647	26.2234	0.758747	2.93536	0.00116049	0.0429434	0.777084	1.30859	NF0049660	mRNA1_NF0049660-p1 | transcript=mRNA1_NF0049660 | gene=NF0049660 | organism=Naegleria_fowleri_ATCC_30863 | gene_product=pentatricopeptide repeat-containing protein at2g16880-like | transcript_product=pentatricopeptide repeat-containing protein at2g16880-li
28.7157	28.3067	28.5739	29.3322	29.4751	29.2395	19	19	19	44.4	44.4	44.4	41.035	0	66.896	2702800000	88	28.5739	29.3322	0.758339	2.38828	0.00408997	0.0435657	0.816847	1.28014	NF0073550	mRNA1_NF0073550-p1 | transcript=mRNA1_NF0073550 | gene=NF0073550 | organism=Naegleria_fowleri_ATCC_30863 | gene_product=predicted protein | transcript_product=predicted protein | location=Nfow_scaffold00066:63014-64069(+) | protein_length=351 | sequence_SO
24.8929	24.9143	25.4284	25.6724	25.2281	25.9288	5	5	5	33.3	33.3	33.3	30.299	0	30.364	212060000	16	24.9143	25.6724	0.758154	0.921445	0.119827	0.186896	0.531233	0.690522	NF0048150	mRNA1_NF0048150-p1 | transcript=mRNA1_NF0048150 | gene=NF0048150 | organism=Naegleria_fowleri_ATCC_30863 | gene_product=cyclin-dependent serine threonine protein kinase | transcript_product=cyclin-dependent serine threonine protein kinase | location=Nfow_s
30.2317	29.6465	29.7622	30.502	30.5193	30.6317	12	12	12	43.3	43.3	43.3	23.697	0	44.355	6505100000	71	29.7622	30.5193	0.757027	1.66443	0.0216556	0.0875882	0.670835	0.981491	NF0080480	mRNA1_NF0080480-p1 | transcript=mRNA1_NF0080480 | gene=NF0080480 | organism=Naegleria_fowleri_ATCC_30863 | gene_product=s60 ribosomal protein l15 | transcript_product=s60 ribosomal protein l15 | location=Nfow_scaffold00077:104543-105154(-) | protein_length
29.7345	29.2774	29.7825	30.4897	30.6667	30.4497	20	20	20	69.8	69.8	69.8	40.234	0	323.31	6094200000	121	29.7345	30.4897	0.755165	2.2388	0.00577032	0.0409697	0.937218	1.39008	NF0111820	mRNA1_NF0111820-p1 | transcript=mRNA1_NF0111820 | gene=NF0111820 | organism=Naegleria_fowleri_ATCC_30863 | gene_product=nadh dehydrogenase | transcript_product=nadh dehydrogenase | location=Nfow_scaffold00151:33743-34837(-) | protein_length=364 | sequence_
22.3481	22.3835	22.1868	23.1013	22.768	23.4314	8	8	8	13.8	13.8	13.8	90.152	0	11.465	36874000	16	22.3481	23.1013	0.753292	1.77578	0.0167579	0.062332	0.794127	1.13313	NF0117370	mRNA1_NF0117370-p1 | transcript=mRNA1_NF0117370 | gene=NF0117370 | organism=Naegleria_fowleri_ATCC_30863 | gene_product=nad-dependent epimerase | transcript_product=nad-dependent epimerase | location=Nfow_scaffold00173:46323-48671(+) | protein_length=782 |
26.4915	26.1911	26.3114	27.0628	27.1117	26.9013	10	10	9	33.2	33.2	29.9	30.881	0	36.306	607190000	53	26.3114	27.0628	0.751394	2.52085	0.00301405	0.0617355	0.693926	1.14137	NF0061690	mRNA1_NF0061690-p1 | transcript=mRNA1_NF0061690 | gene=NF0061690 | organism=Naegleria_fowleri_ATCC_30863 | gene_product=predicted protein | transcript_product=predicted protein | location=Nfow_scaffold00049:106688-107790(+) | protein_length=274 | sequence_
22.742	22.1797	22.7817	24.0696	22.8492	23.4909	3	3	3	13.5	13.5	13.5	47.963	0.00051948	2.7109	48338000	5	22.742	23.4909	0.748968	1.05299	0.0885136	0.0815556	0.90212	0.999541	NF0020540	mRNA1_NF0020540-p1 | transcript=mRNA1_NF0020540 | gene=NF0020540 | organism=Naegleria_fowleri_ATCC_30863 | gene_product=c-1-tetrahydrofolate cytoplasmic-like | transcript_product=c-1-tetrahydrofolate cytoplasmic-like | location=Nfow_scaffold00011:328997-33
24.3964	24.4774	24.2116	25.1682	25.1447	24.7621	3	3	3	7.9	7.9	7.9	74.389	0	7.3909	147640000	20	24.3964	25.1447	0.748249	1.90683	0.0123928	0.0783365	0.663214	1.01514	NF0009650	mRNA1_NF0009650-p1 | transcript=mRNA1_NF0009650 | gene=NF0009650 | organism=Naegleria_fowleri_ATCC_30863 | gene_product=dead deah box helicase family protein | transcript_product=dead deah box helicase family protein | location=Nfow_scaffold00005:272137-27
27.008	26.8968	26.8474	27.6885	26.7955	27.6436	5	5	5	3.6	3.6	3.6	244.24	0	5.7702	916790000	15	26.8968	27.6436	0.746838	0.711537	0.194296	0.263675	0.458466	0.577182	NF0010330	mRNA1_NF0010330-p1 | transcript=mRNA1_NF0010330 | gene=NF0010330 | organism=Naegleria_fowleri_ATCC_30863 | gene_product=probable atp-dependent rna helicase ddx60-like | transcript_product=probable atp-dependent rna helicase ddx60-like | location=Nfow_scaff
29.1481	28.7032	28.8473	29.4855	29.6685	29.5922	17	17	17	44.4	44.4	44.4	66.478	0	164.14	3337000000	104	28.8473	29.5922	0.744955	2.07158	0.00848047	0.0711206	0.682554	1.06415	NF0046920	mRNA1_NF0046920-p1 | transcript=mRNA1_NF0046920 | gene=NF0046920 | organism=Naegleria_fowleri_ATCC_30863 | gene_product=tripeptidyl-peptidase 1 | transcript_product=tripeptidyl-peptidase 1 | location=Nfow_scaffold00032:51758-53660(+) | protein_length=585 |
26.7411	25.6097	27.0287	27.8135	27.4682	27.4856	8	8	8	33.4	33.4	33.4	47.322	0	28.715	789090000	22	26.7411	27.4856	0.744509	1.18658	0.0650759	0.0580853	1.12932	1.19199	NF0095840	mRNA1_NF0095840-p1 | transcript=mRNA1_NF0095840 | gene=NF0095840 | organism=Naegleria_fowleri_ATCC_30863 | gene_product=predicted protein | transcript_product=predicted protein | location=Nfow_scaffold00107:66168-67418(+) | protein_length=416 | sequence_SO
21.7207	NaN	NaN	22.5854	NaN	22.333	3	3	3	5.3	5.3	5.3	116.7	0	5.225	25808000	13	21.7207	22.4592	0.738443	0	NA	0.938347	0.738444	0	NF0116620	mRNA1_NF0116620-p1 | transcript=mRNA1_NF0116620 | gene=NF0116620 | organism=Naegleria_fowleri_ATCC_30863 | gene_product=wd40 repeat-containing protein | transcript_product=wd40 repeat-containing protein | location=Nfow_scaffold00170:43367-46642(+) | protei
24.3233	26.3017	24.7479	25.6857	24.9496	25.4856	16	16	16	21.3	21.3	21.3	133.05	0	28.868	217720000	39	24.7479	25.4856	0.737694	0.144626	0.71676	0.705231	0.249356	0.218693	NF0096650	mRNA1_NF0096650-p1 | transcript=mRNA1_NF0096650 | gene=NF0096650 | organism=Naegleria_fowleri_ATCC_30863 | gene_product=vam6 vps39-like protein | transcript_product=vam6 vps39-like protein | location=Nfow_scaffold00109:33961-37434(-) | protein_length=1157
30.1556	30.8118	30.5037	31.2402	31.1443	31.2504	11	11	11	80.9	80.9	80.9	17.208	0	120.55	10477000000	225	30.5037	31.2402	0.736549	1.69855	0.0200194	0.0747157	0.72128	1.04148	NF0110230	mRNA1_NF0110230-p1 | transcript=mRNA1_NF0110230 | gene=NF0110230 | organism=Naegleria_fowleri_ATCC_30863 | gene_product=translation initiation factor eif-5a family protein | transcript_product=translation initiation factor eif-5a family protein | location=
23.8689	23.1772	23.2374	23.9646	24.0179	23.7891	3	3	3	10	10	10	69.141	0	10.419	65850000	6	23.2374	23.9646	0.727173	1.004	0.0990832	0.192838	0.496017	0.677825	NF0120680	mRNA1_NF0120680-p1 | transcript=mRNA1_NF0120680 | gene=NF0120680 | organism=Naegleria_fowleri_ATCC_30863 | gene_product=peptidase s10 family protein | transcript_product=peptidase s10 family protein | location=Nfow_scaffold00188:17896-20023(-) | protein_le
23.058	23.8601	23.2838	24.0102	24.1729	23.9104	6	6	6	13.1	13.1	13.1	75.355	0	18.227	72063000	17	23.2838	24.0102	0.726416	1.1821	0.0657506	0.12081	0.630534	0.839847	NF0125690	mRNA1_NF0125690-p1 | transcript=mRNA1_NF0125690 | gene=NF0125690 | organism=Naegleria_fowleri_ATCC_30863 | gene_product=pescadillo homolog | transcript_product=pescadillo homolog | location=Nfow_scaffold00219:11106-13031(+) | protein_length=641 | sequence_
24.7091	25.3466	24.6594	25.4335	25.7053	25.1886	4	4	4	27.9	27.9	27.9	20.169	0	34.606	189380000	15	24.7091	25.4335	0.724457	0.941992	0.11429	0.177006	0.53746	0.700844	NF0102720	mRNA1_NF0102720-p1 | transcript=mRNA1_NF0102720 | gene=NF0102720 | organism=Naegleria_fowleri_ATCC_30863 | gene_product=rab gtpase | transcript_product=rab gtpase | location=Nfow_scaffold00124:57587-58126(+) | protein_length=179 | sequence_SO=supercontig |
24.9718	24.4137	24.6014	26.4901	25.3246	25.0214	3	3	3	10.6	10.6	10.6	59.955	0	8.667	225730000	15	24.6014	25.3246	0.723219	0.931189	0.117169	0.090908	0.949727	0.972338	NF0067240	mRNA1_NF0067240-p1 | transcript=mRNA1_NF0067240 | gene=NF0067240 | organism=Naegleria_fowleri_ATCC_30863 | gene_product=gdp-man:man c -pp-dol alpha- -mannosyltransferase | transcript_product=gdp-man:man c -pp-dol alpha- -mannosyltransferase | location=Nfow
24.1971	27.5875	24.875	26.1915	24.4059	25.597	10	10	10	63.9	63.9	63.9	26.846	0	50.706	303080000	28	24.875	25.597	0.722044	0.0456428	0.900238	0.893161	-0.155036	-0.0933259	NF0031040	mRNA1_NF0031040-p1 | transcript=mRNA1_NF0031040 | gene=NF0031040 | organism=Naegleria_fowleri_ATCC_30863 | gene_product=eukaryotic translation initiation factor 5 | transcript_product=eukaryotic translation initiation factor 5 | location=Nfow_scaffold00018
27.1552	27.2266	27.2692	28.0188	27.822	27.9463	16	16	16	35.7	35.7	35.7	67.366	0	142.51	1059400000	68	27.2266	27.9463	0.719666	3.36805	0.000428499	0.0457143	0.712042	1.25714	NF0024170	mRNA3_NF0024170-p1 | transcript=mRNA3_NF0024170 | gene=NF0024170 | organism=Naegleria_fowleri_ATCC_30863 | gene_product=eukaryotic initiation factor 4f subunit p130 protein, serine threonine-protein kinase tnni3k | transcript_product=eukaryotic initiation
25.2728	24.9628	24.7919	25.5465	26.1429	25.6814	11	11	11	15	15	15	95.496	0	25.06	229600000	25	24.9628	25.6814	0.718584	1.56892	0.0269824	0.0707826	0.781093	1.07155	NF0106770	mRNA1_NF0106770-p1 | transcript=mRNA1_NF0106770 | gene=NF0106770 | organism=Naegleria_fowleri_ATCC_30863 | gene_product=domain-containing protein | transcript_product=domain-containing protein | location=Nfow_scaffold00135:35051-37519(+) | protein_length=8
25.2098	24.4799	24.8256	25.6273	25.5439	25.2761	7	7	7	22	22	22	52.769	0	18.026	190400000	22	24.8256	25.5439	0.718309	1.28018	0.052459	0.11427	0.644005	0.875095	NF0057540	mRNA1_NF0057540-p1 | transcript=mRNA1_NF0057540 | gene=NF0057540 | organism=Naegleria_fowleri_ATCC_30863 | gene_product=periodic tryptophan protein 1 homolog | transcript_product=periodic tryptophan protein 1 homolog | location=Nfow_scaffold00044:115440-11
27.6613	29.7391	28.0695	28.8869	28.5437	28.7853	21	21	21	34.5	34.5	34.5	71.615	0	144.9	2292100000	69	28.0695	28.7853	0.715719	0.1433	0.718952	0.707123	0.248643	0.217407	NF0083020	mRNA1_NF0083020-p1 | transcript=mRNA1_NF0083020 | gene=NF0083020 | organism=Naegleria_fowleri_ATCC_30863 | gene_product=polyadenylate-binding protein 4 isoform x3 | transcript_product=polyadenylate-binding protein 4 isoform x3 | location=Nfow_scaffold00082
26.3835	25.751	26.2012	27.0525	26.8895	26.9096	9	9	9	34.7	34.7	34.7	48.936	0	82.727	523150000	41	26.2012	26.9096	0.708429	1.8995	0.0126038	0.0544902	0.838647	1.20696	NF0107420	mRNA1_NF0107420-p1 | transcript=mRNA1_NF0107420 | gene=NF0107420 | organism=Naegleria_fowleri_ATCC_30863 | gene_product=oxidoreductase -like | transcript_product=oxidoreductase -like | location=Nfow_scaffold00137:43870-45261(-) | protein_length=432 | seque
25.4097	24.9042	25.5092	25.746	26.3129	26.1179	10	10	10	22.2	22.2	22.2	83.491	0	17.259	284650000	26	25.4097	26.1179	0.708265	1.45476	0.0350946	0.0751156	0.784606	1.0455	NF0082190	mRNA1_NF0082190-p1 | transcript=mRNA1_NF0082190 | gene=NF0082190 | organism=Naegleria_fowleri_ATCC_30863 | gene_product=gtp-binding protein | transcript_product=gtp-binding protein | location=Nfow_scaffold00081:1929-4184(+) | protein_length=751 | sequence_
30.2723	30.7062	30.358	31.2624	31.0654	30.9342	3	3	3	29.3	29.3	29.3	13.034	0	42.582	9583000000	36	30.358	31.0654	0.70731	1.7663	0.0171277	0.0929003	0.641809	0.96748	NF0122190	mRNA1_NF0122190-p1 | transcript=mRNA1_NF0122190 | gene=NF0122190 | organism=Naegleria_fowleri_ATCC_30863 | gene_product=60s ribosomal protein | transcript_product=60s ribosomal protein | location=Nfow_scaffold00196:16565-16915(-) | protein_length=116 | seq
24.9944	24.9415	25.4069	25.7012	25.9414	25.481	8	8	8	19	19	19	61.486	0	23.972	237980000	39	24.9944	25.7012	0.706854	1.39572	0.040205	0.118901	0.593578	0.850035	NF0041710	mRNA1_NF0041710-p1 | transcript=mRNA1_NF0041710 | gene=NF0041710 | organism=Naegleria_fowleri_ATCC_30863 | gene_product=26s proteasome non-atpase regulatory subunit 5 isoform x1 | transcript_product=26s proteasome non-atpase regulatory subunit 5 isoform x1
25.3415	24.8234	25.2795	25.986	26.2327	25.8749	10	10	10	26	26	26	59.32	0	27.117	268260000	30	25.2795	25.986	0.706545	1.97841	0.0105097	0.0439106	0.883081	1.27139	NF0070300	mRNA1_NF0070300-p1 | transcript=mRNA1_NF0070300 | gene=NF0070300 | organism=Naegleria_fowleri_ATCC_30863 | gene_product=predicted protein | transcript_product=predicted protein | location=Nfow_scaffold00061:78892-80430(-) | protein_length=512 | sequence_SO
23.3712	23.3811	24.2662	24.1278	23.3049	24.0824	4	4	4	18.8	18.8	18.8	41.657	0	40.557	74837000	17	23.3811	24.0824	0.701242	0.155112	0.699662	0.763252	0.165522	0.184083	NF0071210	mRNA1_NF0071210-p1 | transcript=mRNA1_NF0071210 | gene=NF0071210 | organism=Naegleria_fowleri_ATCC_30863 | gene_product=a-kinase anchor protein 7 isoforms alpha and beta-like isoform x4 | transcript_product=a-kinase anchor protein 7 isoforms alpha and beta
27.2876	26.8449	27.0998	27.793	28.1366	27.7458	13	13	13	62.2	62.2	62.2	36.694	0	28.271	981390000	46	27.0998	27.793	0.693176	1.99182	0.0101901	0.0570435	0.814348	1.20139	NF0131310	mRNA1_NF0131310-p1 | transcript=mRNA1_NF0131310 | gene=NF0131310 | organism=Naegleria_fowleri_ATCC_30863 | gene_product=nadh dehydrogenase subunit 7 | transcript_product=nadh dehydrogenase subunit 7 | location=Nfow_scaffold00437:3109-4071(+) | protein_leng
21.7101	22.5866	21.4024	22.4022	23.1251	22.133	4	4	4	28.6	28.6	28.6	23.2	0	5.6854	26281000	9	21.7101	22.4022	0.692163	0.638076	0.230104	0.192954	0.653758	0.679468	NF0105960	mRNA1_NF0105960-p1 | transcript=mRNA1_NF0105960 | gene=NF0105960 | organism=Naegleria_fowleri_ATCC_30863 | gene_product=hypothetical protein | transcript_product=hypothetical protein | location=Nfow_scaffold00133:28604-29194(+) | protein_length=196 | seque
28.0766	30.1553	28.7814	29.5138	29.4729	29.3171	25	25	25	71.1	71.1	71.1	45.503	0	138.24	3344900000	130	28.7814	29.4729	0.691498	0.282568	0.521713	0.463904	0.430155	0.386385	NF0008020	mRNA1_NF0008020-p1 | transcript=mRNA1_NF0008020 | gene=NF0008020 | organism=Naegleria_fowleri_ATCC_30863 | gene_product=ethanolamine-phosphate cytidylyltransferase-like | transcript_product=ethanolamine-phosphate cytidylyltransferase-like | location=Nfow_s
24.5323	24.3437	24.6622	25.8096	25.0352	25.2194	6	6	6	20.9	20.9	20.9	44.255	0	30.934	172560000	23	24.5323	25.2194	0.687193	1.545	0.0285102	0.0626403	0.842024	1.12093	NF0049850	mRNA1_NF0049850-p1 | transcript=mRNA1_NF0049850 | gene=NF0049850 | organism=Naegleria_fowleri_ATCC_30863 | gene_product=interferon-induced protein 44-like | transcript_product=interferon-induced protein 44-like | location=Nfow_scaffold00035:81363-82544(-)
26.7239	26.5393	26.8478	27.4126	27.4073	27.3176	4	4	4	18.5	18.5	18.5	30.488	0	66.324	725790000	21	26.7239	27.4073	0.683399	2.68857	0.00204847	0.0630984	0.675498	1.13573	NF0125410	mRNA1_NF0125410-p1 | transcript=mRNA1_NF0125410 | gene=NF0125410 | organism=Naegleria_fowleri_ATCC_30863 | gene_product=3-hydroxyisobutyryl- hydrolase 1-like | transcript_product=3-hydroxyisobutyryl- hydrolase 1-like | location=Nfow_scaffold00217:7394-8241
29.3156	30.3395	29.5518	30.4721	29.7627	30.233	30	30	30	60	60	60	64.507	0	323.31	5446700000	180	29.5518	30.233	0.681198	0.490801	0.322997	0.354693	0.420314	0.481378	NF0077950	mRNA1_NF0077950-p1 | transcript=mRNA1_NF0077950 | gene=NF0077950 | organism=Naegleria_fowleri_ATCC_30863 | gene_product=aspartyl-trna synthetase | transcript_product=aspartyl-trna synthetase | location=Nfow_scaffold00073:58960-60648(+) | protein_length=562
25.3952	25.3943	25.4096	26.2129	25.61	26.0752	4	4	4	13.2	13.2	13.2	56.817	0	24.078	292660000	14	25.3952	26.0752	0.679943	1.44249	0.0361002	0.122507	0.566315	0.82979	NF0005360	mRNA1_NF0005360-p1 | transcript=mRNA1_NF0005360 | gene=NF0005360 | organism=Naegleria_fowleri_ATCC_30863 | gene_product=wd40 repeat-containing protein smu1 | transcript_product=wd40 repeat-containing protein smu1 | location=Nfow_scaffold00003:292974-294879
23.3994	23.3092	23.3512	24.031	23.9165	24.1493	5	5	5	9.2	9.2	9.2	94.008	0	17.832	70990000	17	23.3512	24.031	0.67979	3.15007	0.000707832	0.0588785	0.679012	1.18692	NF0025630	mRNA1_NF0025630-p1 | transcript=mRNA1_NF0025630 | gene=NF0025630 | organism=Naegleria_fowleri_ATCC_30863 | gene_product=ccr4-not transcription complex subunit 3 | transcript_product=ccr4-not transcription complex subunit 3 | location=Nfow_scaffold00015:148
23.5993	24.356	23.8974	24.576	24.6495	24.5754	8	8	8	22	22	22	62.047	0	30.138	110540000	20	23.8974	24.576	0.678556	1.36948	0.0427091	0.106976	0.649349	0.90008	NF0032250	mRNA1_NF0032250-p1 | transcript=mRNA1_NF0032250 | gene=NF0032250 | organism=Naegleria_fowleri_ATCC_30863 | gene_product=iron hydrogenase assembly protein | transcript_product=iron hydrogenase assembly protein | location=Nfow_scaffold00019:153139-154803(-)
25.3101	25.5735	26.0187	26.3049	26.2503	26.1538	15	15	15	25.2	25.2	25.2	110.82	0	44.07	338830000	49	25.5735	26.2503	0.676847	1.33258	0.0464965	0.119281	0.602219	0.846451	NF0038500	mRNA1_NF0038500-p1 | transcript=mRNA1_NF0038500 | gene=NF0038500 | organism=Naegleria_fowleri_ATCC_30863 | gene_product=ccaat enhancer-binding protein zeta | transcript_product=ccaat enhancer-binding protein zeta | location=Nfow_scaffold00024:97964-100876(
26.3746	26.6367	26.4795	27.3584	27.1077	27.1555	11	11	11	64.7	64.7	64.7	20.125	0	69.976	631310000	36	26.4795	27.1555	0.676023	2.5549	0.00278676	0.060861	0.710269	1.16781	NF0119640	mRNA1_NF0119640-p1 | transcript=mRNA1_NF0119640 | gene=NF0119640 | organism=Naegleria_fowleri_ATCC_30863 | gene_product=unspecified product | transcript_product=unspecified product | location=Nfow_scaffold00183:36525-37319(+) | protein_length=173 | sequenc
26.3493	26.8824	26.4346	27.1101	27.0399	27.1768	13	13	13	39.1	39.1	39.1	49.025	0	43.718	615070000	51	26.4346	27.1101	0.675518	1.50595	0.0311925	0.123602	0.553516	0.826158	NF0041330	mRNA1_NF0041330-p1 | transcript=mRNA1_NF0041330 | gene=NF0041330 | organism=Naegleria_fowleri_ATCC_30863 | gene_product=cobalamin biosynthesis protein | transcript_product=cobalamin biosynthesis protein | location=Nfow_scaffold00027:35812-37104(-) | protei
32.492	32.5177	31.9717	33.1904	33.1651	33.1509	23	23	23	64	64	64	41.361	0	323.31	38349000000	154	32.492	33.1651	0.673161	2.03834	0.00915503	0.0485079	0.841684	1.241	NF0080360	mRNA3_NF0080360-p1 | transcript=mRNA3_NF0080360 | gene=NF0080360 | organism=Naegleria_fowleri_ATCC_30863 | gene_product=60s ribosomal protein l4-like, aldehyde-activating protein, peptidase family m28, prefoldin subunit 3-like, unspecified product | transc
24.5921	24.492	24.9603	25.1382	25.2603	25.419	7	7	7	16.2	16.2	16.2	79.863	0	14.697	172980000	23	24.5921	25.2603	0.668234	1.64469	0.0226626	0.108401	0.591026	0.890155	NF0117920	mRNA1_NF0117920-p1 | transcript=mRNA1_NF0117920 | gene=NF0117920 | organism=Naegleria_fowleri_ATCC_30863 | gene_product=pentatricopeptide repeat-containing protein | transcript_product=pentatricopeptide repeat-containing protein | location=Nfow_scaffold001
27.9545	28.4389	27.4882	28.5421	28.6225	28.758	9	9	9	38	38	38	18.457	0	15.127	1685800000	40	27.9545	28.6225	0.667999	1.13617	0.0730853	0.114359	0.680305	0.870409	NF0053040	mRNA1_NF0053040-p1 | transcript=mRNA1_NF0053040 | gene=NF0053040 | organism=Naegleria_fowleri_ATCC_30863 | gene_product=60s ribosomal protein l24-like | transcript_product=60s ribosomal protein l24-like | location=Nfow_scaffold00038:172485-172961(+) | prot
23.8013	23.6252	23.8663	24.486	NaN	24.4505	2	2	2	19.8	19.8	19.8	27.1	0	4.7638	86550000	5	23.8013	24.4683	0.666946	2.30839	0.00491598	0.0624516	0.70401	1.1854	NF0030270	mRNA1_NF0030270-p1 | transcript=mRNA1_NF0030270 | gene=NF0030270 | organism=Naegleria_fowleri_ATCC_30863 | gene_product=ubiquinone menaquinone biosynthesis-related protein | transcript_product=ubiquinone menaquinone biosynthesis-related protein | location=
23.1787	23.839	23.4573	24.1201	24.296	24.0005	6	6	6	20.4	20.4	20.4	43.98	0	10.964	79986000	18	23.4573	24.1201	0.662867	1.43492	0.036735	0.104728	0.647217	0.911879	NF0059150	mRNA1_NF0059150-p1 | transcript=mRNA1_NF0059150 | gene=NF0059150 | organism=Naegleria_fowleri_ATCC_30863 | gene_product=unspecified product | transcript_product=unspecified product | location=Nfow_scaffold00046:87618-89054(+) | protein_length=392 | sequenc
NaN	23.1543	23.9854	24.6601	24.2326	24.2221	2	2	2	33.1	33.1	33.1	13.342	0	13.798	88541000	8	23.5698	24.2326	0.662807	0.946105	0.113213	0.107715	0.801764	0.93075	NF0018960	mRNA1_NF0018960-p1 | transcript=mRNA1_NF0018960 | gene=NF0018960 | organism=Naegleria_fowleri_ATCC_30863 | gene_product=membrane protein | transcript_product=membrane protein | location=Nfow_scaffold00010:347208-347704(+) | protein_length=124 | sequence_SO
24.7326	24.6374	24.3991	25.3	25.1119	25.4814	11	11	11	21.8	21.8	21.8	94.776	0	47.264	163430000	33	24.6374	25.3	0.662573	2.08239	0.00827199	0.0678783	0.708053	1.09665	NF0068530	mRNA1_NF0068530-p1 | transcript=mRNA1_NF0068530 | gene=NF0068530 | organism=Naegleria_fowleri_ATCC_30863 | gene_product=pentatricopeptide repeat-containing protein chloroplastic | transcript_product=pentatricopeptide repeat-containing protein chloroplastic
23.494	24.206	23.4812	24.059	24.1558	24.2965	7	7	7	19.9	19.9	19.9	34.595	0	33.155	81773000	33	23.494	24.1558	0.66177	0.824359	0.149845	0.252102	0.443361	0.591773	NF0117820	mRNA1_NF0117820-p1 | transcript=mRNA1_NF0117820 | gene=NF0117820 | organism=Naegleria_fowleri_ATCC_30863 | gene_product=n -dimethylarginine dimethylaminohydrolase 1 isoform x1 | transcript_product=n -dimethylarginine dimethylaminohydrolase 1 isoform x1 | l
26.5463	26.0432	26.3654	27.0269	27.0309	26.9557	13	13	13	39.9	39.9	39.9	50.035	0	57.964	611220000	48	26.3654	27.0269	0.661448	1.99897	0.0100237	0.0727666	0.686187	1.05707	NF0045020	mRNA1_NF0045020-p1 | transcript=mRNA1_NF0045020 | gene=NF0045020 | organism=Naegleria_fowleri_ATCC_30863 | gene_product=tryptophanyl-trna synthetase | transcript_product=tryptophanyl-trna synthetase | location=Nfow_scaffold00030:115140-116459(+) | protein_
27.8512	27.5662	27.5311	28.2828	28.2227	28.093	8	8	8	31.6	31.6	31.6	30.957	0	42.91	1320000000	45	27.5662	28.2227	0.656576	2.04684	0.00897759	0.108282	0.550011	0.89314	NF0050830	mRNA1_NF0050830-p1 | transcript=mRNA1_NF0050830 | gene=NF0050830 | organism=Naegleria_fowleri_ATCC_30863 | gene_product=calcium-binding protein | transcript_product=calcium-binding protein | location=Nfow_scaffold00036:154056-154847(+) | protein_length=263
29.5753	29.951	29.4679	30.3347	29.9571	30.2302	4	4	4	33.6	33.6	33.6	14.384	0	19.959	5333300000	36	29.5753	30.2302	0.654922	1.29239	0.0510047	0.157235	0.509272	0.74377	NF0008940	mRNA1_NF0008940-p1 | transcript=mRNA1_NF0008940 | gene=NF0008940 | organism=Naegleria_fowleri_ATCC_30863 | gene_product=40s ribosomal protein s25-like | transcript_product=40s ribosomal protein s25-like | location=Nfow_scaffold00005:134666-135052(-) | prot
23.1317	22.6281	23.1495	23.4768	23.946	23.7845	2	2	2	4.7	4.7	4.7	74.569	0	5.8978	59696000	11	23.1317	23.7845	0.652769	1.60027	0.0251033	0.0713737	0.765974	1.06471	NF0038420	mRNA2_NF0038420-p1 | transcript=mRNA2_NF0038420 | gene=NF0038420 | organism=Naegleria_fowleri_ATCC_30863 | gene_product=mannosyl-oligosaccharide -alpha-mannosidase mns1-like | transcript_product=mannosyl-oligosaccharide -alpha-mannosidase mns1-like | locat
NaN	21.9894	22.241	NaN	22.4299	23.1036	3	3	3	9.9	9.9	9.9	64.542	0	3.9817	23720000	5	22.1152	22.7667	0.651529	0.674351	0.211665	0.18616	0.651528	0.75799	NF0050820	mRNA1_NF0050820-p1 | transcript=mRNA1_NF0050820 | gene=NF0050820 | organism=Naegleria_fowleri_ATCC_30863 | gene_product=hypothetical protein NAEGRDRAFT 78474 | transcript_product=hypothetical protein NAEGRDRAFT 78474 | location=Nfow_scaffold00036:152287-15
26.4855	27.7064	26.3248	27.1362	26.7898	27.2608	8	8	8	66.5	66.5	66.5	17.72	0	26.901	669010000	26	26.4855	27.1362	0.650757	0.186043	0.651564	0.684385	0.223379	0.233068	NF0126650	mRNA1_NF0126650-p1 | transcript=mRNA1_NF0126650 | gene=NF0126650 | organism=Naegleria_fowleri_ATCC_30863 | gene_product=osteoclast-stimulating factor 1-like | transcript_product=osteoclast-stimulating factor 1-like | location=Nfow_scaffold00225:24413-25284
26.4262	26.4302	26.1975	27.5922	26.6863	27.0758	5	5	5	9.2	9.2	9.2	132.23	0	4.1955	576410000	12	26.4262	27.0758	0.649658	1.31361	0.0485724	0.086079	0.76683	0.991509	NF0091860	mRNA1_NF0091860-p1 | transcript=mRNA1_NF0091860 | gene=NF0091860 | organism=Naegleria_fowleri_ATCC_30863 | gene_product=superkiller viralicidic activity 2-like 2 | transcript_product=superkiller viralicidic activity 2-like 2 | location=Nfow_scaffold00099:1
27.7249	27.4875	27.7947	28.2614	28.4686	28.3741	10	10	10	67.4	67.4	67.4	20.061	0	128.45	1411200000	56	27.7249	28.3741	0.649111	2.49367	0.00320871	0.0614772	0.698969	1.1447	NF0101210	mRNA1_NF0101210-p1 | transcript=mRNA1_NF0101210 | gene=NF0101210 | organism=Naegleria_fowleri_ATCC_30863 | gene_product=adrenodoxin-like mitochondrial-like | transcript_product=adrenodoxin-like mitochondrial-like | location=Nfow_scaffold00120:53170-53868(-
24.3615	25.8311	24.2372	25.1795	25.0094	24.9103	3	3	3	18	18	18	25.131	0	23.221	168550000	16	24.3615	25.0094	0.647848	0.161882	0.688839	0.704661	0.223065	0.219155	NF0105720	mRNA1_NF0105720-p1 | transcript=mRNA1_NF0105720 | gene=NF0105720 | organism=Naegleria_fowleri_ATCC_30863 | gene_product=homeobox protein hox-d1 isoform x2 | transcript_product=homeobox protein hox-d1 isoform x2 | location=Nfow_scaffold00132:39688-40356(+)
26.5167	25.2579	25.6486	26.3661	26.2952	26.2945	4	4	4	11.4	11.4	11.4	47.153	0	23.646	365350000	10	25.6486	26.2952	0.646601	0.615509	0.242377	0.255748	0.510902	0.585389	NF0087520	mRNA1_NF0087520-p1 | transcript=mRNA1_NF0087520 | gene=NF0087520 | organism=Naegleria_fowleri_ATCC_30863 | gene_product=arf gtpase activating protein | transcript_product=arf gtpase activating protein | location=Nfow_scaffold00090:88332-89791(-) | protein_
24.7878	25.8334	25.0563	25.9811	25.5506	25.7026	11	11	11	30.3	30.3	30.3	64.793	0	19.386	241110000	28	25.0563	25.7026	0.646297	0.700242	0.199415	0.230531	0.518934	0.619314	NF0026180	mRNA1_NF0026180-p1 | transcript=mRNA1_NF0026180 | gene=NF0026180 | organism=Naegleria_fowleri_ATCC_30863 | gene_product=protein serine threonine phosphatase 2c | transcript_product=protein serine threonine phosphatase 2c | location=Nfow_scaffold00015:14679
25.5146	27.2178	26.5759	27.5941	26.7532	27.2211	11	11	11	38.1	38.1	38.1	35.158	0	42.227	660420000	40	26.5759	27.2211	0.645269	0.611257	0.244761	0.171518	0.753367	0.715447	NF0065060	mRNA1_NF0065060-p1 | transcript=mRNA1_NF0065060 | gene=NF0065060 | organism=Naegleria_fowleri_ATCC_30863 | gene_product=translation initiation factor eif-2 beta subunit | transcript_product=translation initiation factor eif-2 beta subunit | location=Nfow_s
24.726	26.5555	24.6209	26.1532	24.7133	25.3697	14	14	14	18.1	18.1	18.1	97.81	0	28.775	238990000	29	24.726	25.3697	0.643744	0.0507585	0.889696	0.895647	0.111317	0.0888076	NF0009560	mRNA1_NF0009560-p1 | transcript=mRNA1_NF0009560 | gene=NF0009560 | organism=Naegleria_fowleri_ATCC_30863 | gene_product=myosin | transcript_product=myosin | location=Nfow_scaffold00005:243570-246371(-) | protein_length=863 | sequence_SO=supercontig | SO=pr
30.6935	30.2695	30.8027	31.2056	31.3989	31.3273	10	10	10	60.5	60.5	60.5	22.484	0	100.68	11001000000	99	30.6935	31.3273	0.633728	1.86154	0.013755	0.0710147	0.722005	1.07421	NF0099790	mRNA2_NF0099790-p1 | transcript=mRNA2_NF0099790 | gene=NF0099790 | organism=Naegleria_fowleri_ATCC_30863 | gene_product=phosphoribosylformylglycinamidine synthase | transcript_product=phosphoribosylformylglycinamidine synthase | location=Nfow_scaffold00116
NaN	21.9256	20.3318	NaN	NaN	21.7618	2	2	2	18.6	18.6	18.6	24.051	0.00051733	2.6644	10352000	6	21.1287	21.7618	0.63315	0	NA	0.988038	0.633149	0	NF0024570	mRNA1_NF0024570-p1 | transcript=mRNA1_NF0024570 | gene=NF0024570 | organism=Naegleria_fowleri_ATCC_30863 | gene_product=multispecies: transcriptional family | transcript_product=multispecies: transcriptional family | location=Nfow_scaffold00014:131756-1323
23.7747	23.244	23.0832	23.8758	23.9884	23.6931	2	2	2	19.4	19.4	19.4	16.883	0	4.2144	65738000	6	23.244	23.8758	0.631754	1.00729	0.0983354	0.197097	0.48509	0.668205	NF0127160	mRNA1_NF0127160-p1 | transcript=mRNA1_NF0127160 | gene=NF0127160 | organism=Naegleria_fowleri_ATCC_30863 | gene_product=cupin | transcript_product=cupin | location=Nfow_scaffold00230:4489-4923(-) | protein_length=144 | sequence_SO=supercontig | SO=protein_
23.6576	25.1128	23.9818	24.6128	24.3692	24.7445	6	6	6	23.6	23.6	23.6	46.256	0	32.65	114730000	18	23.9818	24.6128	0.631039	0.288679	0.514424	0.519988	0.324762	0.340222	NF0014580	mRNA1_NF0014580-p1 | transcript=mRNA1_NF0014580 | gene=NF0014580 | organism=Naegleria_fowleri_ATCC_30863 | gene_product=embryogenesis-associated protein emb8 | transcript_product=embryogenesis-associated protein emb8 | location=Nfow_scaffold00008:102670-10
24.9408	23.9795	24.5037	25.1345	25.2856	25.0694	10	10	10	20.9	20.9	20.9	75.302	0	21.48	160700000	29	24.5037	25.1345	0.630764	1.13546	0.0732049	0.113219	0.68851	0.876894	NF0121510	mRNA1_NF0121510-p1 | transcript=mRNA1_NF0121510 | gene=NF0121510 | organism=Naegleria_fowleri_ATCC_30863 | gene_product=pumilio domain-containing protein kiaa0020 homolog | transcript_product=pumilio domain-containing protein kiaa0020 homolog | location=Nf
22.9624	23.5034	NaN	23.8633	24.0799	23.5624	2	2	2	5.7	5.7	5.7	59.628	0	3.7632	54955000	5	23.2329	23.8633	0.630472	0.920111	0.120196	0.156026	0.602339	0.772654	NF0060500	mRNA1_NF0060500-p1 | transcript=mRNA1_NF0060500 | gene=NF0060500 | organism=Naegleria_fowleri_ATCC_30863 | gene_product=chy zinc finger domain-containing protein | transcript_product=chy zinc finger domain-containing protein | location=Nfow_scaffold00048:3
23.0856	23.6285	22.8085	23.8191	23.331	23.716	8	8	8	12.9	12.9	12.9	110.46	0	16.613	53214000	16	23.0856	23.716	0.630383	0.724434	0.188611	0.266964	0.447856	0.572024	NF0111220	mRNA1_NF0111220-p1 | transcript=mRNA1_NF0111220 | gene=NF0111220 | organism=Naegleria_fowleri_ATCC_30863 | gene_product=ras gtpase activation domain-containing protein, rasgtpase-activating protein | transcript_product=ras gtpase activation domain-containi
26.4966	26.2079	26.1588	26.8017	26.998	26.8368	21	21	21	28.5	28.5	28.5	96.749	0	45.838	516230000	62	26.2079	26.8368	0.628859	2.0837	0.00824708	0.0926756	0.591051	0.951037	NF0046080	mRNA1_NF0046080-p1 | transcript=mRNA1_NF0046080 | gene=NF0046080 | organism=Naegleria_fowleri_ATCC_30863 | gene_product=atpase aaa | transcript_product=atpase aaa | location=Nfow_scaffold00031:81207-83771(+) | protein_length=854 | sequence_SO=supercontig |
23.5723	23.6203	23.8566	24.1526	24.4431	24.2483	3	3	3	20.2	20.2	20.2	21.36	0	4.4856	85270000	8	23.6203	24.2483	0.627985	2.08839	0.00815849	0.0937143	0.598252	0.960918	NF0053400	mRNA1_NF0053400-p1 | transcript=mRNA1_NF0053400 | gene=NF0053400 | organism=Naegleria_fowleri_ATCC_30863 | gene_product=desumoylating isopeptidase 2 | transcript_product=desumoylating isopeptidase 2 | location=Nfow_scaffold00039:59411-59977(-) | protein_le
25.3649	25.1201	25.2918	25.9197	26.0803	25.7303	14	14	14	18.3	18.3	18.3	152.61	0	39.057	258450000	52	25.2918	25.9197	0.627857	2.1952	0.0063797	0.0749664	0.65115	1.04271	NF0046970	mRNA1_NF0046970-p1 | transcript=mRNA1_NF0046970 | gene=NF0046970 | organism=Naegleria_fowleri_ATCC_30863 | gene_product=predicted protein | transcript_product=predicted protein | location=Nfow_scaffold00032:59305-63333(-) | protein_length=1342 | sequence_S
25.1582	25.3588	25.7341	25.9863	25.7388	26.1469	2	2	2	15.9	15.9	15.9	15.553	0	19.793	283720000	6	25.3588	25.9863	0.627514	1.22996	0.0588898	0.14908	0.540312	0.764944	NF0122290	mRNA1_NF0122290-p1 | transcript=mRNA1_NF0122290 | gene=NF0122290 | organism=Naegleria_fowleri_ATCC_30863 | gene_product=nadh dehydrogenase | transcript_product=nadh dehydrogenase | location=Nfow_scaffold00197:1282-1698(-) | protein_length=138 | sequence_SO
25.2902	25.9907	25.5357	26.2471	25.6092	26.1631	12	12	12	22.9	22.9	22.9	94.76	0	67.212	312240000	42	25.5357	26.1631	0.627407	0.630022	0.234411	0.327778	0.400938	0.509701	NF0009040	mRNA2_NF0009040-p1 | transcript=mRNA2_NF0009040 | gene=NF0009040 | organism=Naegleria_fowleri_ATCC_30863 | gene_product=domain containing protein, ras guanine nucleotide exchange factor | transcript_product=domain containing protein | location=Nfow_scaffol
31.4892	31.2583	31.3077	31.9351	31.8174	31.9918	30	30	30	74.8	74.8	74.8	44.455	0	299.52	17242000000	196	31.3077	31.9351	0.627394	2.53249	0.00293434	0.0935487	0.563025	0.959197	NF0084900	mRNA1_NF0084900-p1 | transcript=mRNA1_NF0084900 | gene=NF0084900 | organism=Naegleria_fowleri_ATCC_30863 | gene_product=4-hydroxyphenylpyruvate dioxygenase | transcript_product=4-hydroxyphenylpyruvate dioxygenase | location=Nfow_scaffold00085:108449-110021
26.3681	26.4472	27.2083	27.4555	26.4421	27.0718	4	4	4	42.3	42.3	42.3	23.15	0	27.134	652880000	26	26.4472	27.0718	0.624599	0.324755	0.473418	0.509185	0.315267	0.350774	NF0036910	mRNA1_NF0036910-p1 | transcript=mRNA1_NF0036910 | gene=NF0036910 | organism=Naegleria_fowleri_ATCC_30863 | gene_product=mog1 duf1795-like photosystem ii reaction center family protein | transcript_product=mog1 duf1795-like photosystem ii reaction center fa
22.9783	23.0799	23.3127	23.704	23.96	23.502	3	3	3	10.4	10.4	10.4	45.16	0	18.221	59866000	14	23.0799	23.704	0.624048	1.64964	0.0224058	0.107017	0.598365	0.899247	NF0038640	mRNA1_NF0038640-p1 | transcript=mRNA1_NF0038640 | gene=NF0038640 | organism=Naegleria_fowleri_ATCC_30863 | gene_product=transducin wd40 repeat-like superfamily protein isoform 3 | transcript_product=transducin wd40 repeat-like superfamily protein isoform 3
26.5983	27.6094	26.8638	27.4523	27.4953	27.485	8	8	8	42	42	42	13.729	0	71.695	816970000	47	26.8638	27.485	0.621164	0.680799	0.208546	0.27418	0.453682	0.565052	NF0031330	mRNA1_NF0031330-p1 | transcript=mRNA1_NF0031330 | gene=NF0031330 | organism=Naegleria_fowleri_ATCC_30863 | gene_product=family transcriptional regulator | transcript_product=family transcriptional regulator | location=Nfow_scaffold00018:255776-256135(+) |
29.1104	29.5015	28.5202	29.6083	29.7312	29.8797	8	8	8	37.7	37.7	37.7	14.002	0	17.882	3648400000	28	29.1104	29.7312	0.620832	1.10589	0.0783628	0.114036	0.695677	0.874175	NF0052000	mRNA1_NF0052000-p1 | transcript=mRNA1_NF0052000 | gene=NF0052000 | organism=Naegleria_fowleri_ATCC_30863 | gene_product=60s ribosomal protein l34-like | transcript_product=60s ribosomal protein l34-like | location=Nfow_scaffold00037:171774-172142(-) | prot
24.6337	26.6648	25.12	25.7405	25.3853	25.9558	10	10	10	33.1	33.1	33.1	57.899	0	36.472	268100000	28	25.12	25.7405	0.620537	0.127793	0.745087	0.747103	0.221064	0.194861	NF0089030	mRNA1_NF0089030-p1 | transcript=mRNA1_NF0089030 | gene=NF0089030 | organism=Naegleria_fowleri_ATCC_30863 | gene_product=la-related protein 4-like isoform x2 | transcript_product=la-related protein 4-like isoform x2 | location=Nfow_scaffold00093:77821-79380
25.1852	25.612	25.2666	25.8864	25.6756	25.9918	11	11	11	18.1	18.1	18.1	106.33	0	47.908	260450000	33	25.2666	25.8864	0.619755	1.43889	0.0364007	0.155689	0.496684	0.751999	NF0015230	mRNA1_NF0015230-p1 | transcript=mRNA1_NF0015230 | gene=NF0015230 | organism=Naegleria_fowleri_ATCC_30863 | gene_product=xanthine dehydrogenase oxidase-like, xanthine dehydrogenase-like | transcript_product=xanthine dehydrogenase oxidase-like | location=Nfo
23.8631	24.1472	24.6581	25.1957	24.5084	24.7663	8	8	8	18.1	18.1	18.1	78.459	0	36.532	130730000	20	24.1472	24.7663	0.61911	0.91338	0.122073	0.15782	0.600699	0.744305	NF0088370	mRNA1_NF0088370-p1 | transcript=mRNA1_NF0088370 | gene=NF0088370 | organism=Naegleria_fowleri_ATCC_30863 | gene_product=predicted protein | transcript_product=predicted protein | location=Nfow_scaffold00092:54921-56942(-) | protein_length=673 | sequence_SO
22.883	22.781	22.8896	23.2614	23.8472	23.5005	4	4	4	5.1	5.1	5.1	126.99	0	15.818	49829000	18	22.883	23.5005	0.617426	1.77265	0.0168791	0.0778275	0.685146	1.01707	NF0065720	mRNA1_NF0065720-p1 | transcript=mRNA1_NF0065720 | gene=NF0065720 | organism=Naegleria_fowleri_ATCC_30863 | gene_product=pentatricopeptide repeat-containing protein | transcript_product=pentatricopeptide repeat-containing protein | location=Nfow_scaffold000
25.0112	25.0432	25.1202	25.7971	25.3565	25.6601	6	6	6	17.1	17.1	17.1	54.42	0	23.491	220660000	25	25.0432	25.6601	0.616877	1.81859	0.0151848	0.115043	0.546377	0.861597	NF0107140	mRNA1_NF0107140-p1 | transcript=mRNA1_NF0107140 | gene=NF0107140 | organism=Naegleria_fowleri_ATCC_30863 | gene_product=atp12-domain-containing protein | transcript_product=atp12-domain-containing protein | location=Nfow_scaffold00136:36867-38276(-) | prot
22.127	NaN	NaN	22.6227	23.1349	22.7417	3	3	3	8.4	8.4	8.4	36.894	0.0026297	1.6429	26538000	6	22.127	22.7417	0.614744	0	NA	0.990784	0.706131	0	NF0020430	mRNA1_NF0020430-p1 | transcript=mRNA1_NF0020430 | gene=NF0020430 | organism=Naegleria_fowleri_ATCC_30863 | gene_product=fyve-type zinc finger-containing protein | transcript_product=fyve-type zinc finger-containing protein | location=Nfow_scaffold00011:307
26.6922	26.5443	26.6071	27.2209	27.3045	27.2021	19	19	19	36.8	36.8	36.8	101.57	0	46.816	649450000	62	26.6071	27.2209	0.61384	3.53169	0.000293975	0.0628408	0.627979	1.13525	NF0126380	mRNA1_NF0126380-p1 | transcript=mRNA1_NF0126380 | gene=NF0126380 | organism=Naegleria_fowleri_ATCC_30863 | gene_product=cysteine desulfurase | transcript_product=cysteine desulfurase | location=Nfow_scaffold00224:5633-8429(-) | protein_length=906 | sequenc
26.3089	25.9697	26.329	27.148	26.7114	26.9224	9	9	9	36.3	36.3	36.3	33.518	0	44.048	531920000	53	26.3089	26.9224	0.613525	1.87075	0.0134664	0.068369	0.724735	1.07896	NF0106290	mRNA1_NF0106290-p1 | transcript=mRNA1_NF0106290 | gene=NF0106290 | organism=Naegleria_fowleri_ATCC_30863 | gene_product=spermidine synthase | transcript_product=spermidine synthase | location=Nfow_scaffold00134:16614-17656(+) | protein_length=295 | sequenc
27.3628	27.7251	27.384	27.9972	28.1536	27.7152	15	15	15	50.7	50.7	50.7	39.768	0	27.462	1103600000	58	27.384	27.9972	0.613211	1.25439	0.0556686	0.186455	0.464719	0.689599	1_NF00858	mRNA11_NF0085830-p1 | transcript=mRNA11_NF0085830 | gene=NF0085830 | organism=Naegleria_fowleri_ATCC_30863 | gene_product=ap-5 complex subunit mu-1, ap-5 complex subunit mu-1 isoform x1, fumarate hydratase, metallophosphoesterase, methylosome subunit picln
21.9269	21.8375	22.1379	22.738	22.3392	NaN	2	2	2	6.6	6.6	6.6	56.583	0	3.3127	24867000	7	21.9269	22.5386	0.611734	1.25285	0.0558663	0.132928	0.571194	0.830355	NF0044180	mRNA1_NF0044180-p1 | transcript=mRNA1_NF0044180 | gene=NF0044180 | organism=Naegleria_fowleri_ATCC_30863 | gene_product=tetratricopeptide repeat protein 38 | transcript_product=tetratricopeptide repeat protein 38 | location=Nfow_scaffold00029:170990-172589
27.7255	28.6599	28.1542	28.8886	28.6402	28.7658	9	9	9	47.5	47.5	47.5	30.848	0	68.934	1874500000	34	28.1542	28.7658	0.611568	0.981231	0.104416	0.155357	0.584965	0.750514	NF0095940	mRNA2_NF0095940-p1 | transcript=mRNA2_NF0095940 | gene=NF0095940 | organism=Naegleria_fowleri_ATCC_30863 | gene_product=nod3 protein, unspecified product | transcript_product=nod3 protein | location=Nfow_scaffold00107:80050-81211(+) | protein_length=278 |
24.6218	25.6286	24.9904	25.6019	25.5865	25.6549	13	13	13	30.7	30.7	30.7	84.823	0	21.208	220790000	35	24.9904	25.6019	0.611479	0.840884	0.14425	0.195951	0.534146	0.672034	NF0108460	mRNA1_NF0108460-p1 | transcript=mRNA1_NF0108460 | gene=NF0108460 | organism=Naegleria_fowleri_ATCC_30863 | gene_product=predicted protein | transcript_product=predicted protein | location=Nfow_scaffold00140:38772-41200(-) | protein_length=740 | sequence_SO
28.9992	28.6579	28.7373	29.1597	29.6372	29.3484	5	5	5	27	27	27	23.56	0	51.997	2933700000	32	28.7373	29.3484	0.611095	1.55385	0.0279351	0.114275	0.583629	0.867245	NF0040290	mRNA2_NF0040290-p1 | transcript=mRNA2_NF0040290 | gene=NF0040290 | organism=Naegleria_fowleri_ATCC_30863 | gene_product=rubrerythrin | transcript_product=rubrerythrin | location=Nfow_scaffold00026:28609-29665(+) | protein_length=211 | sequence_SO=supercont
24.3474	24.9452	24.524	24.9739	25.2749	25.131	10	10	10	17.5	17.5	17.5	66.843	0	31.29	156600000	34	24.524	25.131	0.60704	1.23916	0.0576554	0.156813	0.521097	0.747117	NF0112560	mRNA1_NF0112560-p1 | transcript=mRNA1_NF0112560 | gene=NF0112560 | organism=Naegleria_fowleri_ATCC_30863 | gene_product=rhogef domain-containing protein | transcript_product=rhogef domain-containing protein | location=Nfow_scaffold00154:10624-12567(+) | pr
24.4449	24.2043	24.5385	25.0516	25.462	24.8623	5	5	5	20.7	20.7	20.7	43.142	0	17.916	148490000	15	24.4449	25.0516	0.606655	1.63951	0.0229345	0.0741518	0.729359	1.03737	NF0090420	mRNA1_NF0090420-p1 | transcript=mRNA1_NF0090420 | gene=NF0090420 | organism=Naegleria_fowleri_ATCC_30863 | gene_product=probable nadh dehydrogenase-like | transcript_product=probable nadh dehydrogenase-like | location=Nfow_scaffold00096:18651-20276(-) | pr
26.7774	26.4941	26.9099	27.1714	27.3833	27.4174	15	15	15	30.2	30.2	30.2	93.111	0	110.77	699420000	82	26.7774	27.3833	0.605839	1.83642	0.014574	0.101486	0.596873	0.925731	NF0060150	mRNA1_NF0060150-p1 | transcript=mRNA1_NF0060150 | gene=NF0060150 | organism=Naegleria_fowleri_ATCC_30863 | gene_product=ribonucleoside triphosphate reductase | transcript_product=ribonucleoside triphosphate reductase | location=Nfow_scaffold00047:129104-13
24.2905	23.8143	23.953	24.5585	24.4688	24.8457	6	6	6	21.4	21.4	21.4	48.381	0	12.103	117270000	20	23.953	24.5585	0.605516	1.53816	0.0289628	0.107898	0.605085	0.887977	NF0041140	mRNA1_NF0041140-p1 | transcript=mRNA1_NF0041140 | gene=NF0041140 | organism=Naegleria_fowleri_ATCC_30863 | gene_product=unspecified product | transcript_product=unspecified product | location=Nfow_scaffold00026:214014-215294(+) | protein_length=426 | seque
30.5193	29.9256	30.2687	31.0534	30.8672	30.8742	21	21	21	86.2	86.2	86.2	32.575	0	323.31	8690300000	152	30.2687	30.8742	0.605413	1.71913	0.0190928	0.0779745	0.693733	1.01642	NF0011500	mRNA1_NF0011500-p1 | transcript=mRNA1_NF0011500 | gene=NF0011500 | organism=Naegleria_fowleri_ATCC_30863 | gene_product=spermidine synthase | transcript_product=spermidine synthase | location=Nfow_scaffold00006:244199-245068(-) | protein_length=289 | seque
27.3031	27.4293	27.3862	27.9543	27.9906	28.0296	14	14	14	67	67	67	21.32	0	69.899	1093400000	66	27.3862	27.9906	0.604433	3.87065	0.000134695	0.0628477	0.618657	1.13949	NF0087740	mRNA1_NF0087740-p1 | transcript=mRNA1_NF0087740 | gene=NF0087740 | organism=Naegleria_fowleri_ATCC_30863 | gene_product=probable nadh dehydrogenase | transcript_product=probable nadh dehydrogenase | location=Nfow_scaffold00091:35091-35630(-) | protein_leng
30.889	30.7909	30.6988	31.3935	31.3199	31.4384	23	23	23	65	65	65	24.953	0	140.45	11814000000	138	30.7909	31.3935	0.602587	3.09432	0.000804785	0.0746212	0.591019	1.0463	NF0093360	mRNA1_NF0093360-p1 | transcript=mRNA1_NF0093360 | gene=NF0093360 | organism=Naegleria_fowleri_ATCC_30863 | gene_product=40s ribosomal protein s3-3-like | transcript_product=40s ribosomal protein s3-3-like | location=Nfow_scaffold00102:11314-11994(-) | prot
26.4863	27.9893	27.1539	27.7551	27.6	27.7629	41	41	41	43.5	43.5	43.5	104.01	0	255.61	991130000	121	27.1539	27.7551	0.601198	0.494071	0.320575	0.311274	0.496194	0.52899	NF0047080	mRNA1_NF0047080-p1 | transcript=mRNA1_NF0047080 | gene=NF0047080 | organism=Naegleria_fowleri_ATCC_30863 | gene_product=viral a-type inclusion protein | transcript_product=viral a-type inclusion protein | location=Nfow_scaffold00032:81282-84163(-) | protei
28.2688	27.9461	28.4458	28.9423	28.6541	28.8663	10	10	10	71.5	71.5	71.5	20.945	0	93.026	2001200000	59	28.2688	28.8663	0.597502	1.61854	0.0240691	0.107971	0.600636	0.896745	NF0076980	mRNA1_NF0076980-p1 | transcript=mRNA1_NF0076980 | gene=NF0076980 | organism=Naegleria_fowleri_ATCC_30863 | gene_product=peptidase c69 | transcript_product=peptidase c69 | location=Nfow_scaffold00071:104244-104804(-) | protein_length=186 | sequence_SO=super
23.2798	24.8507	22.9839	23.877	23.6912	24.111	6	6	6	5.8	5.8	5.8	164.21	0	17.843	76484000	9	23.2798	23.877	0.597189	0.11557	0.766355	0.780979	0.188246	0.172408	NF0106040	mRNA1_NF0106040-p1 | transcript=mRNA1_NF0106040 | gene=NF0106040 | organism=Naegleria_fowleri_ATCC_30863 | gene_product=wd40 repeat-containing protein | transcript_product=wd40 repeat-containing protein | location=Nfow_scaffold00133:43380-47807(-) | protei
24.0483	25.3693	24.4517	25.2084	24.3229	25.0466	12	12	12	15.4	15.4	15.4	123.45	0	27.235	147890000	25	24.4517	25.0466	0.594904	0.18973	0.646056	0.672045	0.236148	0.241876	NF0121980	mRNA1_NF0121980-p1 | transcript=mRNA1_NF0121980 | gene=NF0121980 | organism=Naegleria_fowleri_ATCC_30863 | gene_product=exportin-1-like isoform x1 | transcript_product=exportin-1-like isoform x1 | location=Nfow_scaffold00195:20351-23647(-) | protein_length
26.3405	26.0582	26.2991	26.8642	27.0058	26.8938	8	8	8	29	29	29	45.942	0	51.274	516980000	56	26.2991	26.8938	0.59469	2.66556	0.00215993	0.0630468	0.688674	1.15164	NF0002350	mRNA1_NF0002350-p1 | transcript=mRNA1_NF0002350 | gene=NF0002350 | organism=Naegleria_fowleri_ATCC_30863 | gene_product=tartrate resistant acid phosphatase | transcript_product=tartrate resistant acid phosphatase | location=Nfow_scaffold00002:86798-88144(+
28.9776	28.5563	28.805	29.3401	29.4553	29.3991	28	28	28	52.1	52.1	52.1	89.068	0	197.74	2955000000	134	28.805	29.3991	0.594183	2.08873	0.00815211	0.0878078	0.618605	0.987043	NF0072250	mRNA1_NF0072250-p1 | transcript=mRNA1_NF0072250 | gene=NF0072250 | organism=Naegleria_fowleri_ATCC_30863 | gene_product=mitochondrial translation elongation factor g | transcript_product=mitochondrial translation elongation factor g | location=Nfow_scaffol
NaN	23.711	24.3207	24.7183	24.4583	24.6098	3	3	3	11.3	11.3	11.3	43.869	0	10.262	102920000	9	24.0159	24.6098	0.593872	0.9966	0.100786	0.155868	0.579586	0.775693	NF0012260	mRNA1_NF0012260-p1 | transcript=mRNA1_NF0012260 | gene=NF0012260 | organism=Naegleria_fowleri_ATCC_30863 | gene_product=ribosome biogenesis regulatory protein homolog | transcript_product=ribosome biogenesis regulatory protein homolog | location=Nfow_scaff
22.4798	NaN	22.5677	23.1168	NaN	NaN	1	1	1	3.2	3.2	3.2	51.968	0	4.1227	28119000	4	22.5237	23.1168	0.593121	0	NA	0.974536	0.593122	0	NF0048910	mRNA1_NF0048910-p1 | transcript=mRNA1_NF0048910 | gene=NF0048910 | organism=Naegleria_fowleri_ATCC_30863 | gene_product=mfs transporter | transcript_product=mfs transporter | location=Nfow_scaffold00034:109195-110598(+) | protein_length=467 | sequence_SO=s
24.318	24.0961	25.6152	25.0739	24.8035	24.9073	5	5	5	5.9	5.9	5.9	130.09	0	5.3881	160220000	13	24.318	24.9073	0.589254	0.202176	0.627804	0.648555	0.251767	0.256845	NF0109910	mRNA1_NF0109910-p1 | transcript=mRNA1_NF0109910 | gene=NF0109910 | organism=Naegleria_fowleri_ATCC_30863 | gene_product=calponin homology domain-containing protein | transcript_product=calponin homology domain-containing protein | location=Nfow_scaffold001
27.7867	28.8379	27.959	28.5863	28.1833	28.5475	24	24	24	42	42	42	71.19	0	120.43	1708400000	92	27.959	28.5475	0.588423	0.281344	0.523186	0.599272	0.244489	0.287675	NF0009850	mRNA1_NF0009850-p1 | transcript=mRNA1_NF0009850 | gene=NF0009850 | organism=Naegleria_fowleri_ATCC_30863 | gene_product=abc transporter e family member 2 | transcript_product=abc transporter e family member 2 | location=Nfow_scaffold00005:309593-311771(+)
31.9501	32.222	32.3684	33.1034	32.8103	32.7607	15	15	15	89	89	89	13.94	0	323.31	34309000000	173	32.222	32.8103	0.588367	1.92317	0.0119352	0.0704964	0.711327	1.07347	NF0131760	mRNA1_NF0131760-p1 | transcript=mRNA1_NF0131760 | gene=NF0131760 | organism=Naegleria_fowleri_ATCC_30863 | gene_product=predicted protein | transcript_product=predicted protein | location=Nfow_scaffold00644:1312-1800(-) | protein_length=127 | sequence_SO=s
22.3607	22.4809	22.3137	22.9485	NaN	NaN	3	3	3	10.8	10.8	10.8	60.279	0.00051335	2.5316	22918000	7	22.3607	22.9485	0.587729	0	NA	0.997869	0.563347	0	NF0010030	mRNA1_NF0010030-p1 | transcript=mRNA1_NF0010030 | gene=NF0010030 | organism=Naegleria_fowleri_ATCC_30863 | gene_product=hypothetical protein NAEGRDRAFT 58266, sorting and assembly machinery component 50 homolog isoform x1 | transcript_product=hypothetical
31.756	31.9759	31.6224	32.2708	32.3426	32.3759	19	19	19	53.8	53.8	53.8	33.073	0	323.31	24179000000	181	31.756	32.3426	0.586618	2.14502	0.0071611	0.108488	0.545003	0.896939	NF0016560	mRNA1_NF0016560-p1 | transcript=mRNA1_NF0016560 | gene=NF0016560 | organism=Naegleria_fowleri_ATCC_30863 | gene_product=60s acidic ribosomal protein p0-like | transcript_product=60s acidic ribosomal protein p0-like | location=Nfow_scaffold00009:221371-2223
27.3308	27.0507	27.275	27.7688	27.8607	27.8755	20	20	20	54.1	54.1	54.1	58.054	0	117.36	1017200000	87	27.275	27.8607	0.585732	2.58975	0.00257188	0.0742193	0.616166	1.04105	NF0060970	mRNA1_NF0060970-p1 | transcript=mRNA1_NF0060970 | gene=NF0060970 | organism=Naegleria_fowleri_ATCC_30863 | gene_product=dna ligase | transcript_product=dna ligase | location=Nfow_scaffold00048:118550-120100(+) | protein_length=516 | sequence_SO=supercontig
21.0344	20.8529	20.9456	21.5106	NaN	21.5509	2	2	2	6.9	6.9	6.9	63.802	0	8.6972	14235000	7	20.9456	21.5307	0.585155	2.46092	0.00346003	0.0869518	0.586437	1.03015	NF0063060	mRNA1_NF0063060-p1 | transcript=mRNA1_NF0063060 | gene=NF0063060 | organism=Naegleria_fowleri_ATCC_30863 | gene_product=pentatricopeptide repeat-containing protein mitochondrial-like | transcript_product=pentatricopeptide repeat-containing protein mitochon
28.0896	28.0548	27.9197	28.7377	28.6397	28.5953	21	21	21	41.4	41.4	41.4	58.415	0	118.11	1757100000	85	28.0548	28.6397	0.584841	3.16974	0.000676488	0.0631394	0.636173	1.12251	NF0014750	mRNA3_NF0014750-p1 | transcript=mRNA3_NF0014750 | gene=NF0014750 | organism=Naegleria_fowleri_ATCC_30863 | gene_product=h aca ribonucleoprotein complex subunit 4, mitochondrial-processing peptidase subunit beta-like, nhl repeat domain-containing protein, p
31.033	30.5624	30.8679	31.4516	31.5273	31.369	16	16	16	87.7	87.7	87.7	26.081	0	180.94	12539000000	112	30.8679	31.4516	0.583735	1.90685	0.0123922	0.09117	0.628231	0.973647	NF0086810	mRNA1_NF0086810-p1 | transcript=mRNA1_NF0086810 | gene=NF0086810 | organism=Naegleria_fowleri_ATCC_30863 | gene_product=persulfide dioxygenase mitochondrial-like | transcript_product=persulfide dioxygenase mitochondrial-like | location=Nfow_scaffold00089:5
27.6106	27.6836	27.8283	28.2894	28.2666	28.0922	14	14	14	70.9	70.9	70.9	31.628	0	108.71	1385100000	66	27.6836	28.2666	0.582954	2.32887	0.00468954	0.114839	0.508589	0.863087	NF0068960	mRNA1_NF0068960-p1 | transcript=mRNA1_NF0068960 | gene=NF0068960 | organism=Naegleria_fowleri_ATCC_30863 | gene_product=clavaminate synthase-like protein | transcript_product=clavaminate synthase-like protein | location=Nfow_scaffold00059:38162-39838(-) |
25.7773	26.9688	26.3613	26.943	26.7677	26.9485	5	5	5	45.8	45.8	45.8	16.887	0	39.455	528190000	24	26.3613	26.943	0.581768	0.672639	0.212501	0.23743	0.517284	0.609234	NF0112140	mRNA1_NF0112140-p1 | transcript=mRNA1_NF0112140 | gene=NF0112140 | organism=Naegleria_fowleri_ATCC_30863 | gene_product=sulfiredoxin-1 isoform x1 | transcript_product=sulfiredoxin-1 isoform x1 | location=Nfow_scaffold00152:41560-42167(-) | protein_length=1
24.175	25.023	24.2453	24.8582	24.5368	24.8245	10	10	10	21	21	21	59.031	0	10.663	129000000	25	24.2453	24.8245	0.579243	0.373633	0.423026	0.536457	0.258738	0.327426	NF0126700	mRNA1_NF0126700-p1 | transcript=mRNA1_NF0126700 | gene=NF0126700 | organism=Naegleria_fowleri_ATCC_30863 | gene_product=f420h2:quinone oxidoreductase | transcript_product=f420h2:quinone oxidoreductase | location=Nfow_scaffold00226:6980-8760(-) | protein_le
27.4998	27.0413	27.1399	27.7174	27.7312	27.4713	6	6	6	34.8	34.8	34.8	18.792	0	14.976	935360000	36	27.1399	27.7174	0.577593	1.19166	0.0643191	0.229548	0.412979	0.62298	NF0090990	mRNA1_NF0090990-p1 | transcript=mRNA1_NF0090990 | gene=NF0090990 | organism=Naegleria_fowleri_ATCC_30863 | gene_product=predicted protein | transcript_product=predicted protein | location=Nfow_scaffold00097:29934-30410(+) | protein_length=158 | sequence_SO
27.32	27.1294	27.1893	27.6183	27.7657	27.8156	9	9	9	50	50	50	20.693	0	86.666	959810000	41	27.1893	27.7657	0.576391	2.50631	0.00311666	0.107981	0.520322	0.894488	NF0050690	mRNA1_NF0050690-p1 | transcript=mRNA1_NF0050690 | gene=NF0050690 | organism=Naegleria_fowleri_ATCC_30863 | gene_product=probable nadh dehydrogenase | transcript_product=probable nadh dehydrogenase | location=Nfow_scaffold00036:127539-128069(-) | protein_le
30.1862	30.121	30.0632	30.7654	30.5641	30.6962	10	10	10	54.3	54.3	54.3	19.352	0	68.283	8017500000	184	30.121	30.6962	0.575169	2.87928	0.00132044	0.0920914	0.551758	0.96983	NF0072030	mRNA1_NF0072030-p1 | transcript=mRNA1_NF0072030 | gene=NF0072030 | organism=Naegleria_fowleri_ATCC_30863 | gene_product=40s ribosomal protein s8 | transcript_product=40s ribosomal protein s8 | location=Nfow_scaffold00063:135741-136262(-) | protein_length=1
26.4544	26.455	26.9495	27.029	26.9919	27.0571	20	20	20	31.1	31.1	31.1	97.951	0	80.112	609150000	78	26.455	27.029	0.573963	1.15121	0.0705976	0.236617	0.406385	0.610182	NF0119780	mRNA1_NF0119780-p1 | transcript=mRNA1_NF0119780 | gene=NF0119780 | organism=Naegleria_fowleri_ATCC_30863 | gene_product=translation initiation factor if-2 | transcript_product=translation initiation factor if-2 | location=Nfow_scaffold00184:11698-14322(+)
27.0376	27.7487	27.0671	27.8029	27.3885	27.641	20	20	20	67.2	67.2	67.2	56.161	0	163.17	926990000	75	27.0671	27.641	0.573874	0.552052	0.28051	0.409801	0.326307	0.428379	NF0039530	mRNA1_NF0039530-p1 | transcript=mRNA1_NF0039530 | gene=NF0039530 | organism=Naegleria_fowleri_ATCC_30863 | gene_product=uridine 5 -monophosphate synthase-like | transcript_product=uridine 5 -monophosphate synthase-like | location=Nfow_scaffold00025:86450-8
30.629	30.8029	30.0603	31.2013	31.2481	31.1817	16	16	16	58.7	58.7	58.7	16.656	0	147.03	10056000000	113	30.629	31.2013	0.572367	1.46942	0.0339297	0.0874808	0.712999	0.98334	NF0102160	mRNA1_NF0102160-p1 | transcript=mRNA1_NF0102160 | gene=NF0102160 | organism=Naegleria_fowleri_ATCC_30863 | gene_product=60s ribosomal protein l31 | transcript_product=60s ribosomal protein l31 | location=Nfow_scaffold00123:14365-14921(+) | protein_length=1
28.2001	27.9758	27.8434	28.4183	28.788	28.5478	9	9	9	58.6	58.6	58.6	20.671	0	64.73	1696100000	55	27.9758	28.5478	0.571987	1.73712	0.0183181	0.107898	0.578231	0.889273	NF0054290	mRNA1_NF0054290-p1 | transcript=mRNA1_NF0054290 | gene=NF0054290 | organism=Naegleria_fowleri_ATCC_30863 | gene_product=monothiol glutaredoxin | transcript_product=monothiol glutaredoxin | location=Nfow_scaffold00040:54018-54563(-) | protein_length=181 | s
24.8168	25.5276	25.1595	25.6834	25.8253	25.7315	6	6	6	23.5	23.5	23.5	43.11	0	24.515	236190000	20	25.1595	25.7315	0.571945	1.29524	0.0506711	0.128981	0.578761	0.815806	NF0092560	mRNA1_NF0092560-p1 | transcript=mRNA1_NF0092560 | gene=NF0092560 | organism=Naegleria_fowleri_ATCC_30863 | gene_product=nsfl1 cofactor p47-like isoform x2 | transcript_product=nsfl1 cofactor p47-like isoform x2 | location=Nfow_scaffold00100:39806-40993(+)
22.3419	22.1383	22.6356	23.1022	22.9137	22.6285	4	4	4	9.5	9.5	9.5	49.085	0	9.9704	33289000	15	22.3419	22.9137	0.571758	1.20054	0.0630173	0.162421	0.509524	0.728436	NF0035910	mRNA1_NF0035910-p1 | transcript=mRNA1_NF0035910 | gene=NF0035910 | organism=Naegleria_fowleri_ATCC_30863 | gene_product=e3 ubiquitin-protein ligase herc2 | transcript_product=e3 ubiquitin-protein ligase herc2 | location=Nfow_scaffold00022:45809-47077(+) |
25.8452	25.4794	25.7276	26.052	26.3192	26.2986	11	11	11	32.1	32.1	32.1	65.348	0	26.536	331760000	42	25.7276	26.2986	0.570908	1.76041	0.0173616	0.119187	0.539169	0.845335	NF0013840	mRNA1_NF0013840-p1 | transcript=mRNA1_NF0013840 | gene=NF0013840 | organism=Naegleria_fowleri_ATCC_30863 | gene_product=ribosome biogenesis protein wdr12-like | transcript_product=ribosome biogenesis protein wdr12-like | location=Nfow_scaffold00007:313717-
24.731	24.097	25.285	25.2414	25.2994	25.3749	8	8	8	14.7	14.7	14.7	81.356	0	11.365	178340000	23	24.731	25.2994	0.568411	0.804518	0.156849	0.17311	0.600931	0.710846	NF0051190	mRNA1_NF0051190-p1 | transcript=mRNA1_NF0051190 | gene=NF0051190 | organism=Naegleria_fowleri_ATCC_30863 | gene_product=multispecies: trna -lysidine synthetase | transcript_product=multispecies: trna -lysidine synthetase | location=Nfow_scaffold00037:20580
22.8605	23.0088	22.6706	23.1183	23.7897	23.4276	2	2	2	3	3	3	60.122	0	4.877	47816000	10	22.8605	23.4276	0.567158	1.29117	0.0511482	0.121222	0.598593	0.834474	NF0118690	mRNA1_NF0118690-p1 | transcript=mRNA1_NF0118690 | gene=NF0118690 | organism=Naegleria_fowleri_ATCC_30863 | gene_product=predicted protein | transcript_product=predicted protein | location=Nfow_scaffold00179:35537-37213(+) | protein_length=558 | sequence_SO
22.448	22.1493	22.3723	22.7797	23.0969	NaN	3	3	3	39.7	39.7	39.7	15.531	0	17.084	28946000	10	22.3723	22.9383	0.566021	1.47037	0.0338556	0.108909	0.615088	0.924333	NF0097390	mRNA1_NF0097390-p1 | transcript=mRNA1_NF0097390 | gene=NF0097390 | organism=Naegleria_fowleri_ATCC_30863 | gene_product=hydroxyacylglutathione hydrolase | transcript_product=hydroxyacylglutathione hydrolase | location=Nfow_scaffold00111:20076-20471(-) | pr
31.3017	31.3327	31.0716	31.7723	31.8752	31.8671	32	32	32	50.6	50.6	50.6	47.598	0	293.18	16083000000	224	31.3017	31.8671	0.56539	2.61079	0.00245025	0.0769935	0.602897	1.02406	NF0111630	mRNA1_NF0111630-p1 | transcript=mRNA1_NF0111630 | gene=NF0111630 | organism=Naegleria_fowleri_ATCC_30863 | gene_product=60s ribosomal protein l3-like | transcript_product=60s ribosomal protein l3-like | location=Nfow_scaffold00150:54604-55863(-) | protein_
29.9892	29.8403	29.9813	30.6768	30.5459	30.4969	10	10	10	51.2	51.2	51.2	19.719	0	150.8	6627000000	61	29.9813	30.5459	0.564629	3.037	0.000918333	0.063035	0.636283	1.11185	NF0063030	mRNA1_NF0063030-p1 | transcript=mRNA1_NF0063030 | gene=NF0063030 | organism=Naegleria_fowleri_ATCC_30863 | gene_product=2 heat shock protein | transcript_product=2 heat shock protein | location=Nfow_scaffold00051:76228-76734(+) | protein_length=168 | seque
26.1747	26.2089	25.9825	26.7704	26.7384	26.6683	8	8	8	51.5	51.5	51.5	26.378	0	32.923	460430000	41	26.1747	26.7384	0.563667	2.85226	0.00140521	0.075134	0.603661	1.04684	NF0038120	mRNA1_NF0038120-p1 | transcript=mRNA1_NF0038120 | gene=NF0038120 | organism=Naegleria_fowleri_ATCC_30863 | gene_product=26s proteasome non-atpase regulatory subunit 9 | transcript_product=26s proteasome non-atpase regulatory subunit 9 | location=Nfow_scaff
26.7081	26.5403	26.8104	27.2719	27.2713	27.1395	7	7	7	31.2	31.2	31.2	32.482	0	24.425	697300000	29	26.7081	27.2713	0.563263	2.41092	0.00388222	0.104574	0.541284	0.917101	NF0063890	mRNA1_NF0063890-p1 | transcript=mRNA1_NF0063890 | gene=NF0063890 | organism=Naegleria_fowleri_ATCC_30863 | gene_product=flavin oxidoreductase, predicted protein | transcript_product=predicted protein | location=Nfow_scaffold00052:71909-73037(-) | protein_l
27.8001	28.2124	26.8612	28.1479	28.3621	28.3939	7	7	7	28	28	28	14.758	0	56.454	1342200000	29	27.8001	28.3621	0.561918	0.764793	0.171873	0.156129	0.676695	0.745926	NF0079950	mRNA1_NF0079950-p1 | transcript=mRNA1_NF0079950 | gene=NF0079950 | organism=Naegleria_fowleri_ATCC_30863 | gene_product=ribosomal protein l35 | transcript_product=ribosomal protein l35 | location=Nfow_scaffold00076:109140-109517(-) | protein_length=125 | s
27.8682	28.0329	27.887	28.4176	28.4468	28.4868	20	20	20	50.9	50.9	50.9	49.032	0	157.35	1678300000	92	27.887	28.4468	0.55975	3.13651	0.000730281	0.094826	0.521043	0.937533	NF0059430	mRNA1_NF0059430-p1 | transcript=mRNA1_NF0059430 | gene=NF0059430 | organism=Naegleria_fowleri_ATCC_30863 | gene_product=hypothetical protein NAEGRDRAFT 79230 | transcript_product=hypothetical protein NAEGRDRAFT 79230 | location=Nfow_scaffold00046:144896-14
31.6076	31.4191	31.5672	32.1634	31.9317	32.1254	18	18	18	56.5	56.5	56.5	28.341	0	125.3	19169000000	112	31.5672	32.1254	0.55822	2.3857	0.00411434	0.104312	0.542241	0.916231	NF0012160	mRNA1_NF0012160-p1 | transcript=mRNA1_NF0012160 | gene=NF0012160 | organism=Naegleria_fowleri_ATCC_30863 | gene_product=60s ribosomal protein l7 | transcript_product=60s ribosomal protein l7 | location=Nfow_scaffold00006:380259-381005(+) | protein_length=2
22.0674	21.6247	21.9956	23.8382	22.5537	22.2873	3	3	3	9.1	9.1	9.1	87.377	0	8.1701	33797000	7	21.9956	22.5537	0.558195	0.936284	0.115802	0.0816985	0.997227	0.999204	NF0091120	mRNA1_NF0091120-p1 | transcript=mRNA1_NF0091120 | gene=NF0091120 | organism=Naegleria_fowleri_ATCC_30863 | gene_product=glycosyltransferase group 2 family protein | transcript_product=glycosyltransferase group 2 family protein | location=Nfow_scaffold00097
26.1647	27.5202	25.5398	26.2705	26.7225	26.7924	7	7	7	55.4	55.4	55.4	14.761	0	26.591	497230000	35	26.1647	26.7225	0.557743	0.111518	0.773539	0.784313	0.186873	0.168815	NF0033320	mRNA1_NF0033320-p1 | transcript=mRNA1_NF0033320 | gene=NF0033320 | organism=Naegleria_fowleri_ATCC_30863 | gene_product=heat-shock protein hsp20 | transcript_product=heat-shock protein hsp20 | location=Nfow_scaffold00020:75552-75941(+) | protein_length=130
29.7921	29.2899	29.8752	30.3316	30.4056	30.3495	27	27	27	68.5	68.5	68.5	49.031	0	196.84	5865000000	161	29.7921	30.3495	0.557446	1.73902	0.0182381	0.0743974	0.709866	1.03754	NF0029640	mRNA1_NF0029640-p1 | transcript=mRNA1_NF0029640 | gene=NF0029640 | organism=Naegleria_fowleri_ATCC_30863 | gene_product=predicted protein | transcript_product=predicted protein | location=Nfow_scaffold00017:223337-224635(+) | protein_length=432 | sequence_
23.9074	23.9099	24.1143	24.9222	24.465	24.4437	3	3	3	14.7	14.7	14.7	30.059	0	9.7844	110900000	13	23.9099	24.465	0.555061	1.68645	0.020585	0.0930757	0.633056	0.944213	NF0106970	mRNA1_NF0106970-p1 | transcript=mRNA1_NF0106970 | gene=NF0106970 | organism=Naegleria_fowleri_ATCC_30863 | gene_product=pre-mrna-processing factor 39 isoform x1 | transcript_product=pre-mrna-processing factor 39 isoform x1 | location=Nfow_scaffold00136:254
30.7818	30.4859	30.5973	31.1676	31.1218	31.1518	9	9	9	59.6	59.6	59.6	15.79	0	101.53	10159000000	63	30.5973	31.1518	0.554567	2.41497	0.00384618	0.108236	0.525423	0.894571	NF0030550	mRNA1_NF0030550-p1 | transcript=mRNA1_NF0030550 | gene=NF0030550 | organism=Naegleria_fowleri_ATCC_30863 | gene_product=40s ribosomal protein s15-3 | transcript_product=40s ribosomal protein s15-3 | location=Nfow_scaffold00018:106130-106555(+) | protein_le
26.5266	26.2856	26.4774	27.0304	27.0584	26.9557	14	14	14	37.8	37.8	37.8	64.081	0	87.87	583350000	61	26.4774	27.0304	0.55303	2.73768	0.00182945	0.0803009	0.584963	1.00918	NF0097710	mRNA1_NF0097710-p1 | transcript=mRNA1_NF0097710 | gene=NF0097710 | organism=Naegleria_fowleri_ATCC_30863 | gene_product=2-oxoglutarate and iron-dependent oxygenase domain-containing protein 1-like | transcript_product=2-oxoglutarate and iron-dependent oxyg
25.2514	28.6869	24.6137	25.9832	25.5111	25.8031	6	6	6	22.2	22.2	22.2	36.473	0	47.898	469810000	26	25.2514	25.8031	0.551723	0.119828	0.758878	0.680536	-0.41821	-0.235963	NF0087270	mRNA1_NF0087270-p1 | transcript=mRNA1_NF0087270 | gene=NF0087270 | organism=Naegleria_fowleri_ATCC_30863 | gene_product=predicted protein | transcript_product=predicted protein | location=Nfow_scaffold00090:37884-38873(+) | protein_length=329 | sequence_SO
25.011	24.816	24.6593	25.0017	25.4811	25.3662	2	2	2	12.7	12.7	12.7	33.484	0	7.051	175090000	11	24.816	25.3662	0.550192	1.20806	0.0619356	0.195511	0.454234	0.671248	NF0033120	mRNA1_NF0033120-p1 | transcript=mRNA1_NF0033120 | gene=NF0033120 | organism=Naegleria_fowleri_ATCC_30863 | gene_product=hypothetical protein NAEGRDRAFT 80898 | transcript_product=hypothetical protein NAEGRDRAFT 80898 | location=Nfow_scaffold00020:43300-443
22.6266	23.3818	22.6966	23.7616	22.8908	23.2467	5	5	5	9.1	9.1	9.1	78.945	0	7.4749	44237000	9	22.6966	23.2467	0.550112	0.497639	0.317952	0.36596	0.398046	0.468734	NF0123460	mRNA1_NF0123460-p1 | transcript=mRNA1_NF0123460 | gene=NF0123460 | organism=Naegleria_fowleri_ATCC_30863 | gene_product=e3 ubiquitin-protein ligase hectd1 | transcript_product=e3 ubiquitin-protein ligase hectd1 | location=Nfow_scaffold00204:14146-16393(-)
24.0944	24.0132	24.4494	25.3326	23.9565	NaN	3	3	3	8.5	8.5	8.5	55.083	0	5.0955	106710000	9	24.0944	24.6445	0.550106	0.338382	0.458794	0.410135	0.458863	0.44071	NF0081720	mRNA1_NF0081720-p1 | transcript=mRNA1_NF0081720 | gene=NF0081720 | organism=Naegleria_fowleri_ATCC_30863 | gene_product=endoplasmic oxidoreductin 1 precursor family protein | transcript_product=endoplasmic oxidoreductin 1 precursor family protein | locatio
24.2205	27.3602	24.4723	25.8358	24.3853	25.0201	7	7	7	62.4	62.4	62.4	17.057	0	22.727	245300000	27	24.4723	25.0201	0.547813	0.0881178	0.816361	0.784413	-0.270596	-0.170057	NF0018320	mRNA1_NF0018320-p1 | transcript=mRNA1_NF0018320 | gene=NF0018320 | organism=Naegleria_fowleri_ATCC_30863 | gene_product=ubiquitin-conjugating enzyme e2 13 | transcript_product=ubiquitin-conjugating enzyme e2 13 | location=Nfow_scaffold00010:215639-216542(+
27.9432	27.9869	28.0765	28.5575	28.0648	28.5327	23	23	23	25.2	25.2	25.2	142.03	0	103.28	1582000000	98	27.9869	28.5327	0.545801	1.09066	0.0811596	0.264374	0.382792	0.575615	NF0024500	mRNA1_NF0024500-p1 | transcript=mRNA1_NF0024500 | gene=NF0024500 | organism=Naegleria_fowleri_ATCC_30863 | gene_product=eukaryotic translation initiation factor 4g-like | transcript_product=eukaryotic translation initiation factor 4g-like | location=Nfow_s
22.0146	23.3648	22.3826	22.9243	22.969	22.7956	4	4	4	22.2	22.2	22.2	37.894	0	13.062	35087000	13	22.3826	22.9243	0.541763	0.310385	0.489345	0.520377	0.308989	0.340925	NF0024690	mRNA1_NF0024690-p1 | transcript=mRNA1_NF0024690 | gene=NF0024690 | organism=Naegleria_fowleri_ATCC_30863 | gene_product=tumor susceptibility gene 101 protein | transcript_product=tumor susceptibility gene 101 protein | location=Nfow_scaffold00014:157739-15
25.0293	23.4283	NaN	24.7704	24.3752	24.821	2	2	2	9.6	9.6	9.6	43.567	0	53.79	110670000	11	24.2288	24.7704	0.541571	0.265193	0.543009	0.482723	0.426738	0.379735	NF0106320	mRNA1_NF0106320-p1 | transcript=mRNA1_NF0106320 | gene=NF0106320 | organism=Naegleria_fowleri_ATCC_30863 | gene_product=transcriptional regulator | transcript_product=transcriptional regulator | location=Nfow_scaffold00134:21121-22347(-) | protein_length=4
23.7422	22.9267	24.1558	24.2836	24.1477	24.5835	5	5	5	20.6	20.6	20.6	46.512	0	10.942	89841000	15	23.7422	24.2836	0.541403	0.887418	0.129593	0.123843	0.730053	0.826442	NF0040440	mRNA1_NF0040440-p1 | transcript=mRNA1_NF0040440 | gene=NF0040440 | organism=Naegleria_fowleri_ATCC_30863 | gene_product=ubiquitin-like modifier-activating enzyme 5-like | transcript_product=ubiquitin-like modifier-activating enzyme 5-like | location=Nfow_s
26.9151	26.9027	26.8749	27.4436	27.5017	27.2262	9	9	9	62.6	62.6	62.6	12.861	0	53.096	759810000	38	26.9027	27.4436	0.540905	2.36265	0.0043386	0.119877	0.492928	0.843061	NF0095860	mRNA1_NF0095860-p1 | transcript=mRNA1_NF0095860 | gene=NF0095860 | organism=Naegleria_fowleri_ATCC_30863 | gene_product=nucleoid-associated protein hmpref9444 02080 | transcript_product=nucleoid-associated protein hmpref9444 02080 | location=Nfow_scaffold0
28.0471	27.8159	27.7307	28.355	28.3784	28.1382	9	9	9	55	55	55	27.388	0	63.806	1486300000	54	27.8159	28.355	0.539118	1.60511	0.024825	0.189693	0.425962	0.685274	NF0108900	mRNA1_NF0108900-p1 | transcript=mRNA1_NF0108900 | gene=NF0108900 | organism=Naegleria_fowleri_ATCC_30863 | gene_product=glutathione s-transferase | transcript_product=glutathione s-transferase | location=Nfow_scaffold00141:43646-44368(-) | protein_length=2
26.1341	25.5997	25.8556	26.1845	26.394	26.4507	3	3	3	18.7	18.7	18.7	20.876	0	9.4859	367700000	22	25.8556	26.394	0.538359	1.29099	0.0511694	0.172855	0.479922	0.711765	NF0126490	mRNA1_NF0126490-p1 | transcript=mRNA1_NF0126490 | gene=NF0126490 | organism=Naegleria_fowleri_ATCC_30863 | gene_product=probable adrenodoxin | transcript_product=probable adrenodoxin | location=Nfow_scaffold00224:24699-25436(-) | protein_length=187 | seque
27.0264	26.8071	27.1494	27.5201	27.61	27.5646	7	7	7	59.6	59.6	59.6	20.036	0	59.666	852020000	52	27.0264	27.5646	0.538126	2.2783	0.00526866	0.0930785	0.570564	0.945555	NF0121950	mRNA1_NF0121950-p1 | transcript=mRNA1_NF0121950 | gene=NF0121950 | organism=Naegleria_fowleri_ATCC_30863 | gene_product=28s ribosomal protein mitochondrial-like | transcript_product=28s ribosomal protein mitochondrial-like | location=Nfow_scaffold00195:169
26.5578	28.1437	26.8218	27.5194	27.3036	27.3598	21	21	21	20.6	20.6	20.6	149.89	0	87.605	878640000	48	26.8218	27.3598	0.538073	0.167597	0.679834	0.702383	0.219829	0.220972	NF0072200	mRNA1_NF0072200-p1 | transcript=mRNA1_NF0072200 | gene=NF0072200 | organism=Naegleria_fowleri_ATCC_30863 | gene_product=diaphanous-related formin | transcript_product=diaphanous-related formin | location=Nfow_scaffold00064:38698-42865(+) | protein_length=1
NaN	NaN	23.4994	24.3551	NaN	23.7194	2	2	2	5	5	5	50.811	0.0002642	2.9505	74401000	5	23.4994	24.0373	0.537926	0	NA	0.968069	0.537926	0	NF0061600	mRNA1_NF0061600-p1 | transcript=mRNA1_NF0061600 | gene=NF0061600 | organism=Naegleria_fowleri_ATCC_30863 | gene_product=beta-adaptin-like protein a, splicing factor 3a subunit 1 | transcript_product=splicing factor 3a subunit 1 | location=Nfow_scaffold0004
22.3374	22.6813	22.4206	22.6637	23.2463	NaN	1	1	1	7.2	7.2	7.2	14.784	0.000762	2.3857	30301000	6	22.4206	22.955	0.53438	0.797843	0.159278	0.234143	0.475215	0.629412	NF0062030	mRNA1_NF0062030-p1 | transcript=mRNA1_NF0062030 | gene=NF0062030 | organism=Naegleria_fowleri_ATCC_30863 | gene_product=ste ste20 paka protein kinase protein | transcript_product=ste ste20 paka protein kinase protein | location=Nfow_scaffold00050:14079-146
20.1796	20.3571	20.4149	NaN	21.1244	20.6574	2	2	2	6	6	6	57.5	0.00051374	2.5389	6802400	7	20.3571	20.8909	0.533781	1.21064	0.0615687	0.133253	0.573689	0.823595	NF0026410	mRNA1_NF0026410-p1 | transcript=mRNA1_NF0026410 | gene=NF0026410 | organism=Naegleria_fowleri_ATCC_30863 | gene_product=nucleotidyl transferase domain-containing protein | transcript_product=nucleotidyl transferase domain-containing protein | location=Nfow
23.1376	24.1804	NaN	24.1915	NaN	NaN	2	2	2	8.8	8.8	8.8	58.401	0	5.4482	43239000	7	23.659	24.1915	0.532515	0	NA	0.961398	0.532515	0	NF0077410	mRNA1_NF0077410-p1 | transcript=mRNA1_NF0077410 | gene=NF0077410 | organism=Naegleria_fowleri_ATCC_30863 | gene_product=serine threonine-protein kinase rio2 isoform x2 | transcript_product=serine threonine-protein kinase rio2 isoform x2 | location=Nfow_sca
26.4175	26.8822	26.5956	27.1255	26.986	27.2668	10	4	4	80.1	41.9	41.9	20.647	0	25.829	634350000	27	26.5956	27.1255	0.529913	1.45509	0.0350679	0.155789	0.494337	0.751546	NF0071370	mRNA1_NF0071370-p1 | transcript=mRNA1_NF0071370 | gene=NF0071370 | organism=Naegleria_fowleri_ATCC_30863 | gene_product=unspecified product | transcript_product=unspecified product | location=Nfow_scaffold00063:25393-26109(+) | protein_length=186 | sequenc
25.9771	26.2835	26.2421	26.7708	26.7876	26.6832	11	11	11	6.5	6.5	6.5	286.05	0	35.71	467650000	22	26.2421	26.7708	0.528683	2.33592	0.00461403	0.0943409	0.579657	0.964026	NF0053520	mRNA1_NF0053520-p1 | transcript=mRNA1_NF0053520 | gene=NF0053520 | organism=Naegleria_fowleri_ATCC_30863 | gene_product=dmx-like protein 2-like isoform x2 | transcript_product=dmx-like protein 2-like isoform x2 | location=Nfow_scaffold00039:84555-92437(+)
27.2545	26.9917	27.1177	27.8171	27.6461	27.6197	8	8	8	48.3	48.3	48.3	33.07	0	116.41	936650000	47	27.1177	27.6461	0.528357	2.37133	0.00425275	0.0926466	0.572968	0.958297	NF0051810	mRNA1_NF0051810-p1 | transcript=mRNA1_NF0051810 | gene=NF0051810 | organism=Naegleria_fowleri_ATCC_30863 | gene_product=ubiquinone biosynthesis protein coq7 homolog | transcript_product=ubiquinone biosynthesis protein coq7 homolog | location=Nfow_scaffold0
29.2207	29.2404	29.2441	29.4227	29.8606	29.7684	15	15	15	59.7	59.7	59.7	33.21	0	181.05	3815200000	105	29.2404	29.7684	0.527998	1.54919	0.0282364	0.172725	0.448835	0.708524	NF0065120	mRNA1_NF0065120-p1 | transcript=mRNA1_NF0065120 | gene=NF0065120 | organism=Naegleria_fowleri_ATCC_30863 | gene_product=probable mediator of rna polymerase ii transcription subunit 36b | transcript_product=probable mediator of rna polymerase ii transcripti
22.6166	22.3692	22.4164	22.9393	22.7531	23.1578	4	4	4	9.2	9.2	9.2	88.098	0	4.4208	35440000	11	22.4164	22.9393	0.522943	1.5893	0.0257454	0.15491	0.482663	0.7549	NF0122650	mRNA1_NF0122650-p1 | transcript=mRNA1_NF0122650 | gene=NF0122650 | organism=Naegleria_fowleri_ATCC_30863 | gene_product=appr-1-p processing protein | transcript_product=appr-1-p processing protein | location=Nfow_scaffold00199:6108-8414(+) | protein_length
NaN	NaN	22.9013	23.4742	23.4242	23.3855	2	2	2	18.9	18.9	18.9	15.211	0	3.5938	39155000	6	22.9013	23.4242	0.522909	0	NA	0.944145	0.526675	0	NF0107030	mRNA1_NF0107030-p1 | transcript=mRNA1_NF0107030 | gene=NF0107030 | organism=Naegleria_fowleri_ATCC_30863 | gene_product=hypothetical protein DFA 02571 | transcript_product=hypothetical protein DFA 02571 | location=Nfow_scaffold00136:11506-11904(+) | protei
NaN	NaN	19.9675	20.4971	NaN	20.4835	3	3	3	6.6	6.6	6.6	67.071	0.00026448	2.9705	8390800	4	19.9675	20.4903	0.522787	0	NA	0.965157	0.522787	0	NF0065770	mRNA1_NF0065770-p1 | transcript=mRNA1_NF0065770 | gene=NF0065770 | organism=Naegleria_fowleri_ATCC_30863 | gene_product=ubx domain containing protein | transcript_product=ubx domain containing protein | location=Nfow_scaffold00054:126857-128671(-) | protei
25.6301	25.9849	25.74	26.5535	26.0497	26.2599	16	16	16	14	14	14	194.79	0	46.406	368840000	50	25.74	26.2599	0.519915	1.30949	0.0490354	0.159886	0.50272	0.739477	NF0061510	mRNA1_NF0061510-p1 | transcript=mRNA1_NF0061510 | gene=NF0061510 | organism=Naegleria_fowleri_ATCC_30863 | gene_product=e3 ubiquitin-protein ligase upl1 isoform x1 | transcript_product=e3 ubiquitin-protein ligase upl1 isoform x1 | location=Nfow_scaffold000
28.3307	28.4725	28.3002	30.1794	28.8503	28.8084	4	4	4	58.5	58.5	58.5	14.714	0	45.957	2820500000	18	28.3307	28.8503	0.519512	0.940499	0.114684	0.0927391	0.911518	0.956179	NF0124810	mRNA1_NF0124810-p1 | transcript=mRNA1_NF0124810 | gene=NF0124810 | organism=Naegleria_fowleri_ATCC_30863 | gene_product=sulfate abc transporter substrate-binding protein | transcript_product=sulfate abc transporter substrate-binding protein | location=Nfow
22.1845	NaN	21.8574	22.8818	22.3941	22.5404	2	2	2	4.8	4.8	4.8	58.431	0	3.4263	26146000	6	22.021	22.5404	0.519381	1.10335	0.0788225	0.138049	0.584441	0.808528	NF0111680	mRNA1_NF0111680-p1 | transcript=mRNA1_NF0111680 | gene=NF0111680 | organism=Naegleria_fowleri_ATCC_30863 | gene_product=poly(adp-ribose) glycohydrolase-like | transcript_product=poly(adp-ribose) glycohydrolase-like | location=Nfow_scaffold00150:62536-64188
28.9594	29.4002	28.3744	29.2992	29.4787	29.535	7	7	7	43.7	43.7	43.7	18.798	0	52.314	3266500000	82	28.9594	29.4787	0.519238	0.79588	0.16	0.209111	0.52629	0.653401	NF0037630	mRNA1_NF0037630-p1 | transcript=mRNA1_NF0037630 | gene=NF0037630 | organism=Naegleria_fowleri_ATCC_30863 | gene_product=60s ribosomal protein l23a-like | transcript_product=60s ribosomal protein l23a-like | location=Nfow_scaffold00023:173852-174355(+) | pr
21.549	21.8671	21.4141	21.5395	22.2685	22.0657	2	2	2	3.3	3.3	3.3	79.294	0	3.207	18051000	5	21.549	22.0657	0.516697	0.611064	0.24487	0.374739	0.347837	0.46047	NF0023480	mRNA6_NF0023480-p1 | transcript=mRNA6_NF0023480 | gene=NF0023480 | organism=Naegleria_fowleri_ATCC_30863 | gene_product=adipocyte plasma membrane-associated, alpha beta hydrolase fold-1 domain-containing protein, heat shock 70 kda protein cognate 4, hpt do
23.7667	23.6392	23.4232	24.0172	24.5989	24.1551	8	8	8	9.8	9.8	9.8	128.8	0	20.891	83316000	21	23.6392	24.1551	0.515863	1.48408	0.0328035	0.103462	0.647404	0.922073	NF0102250	mRNA1_NF0102250-p1 | transcript=mRNA1_NF0102250 | gene=NF0102250 | organism=Naegleria_fowleri_ATCC_30863 | gene_product=exosome complex exonuclease rrp44 isoform x1 | transcript_product=exosome complex exonuclease rrp44 isoform x1 | location=Nfow_scaffold0
21.8448	NaN	NaN	NaN	22.3858	22.3355	3	3	3	5.6	5.6	5.6	73.458	0.001472	1.924	13427000	3	21.8448	22.3607	0.515841	0	NA	0.993852	0.51584	0	NF0016410	mRNA1_NF0016410-p1 | transcript=mRNA1_NF0016410 | gene=NF0016410 | organism=Naegleria_fowleri_ATCC_30863 | gene_product=predicted protein | transcript_product=predicted protein | location=Nfow_scaffold00009:190185-192071(-) | protein_length=628 | sequence_
24.5665	24.2274	NaN	NaN	NaN	24.9125	3	3	3	26.8	26.8	26.8	16.134	0	4.0604	122090000	3	24.3969	24.9125	0.51557	0	NA	0.956812	0.51557	0	NF0082460	mRNA1_NF0082460-p1 | transcript=mRNA1_NF0082460 | gene=NF0082460 | organism=Naegleria_fowleri_ATCC_30863 | gene_product=protein uxt-like | transcript_product=protein uxt-like | location=Nfow_scaffold00081:60861-61601(+) | protein_length=138 | sequence_SO=s
24.7758	24.7333	24.8211	25.2894	25.3024	25.0785	16	16	16	23.1	23.1	23.1	118.13	0	59.187	169100000	48	24.7758	25.2894	0.513565	2.3605	0.00436014	0.143833	0.446665	0.774324	NF0002410	mRNA1_NF0002410-p1 | transcript=mRNA1_NF0002410 | gene=NF0002410 | organism=Naegleria_fowleri_ATCC_30863 | gene_product=viral a-type inclusion protein | transcript_product=viral a-type inclusion protein | location=Nfow_scaffold00002:100850-104209(+) | prot
23.0741	22.7013	22.7944	22.9548	23.3657	23.3079	5	5	5	7.7	7.7	7.7	112.39	0	21.752	43027000	13	22.7944	23.3079	0.513443	0.969966	0.10716	0.312552	0.352843	0.526311	NF0076250	mRNA1_NF0076250-p1 | transcript=mRNA1_NF0076250 | gene=NF0076250 | organism=Naegleria_fowleri_ATCC_30863 | gene_product=mitochondrial helicase | transcript_product=mitochondrial helicase | location=Nfow_scaffold00070:88779-91697(+) | protein_length=972 | s
26.6824	27.902	27.0547	27.6051	27.1982	27.568	22	22	22	48	48	48	67.38	0	194.83	857980000	83	27.0547	27.568	0.513393	0.252497	0.559117	0.617332	0.244075	0.276249	NF0075400	mRNA1_NF0075400-p1 | transcript=mRNA1_NF0075400 | gene=NF0075400 | organism=Naegleria_fowleri_ATCC_30863 | gene_product=Hypothetical protein NAEGRDRAFT 80204 | transcript_product=Hypothetical protein NAEGRDRAFT 80204 | location=Nfow_scaffold00069:64990-667
30.5824	30.3897	30.5025	31.0246	31.0156	30.9182	11	11	11	72.8	72.8	72.8	16.667	0	90.77	9147600000	73	30.5025	31.0156	0.513178	2.78358	0.00164596	0.114013	0.494617	0.874684	NF0069930	mRNA1_NF0069930-p1 | transcript=mRNA1_NF0069930 | gene=NF0069930 | organism=Naegleria_fowleri_ATCC_30863 | gene_product=-dihydroxy-3-keto-5-methylthiopentene dioxygenase | transcript_product=-dihydroxy-3-keto-5-methylthiopentene dioxygenase | location=Nfow
27.6066	28.3794	27.4828	28.2436	27.9852	28.1187	7	7	7	62.7	62.7	62.7	20.011	0	109.46	1429100000	48	27.6066	28.1187	0.512066	0.431728	0.37006	0.482767	0.292884	0.37061	NF0041220	mRNA1_NF0041220-p1 | transcript=mRNA1_NF0041220 | gene=NF0041220 | organism=Naegleria_fowleri_ATCC_30863 | gene_product=transcription factor btf3 homolog 4-like | transcript_product=transcription factor btf3 homolog 4-like | location=Nfow_scaffold00027:610
22.9087	22.2492	NaN	NaN	NaN	23.0905	2	2	2	8.6	8.6	8.6	46.911	0	4.1784	19835000	5	22.579	23.0905	0.511509	0	NA	0.940272	0.51151	0	NF0112570	mRNA1_NF0112570-p1 | transcript=mRNA1_NF0112570 | gene=NF0112570 | organism=Naegleria_fowleri_ATCC_30863 | gene_product=regulator of chromosome condensation repeat family protein | transcript_product=regulator of chromosome condensation repeat family prote
31.4627	31.0117	31.2015	31.6676	31.7116	31.7765	20	20	20	52.2	52.2	52.2	26.141	0	86.737	15431000000	112	31.2015	31.7116	0.51012	1.66886	0.0214358	0.142358	0.49333	0.777498	NF0059540	mRNA1_NF0059540-p1 | transcript=mRNA1_NF0059540 | gene=NF0059540 | organism=Naegleria_fowleri_ATCC_30863 | gene_product=40s ribosomal protein s3a-like | transcript_product=40s ribosomal protein s3a-like | location=Nfow_scaffold00047:6390-7088(-) | protein_
26.1701	26.1169	26.2234	26.5652	26.8461	26.6792	7	7	7	33.1	33.1	33.1	21.056	0	23.546	459100000	37	26.1701	26.6792	0.509079	2.42169	0.00378713	0.108229	0.526666	0.896935	NF0099500	mRNA1_NF0099500-p1 | transcript=mRNA1_NF0099500 | gene=NF0099500 | organism=Naegleria_fowleri_ATCC_30863 | gene_product=igr protein domain-containing protein | transcript_product=igr protein domain-containing protein | location=Nfow_scaffold00115:79422-799
23.5471	NaN	22.4344	23.3512	23.4991	23.9651	3	3	3	11.2	11.2	11.2	59.517	0	11.704	49680000	10	22.9908	23.4991	0.508358	0.538598	0.289336	0.236599	0.61439	0.627882	NF0046270	mRNA1_NF0046270-p1 | transcript=mRNA1_NF0046270 | gene=NF0046270 | organism=Naegleria_fowleri_ATCC_30863 | gene_product=acyl- transferase carnitine dehydratase | transcript_product=acyl- transferase carnitine dehydratase | location=Nfow_scaffold00031:12144
26.3489	28.7274	26.615	27.4622	26.5532	27.1202	19	16	16	52.7	48.4	48.4	49.893	0	84.139	833840000	66	26.615	27.1202	0.505222	0.0820818	0.827786	0.823239	-0.185226	-0.14273	NF0069280	mRNA1_NF0069280-p1 | transcript=mRNA1_NF0069280 | gene=NF0069280 | organism=Naegleria_fowleri_ATCC_30863 | gene_product=beta tubulin | transcript_product=beta tubulin | location=Nfow_scaffold00059:134314-135666(+) | protein_length=450 | sequence_SO=superco
24.4161	26.479	24.8164	25.6569	24.3826	25.3214	7	7	7	34.6	34.6	34.6	32.607	0	21.55	215810000	19	24.8164	25.3214	0.505049	0.0545971	0.881867	0.891973	-0.116814	-0.094374	NF0088350	mRNA1_NF0088350-p1 | transcript=mRNA1_NF0088350 | gene=NF0088350 | organism=Naegleria_fowleri_ATCC_30863 | gene_product=peptidase m16 domain-containing protein | transcript_product=peptidase m16 domain-containing protein | location=Nfow_scaffold00092:52623
25.7831	25.3477	25.655	26.3628	26.1597	25.9571	7	7	7	41.3	41.3	41.3	23.411	0	20.22	331750000	25	25.655	26.1597	0.504665	1.49842	0.031738	0.120639	0.564576	0.837194	NF0077560	mRNA1_NF0077560-p1 | transcript=mRNA1_NF0077560 | gene=NF0077560 | organism=Naegleria_fowleri_ATCC_30863 | gene_product=fad-linked sulfhydryl oxidase alr-like | transcript_product=fad-linked sulfhydryl oxidase alr-like | location=Nfow_scaffold00072:104612-
23.8497	23.6823	23.6927	24.1219	24.1967	24.2435	7	7	7	16.3	16.3	16.3	68.558	0	11.827	82695000	26	23.6927	24.1967	0.503958	2.63396	0.00232295	0.135529	0.44582	0.789507	NF0080320	mRNA1_NF0080320-p1 | transcript=mRNA1_NF0080320 | gene=NF0080320 | organism=Naegleria_fowleri_ATCC_30863 | gene_product=retinal pigment epithelial membrane protein | transcript_product=retinal pigment epithelial membrane protein | location=Nfow_scaffold000
23.4488	23.5995	23.6264	24.1033	24.1053	23.8534	5	5	5	12.5	12.5	12.5	66.646	0	26.125	75145000	20	23.5995	24.1033	0.503876	2.00287	0.00993413	0.144622	0.462407	0.770368	NF0015970	mRNA1_NF0015970-p1 | transcript=mRNA1_NF0015970 | gene=NF0015970 | organism=Naegleria_fowleri_ATCC_30863 | gene_product=osmotically inducible protein | transcript_product=osmotically inducible protein | location=Nfow_scaffold00009:104468-106204(-) | protei
25.5909	26.3162	25.6568	26.2167	26.1601	26.1265	21	21	21	27.6	27.6	27.6	123.22	0	50.867	326680000	39	25.6568	26.1601	0.503262	0.601686	0.250215	0.412096	0.31316	0.427194	NF0088870	mRNA1_NF0088870-p1 | transcript=mRNA1_NF0088870 | gene=NF0088870 | organism=Naegleria_fowleri_ATCC_30863 | gene_product=unspecified product | transcript_product=unspecified product | location=Nfow_scaffold00093:45721-48912(-) | protein_length=1063 | sequen
26.6337	26.2232	26.868	27.657	26.6562	27.1365	9	9	9	29.2	29.2	29.2	56.856	0	45.974	674060000	33	26.6337	27.1365	0.502859	0.767229	0.170911	0.192752	0.57495	0.680436	NF0007990	mRNA1_NF0007990-p1 | transcript=mRNA1_NF0007990 | gene=NF0007990 | organism=Naegleria_fowleri_ATCC_30863 | gene_product=zinc finger protein zpr1 | transcript_product=zinc finger protein zpr1 | location=Nfow_scaffold00004:368588-370111(+) | protein_length=5
31.5353	30.879	31.4658	31.9668	31.9681	31.8929	18	18	18	53.1	53.1	53.1	32.07	0	128.75	18216000000	130	31.4658	31.9668	0.501026	1.4397	0.0363329	0.104321	0.649234	0.914871	NF0005630	mRNA1_NF0005630-p1 | transcript=mRNA1_NF0005630 | gene=NF0005630 | organism=Naegleria_fowleri_ATCC_30863 | gene_product=ribosomal protein s5 | transcript_product=ribosomal protein s5 | location=Nfow_scaffold00003:343534-344403(+) | protein_length=290 | seq
29.2296	28.477	29.0294	29.4466	29.6671	29.5297	12	12	12	53.6	53.6	53.6	30.411	0	108.79	3291900000	72	29.0294	29.5297	0.500269	1.27428	0.0531765	0.114317	0.635798	0.866155	NF0000530	mRNA1_NF0000530-p1 | transcript=mRNA1_NF0000530 | gene=NF0000530 | organism=Naegleria_fowleri_ATCC_30863 | gene_product=cytochrome heme mitochondrial | transcript_product=cytochrome heme mitochondrial | location=Nfow_scaffold00001:118678-119954(-) | protei
25.7433	25.1493	25.7569	26.2419	26.2585	26.0686	11	11	11	26.2	26.2	26.2	89.297	0	41.331	321780000	50	25.7433	26.2419	0.498577	1.42289	0.0377668	0.107454	0.639821	0.902054	NF0032440	mRNA1_NF0032440-p1 | transcript=mRNA1_NF0032440 | gene=NF0032440 | organism=Naegleria_fowleri_ATCC_30863 | gene_product=pre-mrna-splicing factor atp-dependent rna helicase prp1 | transcript_product=pre-mrna-splicing factor atp-dependent rna helicase prp1 |
23.3953	23.4793	23.5078	23.9152	24.0781	23.9778	4	4	4	18.8	18.8	18.8	36.364	0	14.797	69560000	13	23.4793	23.9778	0.498533	3.0916	0.000809841	0.092191	0.529557	0.948663	NF0060570	mRNA1_NF0060570-p1 | transcript=mRNA1_NF0060570 | gene=NF0060570 | organism=Naegleria_fowleri_ATCC_30863 | gene_product=rna-binding protein 34-like | transcript_product=rna-binding protein 34-like | location=Nfow_scaffold00048:46746-47672(+) | protein_leng
29.93	30.1664	29.1612	30.3629	30.4363	30.4276	8	8	8	40.7	40.7	40.7	16.232	0	51.265	5779100000	34	29.93	30.4276	0.497606	1.01223	0.0972232	0.128992	0.65638	0.816075	NF0031460	mRNA1_NF0031460-p1 | transcript=mRNA1_NF0031460 | gene=NF0031460 | organism=Naegleria_fowleri_ATCC_30863 | gene_product=60s ribosomal protein l26-1-like | transcript_product=60s ribosomal protein l26-1-like | location=Nfow_scaffold00018:283787-284224(+) |
33.3055	33.0617	32.9742	33.5971	33.5592	33.5416	27	27	27	73.1	73.1	73.1	38.293	0	323.31	55441000000	231	33.0617	33.5592	0.497478	1.96577	0.0108201	0.156133	0.452138	0.752976	NF0055670	mRNA1_NF0055670-p1 | transcript=mRNA1_NF0055670 | gene=NF0055670 | organism=Naegleria_fowleri_ATCC_30863 | gene_product=fructose-bisphosphate cytoplasmic isozyme 1-like | transcript_product=fructose-bisphosphate cytoplasmic isozyme 1-like | location=Nfow_s
22.2662	22.9934	22.3894	22.8037	NaN	22.9697	1	1	1	3.1	3.1	3.1	58.646	0.0005237	2.8171	29594000	6	22.3894	22.8867	0.497341	0.470613	0.338366	0.429939	0.337061	0.423117	NF0110290	mRNA1_NF0110290-p1 | transcript=mRNA1_NF0110290 | gene=NF0110290 | organism=Naegleria_fowleri_ATCC_30863 | gene_product=calponin homology domain-containing protein | transcript_product=calponin homology domain-containing protein | location=Nfow_scaffold001
25.2122	25.0903	25.1476	25.8494	25.6435	25.6254	3	3	3	17	17	17	19.169	0	17.665	231780000	13	25.1476	25.6435	0.495918	2.64786	0.00224978	0.0939333	0.556082	0.958774	NF0006940	mRNA1_NF0006940-p1 | transcript=mRNA1_NF0006940 | gene=NF0006940 | organism=Naegleria_fowleri_ATCC_30863 | gene_product=nadh:ubiquinone oxidoreductase | transcript_product=nadh:ubiquinone oxidoreductase | location=Nfow_scaffold00004:162636-163133(+) | prot
25.2584	24.7709	24.9011	25.3959	25.561	25.272	15	15	15	25	25	25	103.53	0	30.403	197220000	39	24.9011	25.3959	0.494856	1.21032	0.0616141	0.213116	0.432837	0.647906	NF0119580	mRNA1_NF0119580-p1 | transcript=mRNA1_NF0119580 | gene=NF0119580 | organism=Naegleria_fowleri_ATCC_30863 | gene_product=peptidase s9 prolyl oligopeptidase active site domain protein | transcript_product=peptidase s9 prolyl oligopeptidase active site domain
28.9861	29.1616	29.076	29.5708	29.5994	29.4035	13	13	13	54.3	54.3	54.3	39.364	0	92.911	3424100000	76	29.076	29.5708	0.494802	2.32155	0.00476925	0.142269	0.449991	0.776718	NF0091940	mRNA1_NF0091940-p1 | transcript=mRNA1_NF0091940 | gene=NF0091940 | organism=Naegleria_fowleri_ATCC_30863 | gene_product=nucleolar rna binding protein | transcript_product=nucleolar rna binding protein | location=Nfow_scaffold00099:36788-37846(+) | protein_
27.1917	27.3338	27.0662	27.6857	27.8449	27.6648	12	12	12	44.8	44.8	44.8	37.224	0	94.571	925820000	46	27.1917	27.6857	0.494032	2.29339	0.00508874	0.108748	0.534561	0.896968	NF0130970	mRNA1_NF0130970-p1 | transcript=mRNA1_NF0130970 | gene=NF0130970 | organism=Naegleria_fowleri_ATCC_30863 | gene_product=eukaryotic translation initiation factor 3 | transcript_product=eukaryotic translation initiation factor 3 | location=Nfow_scaffold00339
22.6987	22.5733	22.4572	23.0236	23.085	23.0668	2	2	2	7.2	7.2	7.2	39.992	0.0007593	2.3533	37178000	15	22.5733	23.0668	0.493547	2.58518	0.00259908	0.119894	0.482073	0.84267	NF0015880	mRNA1_NF0015880-p1 | transcript=mRNA1_NF0015880 | gene=NF0015880 | organism=Naegleria_fowleri_ATCC_30863 | gene_product=rae1-like protein at1g80670 | transcript_product=rae1-like protein at1g80670 | location=Nfow_scaffold00009:88145-89230(-) | protein_leng
30.1393	30.6947	29.3518	30.5562	30.6793	30.6326	7	7	7	48.6	48.6	48.6	14.996	0	174.05	7098700000	72	30.1393	30.6326	0.493301	0.647713	0.225054	0.226293	0.560781	0.629213	NF0005330	mRNA1_NF0005330-p1 | transcript=mRNA1_NF0005330 | gene=NF0005330 | organism=Naegleria_fowleri_ATCC_30863 | gene_product=60s ribosomal protein l23 | transcript_product=60s ribosomal protein l23 | location=Nfow_scaffold00003:287230-287652(+) | protein_length
25.8664	26.0772	26.1852	25.9244	26.6464	26.569	6	6	6	10.4	10.4	10.4	94.803	0	45.555	396670000	22	26.0772	26.569	0.491827	0.611614	0.24456	0.386206	0.337011	0.451	NF0020260	mRNA1_NF0020260-p1 | transcript=mRNA1_NF0020260 | gene=NF0020260 | organism=Naegleria_fowleri_ATCC_30863 | gene_product=lipid transport protein | transcript_product=lipid transport protein | location=Nfow_scaffold00011:275643-278377(+) | protein_length=856
24.2374	24.875	24.5997	25.0357	25.1045	25.0905	9	9	9	18.6	18.6	18.6	78.583	0	14.701	150330000	22	24.5997	25.0905	0.490824	1.27763	0.0527679	0.160777	0.5062	0.738084	NF0117170	mRNA1_NF0117170-p1 | transcript=mRNA1_NF0117170 | gene=NF0117170 | organism=Naegleria_fowleri_ATCC_30863 | gene_product=myb domain-containing protein | transcript_product=myb domain-containing protein | location=Nfow_scaffold00172:49852-51834(-) | protein_
23.4857	22.9434	23.1515	23.5399	23.6422	23.865	4	4	4	8.6	8.6	8.6	74.56	0	7.2372	58430000	13	23.1515	23.6422	0.490685	1.24197	0.0572836	0.171795	0.488867	0.713852	NF0074410	mRNA1_NF0074410-p1 | transcript=mRNA1_NF0074410 | gene=NF0074410 | organism=Naegleria_fowleri_ATCC_30863 | gene_product=probable atp-dependent rna helicase ddx49 isoform x1 | transcript_product=probable atp-dependent rna helicase ddx49 isoform x1 | locatio
22.6181	22.7139	22.3381	23.0319	23.825	23.1062	3	3	3	6.6	6.6	6.6	78.057	0.00026497	2.9931	42663000	6	22.6181	23.1062	0.488155	1.29396	0.0508206	0.0874201	0.764353	0.983871	NF0087120	mRNA1_NF0087120-p1 | transcript=mRNA1_NF0087120 | gene=NF0087120 | organism=Naegleria_fowleri_ATCC_30863 | gene_product=acetoacetate- ligase | transcript_product=acetoacetate- ligase | location=Nfow_scaffold00090:8110-10170(+) | protein_length=686 | sequen
24.9262	25.0441	24.8986	25.6446	25.3674	25.4142	7	7	7	17.7	17.7	17.7	55.864	0	9.6982	239130000	21	24.9262	25.4142	0.488029	2.23726	0.00579082	0.114106	0.519096	0.870107	NF0118650	mRNA1_NF0118650-p1 | transcript=mRNA1_NF0118650 | gene=NF0118650 | organism=Naegleria_fowleri_ATCC_30863 | gene_product=unspecified product | transcript_product=unspecified product | location=Nfow_scaffold00179:28573-30009(+) | protein_length=479 | sequenc
26.5221	26.7244	27.1823	26.8124	27.2884	27.2121	6	6	6	51.5	51.5	51.5	15.694	0	8.4071	661660000	18	26.7244	27.2121	0.487637	0.530054	0.295084	0.454369	0.294654	0.395615	NF0082210	mRNA1_NF0082210-p1 | transcript=mRNA1_NF0082210 | gene=NF0082210 | organism=Naegleria_fowleri_ATCC_30863 | gene_product=30s ribosomal protein s16 | transcript_product=30s ribosomal protein s16 | location=Nfow_scaffold00081:6442-6846(-) | protein_length=134
NaN	23.4444	23.4495	24.7014	23.1663	NaN	2	2	2	20.9	20.9	20.9	36.535	0	4.665	63923000	6	23.447	23.9338	0.486879	0.228595	0.590752	0.49901	0.48688	0.384106	NF0074280	mRNA1_NF0074280-p1 | transcript=mRNA1_NF0074280 | gene=NF0074280 | organism=Naegleria_fowleri_ATCC_30863 | gene_product=elongator complex protein 6 | transcript_product=elongator complex protein 6 | location=Nfow_scaffold00067:72514-73491(+) | protein_leng
31.4147	31.278	31.1554	31.742	31.808	31.7641	20	20	20	65	65	65	28.443	0	159.86	15774000000	118	31.278	31.7641	0.486036	2.49336	0.003211	0.11879	0.488619	0.846327	NF0028660	mRNA1_NF0028660-p1 | transcript=mRNA1_NF0028660 | gene=NF0028660 | organism=Naegleria_fowleri_ATCC_30863 | gene_product=40s ribosomal protein s4 | transcript_product=40s ribosomal protein s4 | location=Nfow_scaffold00017:39501-40274(+) | protein_length=257
22.2145	21.6759	21.8221	22.3081	NaN	NaN	3	3	3	2.9	2.9	2.9	150.18	0	10.259	19995000	14	21.8221	22.3081	0.486004	0	NA	0.94861	0.403929	0	NF0099780	mRNA1_NF0099780-p1 | transcript=mRNA1_NF0099780 | gene=NF0099780 | organism=Naegleria_fowleri_ATCC_30863 | gene_product=ribosome biogenesis protein bms1 homolog | transcript_product=ribosome biogenesis protein bms1 homolog | location=Nfow_scaffold00116:465
25.9985	25.524	25.8726	26.4345	26.3584	26.3218	7	7	7	39.7	39.7	39.7	33.743	0	28.681	364070000	33	25.8726	26.3584	0.485796	1.76818	0.0170538	0.107649	0.573208	0.887694	NF0021360	mRNA1_NF0021360-p1 | transcript=mRNA1_NF0021360 | gene=NF0021360 | organism=Naegleria_fowleri_ATCC_30863 | gene_product=nudix hydrolase | transcript_product=nudix hydrolase | location=Nfow_scaffold00012:137854-138771(-) | protein_length=305 | sequence_SO=s
22.5868	22.6412	22.688	22.7716	23.2774	23.1269	6	6	6	5.5	5.5	5.5	145.49	0	19.766	37998000	19	22.6412	23.1269	0.48568	1.28889	0.0514174	0.216551	0.419959	0.643362	NF0014320	mRNA1_NF0014320-p1 | transcript=mRNA1_NF0014320 | gene=NF0014320 | organism=Naegleria_fowleri_ATCC_30863 | gene_product=symplekin | transcript_product=symplekin | location=Nfow_scaffold00008:52260-56167(+) | protein_length=1276 | sequence_SO=supercontig |
26.0235	25.7256	25.6129	26.2747	26.1961	26.2105	8	8	8	38.1	38.1	38.1	31.793	0	28.689	344870000	36	25.7256	26.2105	0.484873	1.61286	0.024386	0.174006	0.43976	0.703809	NF0105930	mRNA1_NF0105930-p1 | transcript=mRNA1_NF0105930 | gene=NF0105930 | organism=Naegleria_fowleri_ATCC_30863 | gene_product=guanine nucleotide-binding protein g subunit alpha-like isoform x1 | transcript_product=guanine nucleotide-binding protein g subunit alp
25.9204	26.2048	25.8923	26.4288	26.4045	26.392	9	9	9	42.1	42.1	42.1	25.937	0	52.588	380650000	32	25.9204	26.4045	0.48406	1.79588	0.016	0.195635	0.402555	0.670485	NF0073870	mRNA1_NF0073870-p1 | transcript=mRNA1_NF0073870 | gene=NF0073870 | organism=Naegleria_fowleri_ATCC_30863 | gene_product=ras-related protein rab-21-like | transcript_product=ras-related protein rab-21-like | location=Nfow_scaffold00066:121507-122631(+) | pr
23.9685	NaN	24.2442	24.5901	24.8993	24.5527	4	4	4	29.4	29.4	29.4	23.368	0	6.5922	109860000	7	24.1063	24.5901	0.483786	1.33328	0.0464216	0.126031	0.574377	0.850793	NF0100080	mRNA8_NF0100080-p1 | transcript=mRNA8_NF0100080 | gene=NF0100080 | organism=Naegleria_fowleri_ATCC_30863 | gene_product=alcohol dehydrogenase, domain-containing protein, ethanolamine kinase 2, lish domain and heat repeat-containing protein kiaa1468 homolog
23.0493	23.2838	22.8943	23.4067	23.5896	23.5314	4	4	4	6.1	6.1	6.1	93.238	0	5.6805	51506000	17	23.0493	23.5314	0.48205	1.58652	0.0259108	0.18439	0.433397	0.69299	NF0032240	mRNA1_NF0032240-p1 | transcript=mRNA1_NF0032240 | gene=NF0032240 | organism=Naegleria_fowleri_ATCC_30863 | gene_product=armadillo-like helical domain-containing protein | transcript_product=armadillo-like helical domain-containing protein | location=Nfow_s
23.5912	23.7497	23.4805	24.073	23.8534	24.2753	3	3	3	18.8	18.8	18.8	18.121	0	3.9561	75745000	10	23.5912	24.073	0.481852	1.47413	0.0335637	0.171538	0.460122	0.713663	NF0031160	mRNA2_NF0031160-p1 | transcript=mRNA2_NF0031160 | gene=NF0031160 | organism=Naegleria_fowleri_ATCC_30863 | gene_product=ubiquitin-conjugating enzyme e2 | transcript_product=ubiquitin-conjugating enzyme e2 | location=Nfow_scaffold00018:225847-226611(-) | pr
29.3819	29.2562	29.2262	29.7137	29.8402	29.7368	23	23	23	67.9	67.9	67.9	44.535	0	105.99	3927200000	111	29.2562	29.7368	0.480553	2.82092	0.00151036	0.119776	0.475459	0.846719	NF0121490	mRNA1_NF0121490-p1 | transcript=mRNA1_NF0121490 | gene=NF0121490 | organism=Naegleria_fowleri_ATCC_30863 | gene_product=nadh dehydrogenase | transcript_product=nadh dehydrogenase | location=Nfow_scaffold00192:31332-32522(+) | protein_length=396 | sequence_
26.2871	26.3804	26.3366	26.8171	26.915	26.433	8	8	8	28.7	28.7	28.7	38.467	0	108.29	495610000	39	26.3366	26.8171	0.480501	1.21604	0.0608079	0.249795	0.387032	0.595851	NF0067430	mRNA1_NF0067430-p1 | transcript=mRNA1_NF0067430 | gene=NF0067430 | organism=Naegleria_fowleri_ATCC_30863 | gene_product=exocyst complex component 7 | transcript_product=exocyst complex component 7 | location=Nfow_scaffold00057:30658-31716(-) | protein_leng
25.5545	27.9047	26.6683	27.4045	26.4707	27.1483	13	13	13	40.3	40.3	40.3	54.465	0	62.746	674050000	52	26.6683	27.1483	0.480005	0.151951	0.704773	0.672226	0.298693	0.242112	NF0031340	mRNA1_NF0031340-p1 | transcript=mRNA1_NF0031340 | gene=NF0031340 | organism=Naegleria_fowleri_ATCC_30863 | gene_product=predicted protein | transcript_product=predicted protein | location=Nfow_scaffold00018:256664-258073(+) | protein_length=469 | sequence_
28.5998	28.5042	28.5546	28.9516	29.127	29.033	21	21	21	65.9	65.9	65.9	40.727	0	118.46	2358400000	95	28.5546	29.033	0.478373	2.9576	0.00110255	0.114342	0.484344	0.868458	NF0129470	mRNA1_NF0129470-p1 | transcript=mRNA1_NF0129470 | gene=NF0129470 | organism=Naegleria_fowleri_ATCC_30863 | gene_product=esterase lipase | transcript_product=esterase lipase | location=Nfow_scaffold00256:1951-3027(-) | protein_length=358 | sequence_SO=super
23.0117	23.3625	24.5866	24.6948	23.8393	23.6905	6	6	6	7.4	7.4	7.4	119.49	0	10.543	89230000	14	23.3625	23.8393	0.476803	0.299763	0.501461	0.456697	0.421251	0.393402	NF0034140	mRNA1_NF0034140-p1 | transcript=mRNA1_NF0034140 | gene=NF0034140 | organism=Naegleria_fowleri_ATCC_30863 | gene_product=atp-dependent rna helicase mitochondrial-like | transcript_product=atp-dependent rna helicase mitochondrial-like | location=Nfow_scaffol
28.6645	28.7493	28.3639	29.1509	29.1407	29.0685	6	6	6	49	49	49	15.73	0	13.634	2458200000	28	28.6645	29.1407	0.476164	1.93331	0.0116598	0.118591	0.527444	0.851019	NF0006390	mRNA1_NF0006390-p1 | transcript=mRNA1_NF0006390 | gene=NF0006390 | organism=Naegleria_fowleri_ATCC_30863 | gene_product=40s ribosomal protein s23 | transcript_product=40s ribosomal protein s23 | location=Nfow_scaffold00004:53841-54278(+) | protein_length=1
27.2488	27.1053	27.3796	27.3114	27.9302	27.7245	7	7	7	28.2	28.2	28.2	40.802	0	118.56	966290000	39	27.2488	27.7245	0.475689	0.969653	0.107238	0.254981	0.410763	0.588113	NF0002070	mRNA1_NF0002070-p1 | transcript=mRNA1_NF0002070 | gene=NF0002070 | organism=Naegleria_fowleri_ATCC_30863 | gene_product=ubiquinone biosynthesis protein mitochondrial-like | transcript_product=ubiquinone biosynthesis protein mitochondrial-like | location=Nf
27.166	29.3229	27.7391	28.2695	27.553	28.2145	16	16	15	61.7	61.7	61.7	50.763	0	143.11	1499700000	64	27.7391	28.2145	0.475466	0.0313235	0.930415	0.938566	-0.0636559	-0.0537244	NF0011990	mRNA1_NF0011990-p1 | transcript=mRNA1_NF0011990 | gene=NF0011990 | organism=Naegleria_fowleri_ATCC_30863 | gene_product=p21-activated protein kinase | transcript_product=p21-activated protein kinase | location=Nfow_scaffold00006:336870-338441(+) | protein_
25.5826	24.8131	25.2791	25.7541	25.6839	25.781	4	4	4	16.9	16.9	16.9	44.472	0	47.08	249670000	21	25.2791	25.7541	0.474976	1.07215	0.0846935	0.172775	0.514699	0.709297	NF0015300	mRNA1_NF0015300-p1 | transcript=mRNA1_NF0015300 | gene=NF0015300 | organism=Naegleria_fowleri_ATCC_30863 | gene_product=wd repeat-containing protein 89 | transcript_product=wd repeat-containing protein 89 | location=Nfow_scaffold00008:282083-283276(+) | pr
25.9571	25.572	26.365	26.401	26.4342	26.431	4	4	4	30.1	30.1	30.1	21.887	0	57.588	407240000	26	25.9571	26.431	0.47394	0.932909	0.116705	0.228039	0.457356	0.627215	NF0024470	mRNA1_NF0024470-p1 | transcript=mRNA1_NF0024470 | gene=NF0024470 | organism=Naegleria_fowleri_ATCC_30863 | gene_product=osmotically inducible protein c | transcript_product=osmotically inducible protein c | location=Nfow_scaffold00014:115717-116337(+) | pr
33.2843	33.1328	33.184	33.5939	33.8327	33.6577	50	50	49	72.9	72.9	71.1	75.749	0	323.31	60583000000	426	33.184	33.6577	0.473682	2.37798	0.00418813	0.119035	0.494414	0.846416	NF0099860	mRNA1_NF0099860-p1 | transcript=mRNA1_NF0099860 | gene=NF0099860 | organism=Naegleria_fowleri_ATCC_30863 | gene_product=molecular chaperone | transcript_product=molecular chaperone | location=Nfow_scaffold00116:70039-72284(-) | protein_length=693 | sequenc
26.5976	26.9523	26.4063	27.0139	27.2331	27.0696	4	4	4	32.1	32.1	32.1	15.039	0	15.607	637380000	22	26.5976	27.0696	0.47197	1.23161	0.0586665	0.195241	0.453472	0.673868	NF0081590	mRNA1_NF0081590-p1 | transcript=mRNA1_NF0081590 | gene=NF0081590 | organism=Naegleria_fowleri_ATCC_30863 | gene_product=ribosomal protein l7 l12 | transcript_product=ribosomal protein l7 l12 | location=Nfow_scaffold00080:8196-8618(-) | protein_length=140 |
29.5313	29.4776	29.9043	29.9843	30.1296	30.0022	14	14	14	64.1	64.1	64.1	25.811	0	93.662	5129100000	84	29.5313	30.0022	0.470894	1.32414	0.0474089	0.22924	0.400998	0.624839	NF0074870	mRNA1_NF0074870-p1 | transcript=mRNA1_NF0074870 | gene=NF0074870 | organism=Naegleria_fowleri_ATCC_30863 | gene_product=cytochrome b-domain protein | transcript_product=cytochrome b-domain protein | location=Nfow_scaffold00068:79872-80576(-) | protein_leng
22.7527	22.7295	23.3578	23.2221	23.0833	23.7418	5	5	5	12.5	12.5	12.5	56.994	0	15.851	50939000	14	22.7527	23.2221	0.46936	0.631206	0.233773	0.326344	0.402381	0.511173	NF0055990	mRNA1_NF0055990-p1 | transcript=mRNA1_NF0055990 | gene=NF0055990 | organism=Naegleria_fowleri_ATCC_30863 | gene_product=methionine--trna mitochondrial | transcript_product=methionine--trna mitochondrial | location=Nfow_scaffold00042:46293-47762(-) | protei
23.6785	23.161	22.9961	23.4928	23.6299	23.6326	5	5	5	21.2	21.2	21.2	41.594	0	34.312	57804000	22	23.161	23.6299	0.468941	0.658788	0.219388	0.407939	0.306554	0.431338	NF0131920	mRNA1_NF0131920-p1 | transcript=mRNA1_NF0131920 | gene=NF0131920 | organism=Naegleria_fowleri_ATCC_30863 | gene_product=sam-dependent methyltransferase | transcript_product=sam-dependent methyltransferase | location=Nfow_scaffold00715:177-1271(-) | protein
26.4738	27.6055	26.8979	27.3659	27.1427	27.4134	20	19	19	46.9	44.8	44.8	58.719	0	64.309	744850000	65	26.8979	27.3659	0.468016	0.390084	0.407301	0.477481	0.314951	0.37473	NF0095100	mRNA1_NF0095100-p1 | transcript=mRNA1_NF0095100 | gene=NF0095100 | organism=Naegleria_fowleri_ATCC_30863 | gene_product=dead deah box helicase | transcript_product=dead deah box helicase | location=Nfow_scaffold00105:88097-89686(-) | protein_length=529 | s
26.6375	25.4869	26.4016	26.7913	26.9559	26.8682	8	8	8	48.3	48.3	48.3	26.092	0	38.878	551280000	36	26.4016	26.8682	0.466654	0.918665	0.120597	0.128736	0.696468	0.815447	NF0052020	mRNA1_NF0052020-p1 | transcript=mRNA1_NF0052020 | gene=NF0052020 | organism=Naegleria_fowleri_ATCC_30863 | gene_product=mitochondrial inner membrane protease atp23-like | transcript_product=mitochondrial inner membrane protease atp23-like | location=Nfow_s
26.962	26.6663	27.0892	27.2314	27.7012	27.4281	6	6	6	32.8	32.8	32.8	23.022	0	44.528	775780000	26	26.962	27.4281	0.466047	1.38121	0.041571	0.133173	0.547725	0.79952	NF0120310	mRNA1_NF0120310-p1 | transcript=mRNA1_NF0120310 | gene=NF0120310 | organism=Naegleria_fowleri_ATCC_30863 | gene_product=snornp protein gar1 | transcript_product=snornp protein gar1 | location=Nfow_scaffold00186:27812-28809(+) | protein_length=232 | sequenc
23.1748	23.4799	23.2424	23.8857	23.622	23.7068	6	6	6	33.5	33.5	33.5	27.684	0	8.8363	61427000	23	23.2424	23.7068	0.464455	1.65618	0.0220709	0.173853	0.439156	0.707371	NF0039730	mRNA1_NF0039730-p1 | transcript=mRNA1_NF0039730 | gene=NF0039730 | organism=Naegleria_fowleri_ATCC_30863 | gene_product=Putative uncharacterized protein | transcript_product=Putative uncharacterized protein | location=Nfow_scaffold00025:144996-145733(+) |
27.9519	27.9711	27.785	28.4154	28.3073	28.4208	20	20	20	57.1	57.1	57.1	57.703	0	154.5	1531500000	106	27.9519	28.4154	0.463448	2.62759	0.00235727	0.121055	0.478505	0.839928	NF0091000	mRNA1_NF0091000-p1 | transcript=mRNA1_NF0091000 | gene=NF0091000 | organism=Naegleria_fowleri_ATCC_30863 | gene_product=importin subunit alpha-1-like | transcript_product=importin subunit alpha-1-like | location=Nfow_scaffold00097:30900-32462(-) | protein_
NaN	20.121	NaN	NaN	21.1079	20.0589	1	1	1	13.3	13.3	13.3	13.602	0	10.278	10346000	3	20.121	20.5834	0.462433	0	NA	0.99109	0.462433	0	NF0020090	mRNA1_NF0020090-p1 | transcript=mRNA1_NF0020090 | gene=NF0020090 | organism=Naegleria_fowleri_ATCC_30863 | gene_product=flagellar hook-associated protein | transcript_product=flagellar hook-associated protein | location=Nfow_scaffold00011:240857-241219(+)
25.5302	25.1618	25.7449	25.9922	25.9748	26.0699	10	10	10	31.7	31.7	31.7	58.227	0	82.634	299060000	38	25.5302	25.9922	0.461956	1.43548	0.0366877	0.134321	0.533301	0.792698	NF0082600	mRNA1_NF0082600-p1 | transcript=mRNA1_NF0082600 | gene=NF0082600 | organism=Naegleria_fowleri_ATCC_30863 | gene_product=pseudouridine synthase | transcript_product=pseudouridine synthase | location=Nfow_scaffold00081:88554-90213(-) | protein_length=495 | s
24.1681	24.8531	23.9724	24.6298	24.9237	24.2782	3	3	3	20.9	20.9	20.9	37.416	0	11.114	115960000	16	24.1681	24.6298	0.461727	0.357133	0.439407	0.521792	0.279376	0.338341	NF0008640	mRNA1_NF0008640-p1 | transcript=mRNA1_NF0008640 | gene=NF0008640 | organism=Naegleria_fowleri_ATCC_30863 | gene_product=iron-sulfur cluster co-chaperone protein mitochondrial-like | transcript_product=iron-sulfur cluster co-chaperone protein mitochondrial-
29.7938	29.5539	29.6519	30.112	30.1025	30.1685	24	24	24	73.4	73.4	73.4	39.846	0	197.65	5077500000	147	29.6519	30.112	0.46006	2.50178	0.00314934	0.131955	0.461142	0.805333	NF0110490	mRNA1_NF0110490-p1 | transcript=mRNA1_NF0110490 | gene=NF0110490 | organism=Naegleria_fowleri_ATCC_30863 | gene_product=cystathionine beta-synthase | transcript_product=cystathionine beta-synthase | location=Nfow_scaffold00146:40292-41386(+) | protein_leng
27.9933	27.466	27.7686	28.1758	28.2278	28.2871	6	6	6	57.5	57.5	57.5	17.735	0	52.541	1357400000	41	27.7686	28.2278	0.45923	1.45084	0.0354128	0.15754	0.487598	0.743158	NF0056930	mRNA4_NF0056930-p1 | transcript=mRNA4_NF0056930 | gene=NF0056930 | organism=Naegleria_fowleri_ATCC_30863 | gene_product=clathrin coat assembly protein, cytochrome p450 family protein, erythrocyte membrane-associated giant protein antigen 332-like protein,
22.9546	22.9911	22.8079	23.4138	23.9946	22.7474	2	2	2	10.4	10.4	10.4	53.233	0	6.8671	46809000	9	22.9546	23.4138	0.459213	0.569989	0.26916	0.296949	0.467419	0.540586	NF0020970	mRNA1_NF0020970-p1 | transcript=mRNA1_NF0020970 | gene=NF0020970 | organism=Naegleria_fowleri_ATCC_30863 | gene_product=pentatricopeptide repeat-containing protein chloroplastic-like | transcript_product=pentatricopeptide repeat-containing protein chloropl
26.2733	26.0747	26.1712	26.9402	26.6302	26.4269	5	5	5	14.5	14.5	14.5	59.218	0	38.857	457000000	24	26.1712	26.6302	0.459007	1.43344	0.0368604	0.156252	0.49273	0.746703	NF0030890	mRNA1_NF0030890-p1 | transcript=mRNA1_NF0030890 | gene=NF0030890 | organism=Naegleria_fowleri_ATCC_30863 | gene_product=programmed cell death protein 2-like protein | transcript_product=programmed cell death protein 2-like protein | location=Nfow_scaffold0
25.3288	24.794	24.8502	25.3828	25.3091	25.0168	6	6	6	11.9	11.9	11.9	76.205	0	8.5554	186500000	15	24.8502	25.3091	0.45895	0.531766	0.293923	0.51048	0.245237	0.348755	NF0084550	mRNA1_NF0084550-p1 | transcript=mRNA1_NF0084550 | gene=NF0084550 | organism=Naegleria_fowleri_ATCC_30863 | gene_product=atp-dependent rna helicase | transcript_product=atp-dependent rna helicase | location=Nfow_scaffold00085:43701-45829(-) | protein_length
NaN	23.2195	23.1804	23.6221	23.6585	23.9791	3	3	3	5.8	5.8	5.8	88.134	0	6.7124	54067000	8	23.1999	23.6585	0.458565	1.48293	0.0328905	0.124273	0.553293	0.854965	NF0130890	mRNA1_NF0130890-p1 | transcript=mRNA1_NF0130890 | gene=NF0130890 | organism=Naegleria_fowleri_ATCC_30863 | gene_product=nucleolar complex protein 2, unspecified product | transcript_product=nucleolar complex protein 2 | location=Nfow_scaffold00320:1056-360
23.3823	23.2213	23.778	23.9164	23.8409	23.1917	6	6	6	7.6	7.6	7.6	156.71	0	8.0254	66611000	10	23.3823	23.8409	0.458544	0.266833	0.540962	0.672088	0.189123	0.24144	NF0011210	mRNA1_NF0011210-p1 | transcript=mRNA1_NF0011210 | gene=NF0011210 | organism=Naegleria_fowleri_ATCC_30863 | gene_product=intron-binding protein aquarius | transcript_product=intron-binding protein aquarius | location=Nfow_scaffold00006:185116-189249(+) | pr
27.1779	26.7135	27.1504	27.4991	27.649	27.6062	12	12	12	55.3	55.3	55.3	26.393	0	62.598	847680000	63	27.1504	27.6062	0.455833	1.65763	0.0219973	0.114356	0.570847	0.869003	NF0047510	mRNA1_NF0047510-p1 | transcript=mRNA1_NF0047510 | gene=NF0047510 | organism=Naegleria_fowleri_ATCC_30863 | gene_product=eukaryotic translation initiation factor 6 | transcript_product=eukaryotic translation initiation factor 6 | location=Nfow_scaffold00032
26.5015	27.1435	26.5773	27.048	26.9784	27.0331	12	12	12	39.3	39.3	39.3	52.592	0	160.72	607010000	66	26.5773	27.0331	0.455772	0.615394	0.242441	0.454652	0.279075	0.396612	NF0028060	mRNA1_NF0028060-p1 | transcript=mRNA1_NF0028060 | gene=NF0028060 | organism=Naegleria_fowleri_ATCC_30863 | gene_product=chaperone protein dnaj mitochondrial | transcript_product=chaperone protein dnaj mitochondrial | location=Nfow_scaffold00016:203614-2053
25.4132	26.1658	25.1149	25.9501	25.8678	25.864	14	14	14	32.4	32.4	32.4	63.554	0	32.917	280350000	40	25.4132	25.8678	0.454592	0.451783	0.35336	0.44265	0.329331	0.404615	NF0117590	mRNA1_NF0117590-p1 | transcript=mRNA1_NF0117590 | gene=NF0117590 | organism=Naegleria_fowleri_ATCC_30863 | gene_product=hypothetical protein NAEGRDRAFT 81035 | transcript_product=hypothetical protein NAEGRDRAFT 81035 | location=Nfow_scaffold00174:40536-428
22.8213	22.4933	22.7451	23.5736	23.1964	23.0418	5	5	5	14.1	14.1	14.1	78.411	0	7.4566	43611000	13	22.7451	23.1964	0.451323	1.45461	0.0351067	0.118341	0.584026	0.85079	NF0110540	mRNA1_NF0110540-p1 | transcript=mRNA1_NF0110540 | gene=NF0110540 | organism=Naegleria_fowleri_ATCC_30863 | gene_product=transferring glycosyl groups | transcript_product=transferring glycosyl groups | location=Nfow_scaffold00146:52473-54662(-) | protein_le
28.3592	28.3021	28.4374	28.8104	28.7339	28.8548	24	24	23	40.1	40.1	38.5	78.013	0	94.834	2068700000	95	28.3592	28.8104	0.451273	2.92143	0.00119831	0.137208	0.433469	0.784156	NF0003510	mRNA1_NF0003510-p1 | transcript=mRNA1_NF0003510 | gene=NF0003510 | organism=Naegleria_fowleri_ATCC_30863 | gene_product=dead-box atp-dependent rna helicase 37 | transcript_product=dead-box atp-dependent rna helicase 37 | location=Nfow_scaffold00002:334580-
25.7661	25.4737	25.8607	26.2169	26.3556	26.1509	7	7	7	23.7	23.7	23.7	52.045	0	28.496	360860000	29	25.7661	26.2169	0.450857	1.83685	0.0145596	0.117023	0.540976	0.85711	NF0026040	mRNA1_NF0026040-p1 | transcript=mRNA1_NF0026040 | gene=NF0026040 | organism=Naegleria_fowleri_ATCC_30863 | gene_product=wd40 repeat-containing protein | transcript_product=wd40 repeat-containing protein | location=Nfow_scaffold00015:105757-107163(-) | prot
24.477	25.2461	24.6402	25.107	25.0908	24.9744	7	7	7	12	12	12	82.004	0	8.7672	159540000	20	24.6402	25.0908	0.450636	0.494933	0.319939	0.489076	0.269647	0.36554	NF0023270	mRNA1_NF0023270-p1 | transcript=mRNA1_NF0023270 | gene=NF0023270 | organism=Naegleria_fowleri_ATCC_30863 | gene_product=ribosomal rna methyltransferase nop2-like | transcript_product=ribosomal rna methyltransferase nop2-like | location=Nfow_scaffold00013:1
28.4037	28.1516	28.4065	28.8597	28.8117	28.8541	11	11	11	77.5	77.5	77.5	18.37	0	117.09	2052400000	59	28.4037	28.8541	0.450373	2.42951	0.00371955	0.108149	0.521232	0.889683	NF0093620	mRNA1_NF0093620-p1 | transcript=mRNA1_NF0093620 | gene=NF0093620 | organism=Naegleria_fowleri_ATCC_30863 | gene_product=calmodulin, calmodulin-like isoform 1 | transcript_product=calmodulin | location=Nfow_scaffold00102:56825-58285(-) | protein_length=160
26.0279	25.8912	26.0104	26.497	26.4587	26.4602	9	9	9	21.9	21.9	21.9	70.857	0	72.338	405780000	44	26.0104	26.4602	0.449804	3.42216	0.000378303	0.106094	0.495464	0.909534	NF0033230	mRNA1_NF0033230-p1 | transcript=mRNA1_NF0033230 | gene=NF0033230 | organism=Naegleria_fowleri_ATCC_30863 | gene_product=letm1 domain-containing protein 1 | transcript_product=letm1 domain-containing protein 1 | location=Nfow_scaffold00020:62868-64691(-) |
26.6814	26.1583	26.1988	26.3239	26.6484	26.7816	6	6	6	70	70	70	14.118	0	30.112	460540000	26	26.1988	26.6484	0.449617	0.479262	0.331694	0.527553	0.238482	0.33303	NF0014420	mRNA1_NF0014420-p1 | transcript=mRNA1_NF0014420 | gene=NF0014420 | organism=Naegleria_fowleri_ATCC_30863 | gene_product=3-hydroxy-2-methylbutyryl- dehydrogenase | transcript_product=3-hydroxy-2-methylbutyryl- dehydrogenase | location=Nfow_scaffold00008:725
21.7832	21.7842	21.592	22.2317	22.5382	22.197	3	3	3	3.7	3.7	3.7	61.696	0.00052002	2.7255	21616000	10	21.7832	22.2317	0.448456	2.05914	0.0087269	0.0942423	0.602489	0.962682	NF0041960	mRNA1_NF0041960-p1 | transcript=mRNA1_NF0041960 | gene=NF0041960 | organism=Naegleria_fowleri_ATCC_30863 | gene_product=proline dehydrogenase | transcript_product=proline dehydrogenase | location=Nfow_scaffold00027:157908-159542(+) | protein_length=544 | s
30.7921	30.8979	30.6197	31.2387	31.1799	31.2964	17	17	17	52.1	52.1	52.1	24.511	0	224.95	10983000000	95	30.7921	31.2387	0.446543	2.2267	0.00593335	0.133299	0.468426	0.796978	NF0095990	mRNA1_NF0095990-p1 | transcript=mRNA1_NF0095990 | gene=NF0095990 | organism=Naegleria_fowleri_ATCC_30863 | gene_product=likely cytosolic ribosomal protein l16 | transcript_product=likely cytosolic ribosomal protein l16 | location=Nfow_scaffold00107:85304-8
23.8574	24.7396	24.5408	24.8851	25.1436	24.9869	8	8	8	26.9	26.9	26.9	40.34	0	38.702	145450000	25	24.5408	24.9869	0.446102	1.05976	0.0871445	0.132572	0.62593	0.805	NF0075180	mRNA1_NF0075180-p1 | transcript=mRNA1_NF0075180 | gene=NF0075180 | organism=Naegleria_fowleri_ATCC_30863 | gene_product=bax inhibitor family protein | transcript_product=bax inhibitor family protein | location=Nfow_scaffold00069:5058-6164(+) | protein_leng
26.6686	26.1304	26.4811	26.8904	27.1697	26.9259	7	7	7	29.8	29.8	29.8	31.15	0	43.147	562820000	36	26.4811	26.9259	0.444822	1.46216	0.0345017	0.120614	0.568649	0.835631	NF0015910	mRNA1_NF0015910-p1 | transcript=mRNA1_NF0015910 | gene=NF0015910 | organism=Naegleria_fowleri_ATCC_30863 | gene_product=sialate o-acetylesterase | transcript_product=sialate o-acetylesterase | location=Nfow_scaffold00009:95233-96030(-) | protein_length=265
25.5735	25.8548	25.6983	26.0005	26.1411	26.1463	60	16	16	35.9	7.5	7.5	247.33	0	60.871	316350000	62	25.6983	26.1411	0.442804	1.82865	0.0148371	0.211257	0.387072	0.651223	NF0124770	mRNA2_NF0124770-p1 | transcript=mRNA2_NF0124770 | gene=NF0124770 | organism=Naegleria_fowleri_ATCC_30863 | gene_product=dil domain-containing protein, viral a-type inclusion protein | transcript_product=viral a-type inclusion protein | location=Nfow_scaffo
23.7012	23.6363	24.0472	24.3277	24.1437	24.0768	4	4	4	10.1	10.1	10.1	67.701	0	9.6456	87137000	10	23.7012	24.1437	0.442436	1.23114	0.05873	0.247463	0.38778	0.598477	NF0051130	mRNA1_NF0051130-p1 | transcript=mRNA1_NF0051130 | gene=NF0051130 | organism=Naegleria_fowleri_ATCC_30863 | gene_product=predicted protein | transcript_product=predicted protein | location=Nfow_scaffold00037:8471-10487(-) | protein_length=596 | sequence_SO=
NaN	22.9759	22.7348	23.3218	22.7945	23.2967	1	1	1	6.2	6.2	6.2	32.47	0	9.5975	39361000	6	22.8554	23.2967	0.44133	0.490683	0.323085	0.481173	0.282289	0.381858	NF0127670	mRNA1_NF0127670-p1 | transcript=mRNA1_NF0127670 | gene=NF0127670 | organism=Naegleria_fowleri_ATCC_30863 | gene_product=tm2 domain-containing protein | transcript_product=tm2 domain-containing protein | location=Nfow_scaffold00234:1583-2449(-) | protein_le
26.3745	26.9494	26.2911	26.7049	26.8158	26.8305	6	6	6	46.5	46.5	46.5	23.197	0	31.967	535680000	34	26.3745	26.8158	0.441254	0.510236	0.308862	0.513719	0.245386	0.345282	NF0054500	mRNA1_NF0054500-p1 | transcript=mRNA1_NF0054500 | gene=NF0054500 | organism=Naegleria_fowleri_ATCC_30863 | gene_product=ras-related protein rab-5c | transcript_product=ras-related protein rab-5c | location=Nfow_scaffold00040:98605-99558(+) | protein_length
25.3164	25.3912	25.2406	26.0812	25.6249	25.7566	4	4	4	45.8	45.8	45.8	14.426	0	13.523	250290000	20	25.3164	25.7566	0.440117	1.62159	0.0239007	0.136651	0.504787	0.785802	NF0064980	mRNA1_NF0064980-p1 | transcript=mRNA1_NF0064980 | gene=NF0064980 | organism=Naegleria_fowleri_ATCC_30863 | gene_product=subfamily d | transcript_product=subfamily d | location=Nfow_scaffold00053:132054-132449(-) | protein_length=131 | sequence_SO=supercont
27.7537	28.6629	27.9916	28.4313	28.3787	28.4751	8	8	8	46.7	46.7	46.7	22.875	0	285.37	1623700000	38	27.9916	28.4313	0.439693	0.461366	0.345648	0.472974	0.292302	0.377815	NF0083260	mRNA1_NF0083260-p1 | transcript=mRNA1_NF0083260 | gene=NF0083260 | organism=Naegleria_fowleri_ATCC_30863 | gene_product=programmed cell death 6 protein | transcript_product=programmed cell death 6 protein | location=Nfow_scaffold00082:93364-93963(-) | prot
26.2415	26.2458	26.1506	26.6435	26.6808	26.727	4	4	4	24.8	24.8	24.8	17.989	0	33.133	470010000	19	26.2415	26.6808	0.439379	3.55585	0.000278067	0.114067	0.471161	0.873616	NF0090800	mRNA1_NF0090800-p1 | transcript=mRNA1_NF0090800 | gene=NF0090800 | organism=Naegleria_fowleri_ATCC_30863 | gene_product=glutathione s-transferase | transcript_product=glutathione s-transferase | location=Nfow_scaffold00096:99064-99537(+) | protein_length=1
26.371	26.0337	26.2533	26.6922	26.6709	26.7679	16	16	16	28.9	28.9	28.9	80.383	0	39.804	476020000	67	26.2533	26.6922	0.438854	2.05068	0.00889857	0.129142	0.490976	0.814054	NF0129120	mRNA1_NF0129120-p1 | transcript=mRNA1_NF0129120 | gene=NF0129120 | organism=Naegleria_fowleri_ATCC_30863 | gene_product=aspartyl-trna synthetase | transcript_product=aspartyl-trna synthetase | location=Nfow_scaffold00251:10363-12873(+) | protein_length=705
26.8657	26.6232	27.1431	27.131	27.3167	27.304	4	4	4	37.9	37.9	37.9	15.917	0	50.641	713510000	24	26.8657	27.304	0.438269	1.08532	0.0821637	0.275575	0.373219	0.564057	NF0058890	mRNA1_NF0058890-p1 | transcript=mRNA1_NF0058890 | gene=NF0058890 | organism=Naegleria_fowleri_ATCC_30863 | gene_product=54s ribosomal protein mitochondrial | transcript_product=54s ribosomal protein mitochondrial | location=Nfow_scaffold00046:40141-40563(-
26.7352	26.5871	26.5925	27.2187	26.7838	27.0304	10	10	10	42.9	42.9	42.9	25.784	0	55.83	615150000	27	26.5925	27.0304	0.437952	1.29477	0.0507259	0.255021	0.37275	0.587064	NF0039840	mRNA1_NF0039840-p1 | transcript=mRNA1_NF0039840 | gene=NF0039840 | organism=Naegleria_fowleri_ATCC_30863 | gene_product=centrin-1 | transcript_product=centrin-1 | location=Nfow_scaffold00025:167321-167995(-) | protein_length=224 | sequence_SO=supercontig |
NaN	22.8475	23.2398	23.4812	23.1714	24.3905	2	2	2	1.8	1.8	1.8	160.66	0	13.84	54387000	10	23.0437	23.4812	0.437551	0.540991	0.287746	0.229359	0.637378	0.64096	NF0093640	mRNA1_NF0093640-p1 | transcript=mRNA1_NF0093640 | gene=NF0093640 | organism=Naegleria_fowleri_ATCC_30863 | gene_product=phosphoinositide 3-kinase regulatory subunit 4-like | transcript_product=phosphoinositide 3-kinase regulatory subunit 4-like | location=
29.7554	29.8432	29.2542	30.0878	30.1927	30.2796	11	11	11	66.4	66.4	66.4	16.326	0	46.351	5077600000	52	29.7554	30.1927	0.437277	1.38528	0.0411832	0.125467	0.569087	0.82277	NF0095850	mRNA1_NF0095850-p1 | transcript=mRNA1_NF0095850 | gene=NF0095850 | organism=Naegleria_fowleri_ATCC_30863 | gene_product=60s ribosomal protein l27-like | transcript_product=60s ribosomal protein l27-like | location=Nfow_scaffold00107:67648-68079(-) | protei
24.4543	25.2349	24.5609	24.8347	24.9979	25.5013	6	6	6	20.9	20.9	20.9	65.64	0	17.646	165620000	22	24.5609	24.9979	0.436949	0.498942	0.316999	0.397687	0.361221	0.442577	NF0002340	mRNA1_NF0002340-p1 | transcript=mRNA1_NF0002340 | gene=NF0002340 | organism=Naegleria_fowleri_ATCC_30863 | gene_product=multispecies: endonuclease | transcript_product=multispecies: endonuclease | location=Nfow_scaffold00002:83619-85361(+) | protein_length
26.7407	26.7823	26.7175	27.2062	27.0181	27.1773	10	10	10	62.4	62.4	62.4	22.056	0	38.076	642920000	44	26.7407	27.1773	0.436584	2.48738	0.00325552	0.18611	0.387011	0.689262	NF0046120	mRNA1_NF0046120-p1 | transcript=mRNA1_NF0046120 | gene=NF0046120 | organism=Naegleria_fowleri_ATCC_30863 | gene_product=oxidative-stress-resistance chaperone | transcript_product=oxidative-stress-resistance chaperone | location=Nfow_scaffold00031:87983-887
26.9343	28.1914	27.1092	27.6553	27.1624	27.5452	14	13	13	51	48.3	48.3	48.555	0	158.31	937810000	82	27.1092	27.5452	0.43606	0.0343259	0.924005	0.947115	0.0427068	0.0463916	NF0022530	mRNA1_NF0022530-p1 | transcript=mRNA1_NF0022530 | gene=NF0022530 | organism=Naegleria_fowleri_ATCC_30863 | gene_product=26s protease regulatory subunit 6b homolog | transcript_product=26s protease regulatory subunit 6b homolog | location=Nfow_scaffold00013
24.8611	25.0406	24.9125	25.3483	25.0131	25.4229	7	7	7	13.1	13.1	13.1	102.88	0	11.17	183870000	20	24.9125	25.3483	0.435833	1.11107	0.0774337	0.329255	0.323383	0.50777	NF0065490	mRNA1_NF0065490-p1 | transcript=mRNA1_NF0065490 | gene=NF0065490 | organism=Naegleria_fowleri_ATCC_30863 | gene_product=heat shock protein 101 | transcript_product=heat shock protein 101 | location=Nfow_scaffold00054:68388-71189(+) | protein_length=915 | s
26.4349	26.3904	26.2871	26.8258	26.3638	26.9959	10	10	10	40.7	40.7	40.7	35.969	0	49.026	509870000	38	26.3904	26.8258	0.435421	0.857846	0.138725	0.322545	0.357733	0.515578	NF0025120	mRNA1_NF0025120-p1 | transcript=mRNA1_NF0025120 | gene=NF0025120 | organism=Naegleria_fowleri_ATCC_30863 | gene_product=thioredoxin family protein | transcript_product=thioredoxin family protein | location=Nfow_scaffold00014:232603-233556(-) | protein_leng
23.1962	23.1021	23.5312	23.3766	23.8846	23.6315	4	4	4	10	10	10	53.35	0	4.0068	58938000	16	23.1962	23.6315	0.435272	0.838484	0.145049	0.327875	0.354382	0.509086	NF0035250	mRNA1_NF0035250-p1 | transcript=mRNA1_NF0035250 | gene=NF0035250 | organism=Naegleria_fowleri_ATCC_30863 | gene_product=predicted protein | transcript_product=predicted protein | location=Nfow_scaffold00021:166984-168360(+) | protein_length=458 | sequence_
26.059	25.8666	25.7381	26.3013	26.1853	26.3262	10	10	10	18.2	18.2	18.2	93.318	0	21.53	355050000	33	25.8666	26.3013	0.434706	1.69028	0.0204042	0.222335	0.383056	0.635395	NF0088130	mRNA1_NF0088130-p1 | transcript=mRNA1_NF0088130 | gene=NF0088130 | organism=Naegleria_fowleri_ATCC_30863 | gene_product=pre-rrna-processing protein tsr1 homolog | transcript_product=pre-rrna-processing protein tsr1 homolog | location=Nfow_scaffold00092:178
24.1572	24.3718	24.5768	25.1647	24.7367	24.8055	4	4	4	24.2	24.2	24.2	35.99	0	25.348	135490000	21	24.3718	24.8055	0.433739	1.38586	0.0411282	0.136857	0.533669	0.785198	NF0116850	mRNA1_NF0116850-p1 | transcript=mRNA1_NF0116850 | gene=NF0116850 | organism=Naegleria_fowleri_ATCC_30863 | gene_product=kynurenine formamidase | transcript_product=kynurenine formamidase | location=Nfow_scaffold00171:39306-40262(-) | protein_length=318 | s
27.4335	27.2123	27.3958	27.8143	27.8852	27.8275	14	14	14	51.1	51.1	51.1	46.477	0	62.814	1029200000	78	27.3958	27.8275	0.431648	2.63696	0.00230696	0.114069	0.495112	0.866033	NF0130380	mRNA1_NF0130380-p1 | transcript=mRNA1_NF0130380 | gene=NF0130380 | organism=Naegleria_fowleri_ATCC_30863 | gene_product=30s ribosomal protein s18 | transcript_product=30s ribosomal protein s18 | location=Nfow_scaffold00281:191-1396(+) | protein_length=401
29.2894	29.3038	29.3618	29.7018	29.7348	29.7654	23	23	22	45.9	45.9	44.7	63.446	0	163.56	4022200000	134	29.3038	29.7348	0.430988	3.87599	0.000133049	0.136467	0.415646	0.786093	NF0103890	mRNA1_NF0103890-p1 | transcript=mRNA1_NF0103890 | gene=NF0103890 | organism=Naegleria_fowleri_ATCC_30863 | gene_product=nucleolar protein 56-like | transcript_product=nucleolar protein 56-like | location=Nfow_scaffold00127:58598-60256(+) | protein_length=5
27.9095	27.7152	27.5744	28.0666	28.2172	28.1454	12	12	12	47.2	47.2	47.2	31.874	0	98.722	1338300000	65	27.7152	28.1454	0.43018	1.73811	0.0182764	0.193698	0.409997	0.676065	NF0041840	mRNA1_NF0041840-p1 | transcript=mRNA1_NF0041840 | gene=NF0041840 | organism=Naegleria_fowleri_ATCC_30863 | gene_product=39s ribosomal protein mitochondrial-like | transcript_product=39s ribosomal protein mitochondrial-like | location=Nfow_scaffold00027:139
22.6483	23.8981	23.3295	23.7593	23.5147	23.8226	5	5	5	21.2	21.2	21.2	43.522	0	15.644	60068000	18	23.3295	23.7593	0.429779	0.472457	0.336933	0.36991	0.406913	0.465962	NF0112030	mRNA1_NF0112030-p1 | transcript=mRNA1_NF0112030 | gene=NF0112030 | organism=Naegleria_fowleri_ATCC_30863 | gene_product=dnaj homolog subfamily c member 7-like | transcript_product=dnaj homolog subfamily c member 7-like | location=Nfow_scaffold00152:9315-10
26.5506	26.3813	26.9072	26.8272	26.9803	27.0216	14	14	14	53.2	53.2	53.2	57.417	0	64.562	593040000	51	26.5506	26.9803	0.429699	0.929745	0.117559	0.339851	0.329974	0.495543	NF0007540	mRNA1_NF0007540-p1 | transcript=mRNA1_NF0007540 | gene=NF0007540 | organism=Naegleria_fowleri_ATCC_30863 | gene_product=3-oxoacyl-acp synthase | transcript_product=3-oxoacyl-acp synthase | location=Nfow_scaffold00004:293929-295731(-) | protein_length=519 |
25.8633	25.4637	25.7166	26.1193	26.4634	26.1455	9	9	6	64.6	64.6	46.2	18.319	0	49.359	340790000	45	25.7166	26.1455	0.428968	1.60112	0.0250542	0.118854	0.561612	0.849922	NF0039280	mRNA2_NF0039280-p1 | transcript=mRNA2_NF0039280 | gene=NF0039280 | organism=Naegleria_fowleri_ATCC_30863 | gene_product=predicted protein | transcript_product=predicted protein | location=Nfow_scaffold00025:26948-27594(-) | protein_length=158 | sequence_SO
22.0877	22.3643	NaN	NaN	22.6547	NaN	3	3	3	3	3	3	134.36	0	5.0393	25220000	4	22.226	22.6547	0.42874	0	NA	0.938622	0.42874	0	NF0116460	mRNA1_NF0116460-p1 | transcript=mRNA1_NF0116460 | gene=NF0116460 | organism=Naegleria_fowleri_ATCC_30863 | gene_product=unspecified product | transcript_product=unspecified product | location=Nfow_scaffold00170:5929-9663(-) | protein_length=1220 | sequence
26.1385	26.1186	26.137	26.6378	26.5655	26.4581	13	13	13	34.6	34.6	34.6	61.541	0	62.72	428250000	48	26.137	26.5655	0.428425	2.88426	0.00130539	0.148572	0.422425	0.764421	NF0038230	mRNA1_NF0038230-p1 | transcript=mRNA1_NF0038230 | gene=NF0038230 | organism=Naegleria_fowleri_ATCC_30863 | gene_product=snf1-related protein kinase catalytic subunit alpha kin10-like isoform x1 | transcript_product=snf1-related protein kinase catalytic sub
23.1577	23.9749	24.9164	24.5122	24.403	24.1942	3	3	3	22.2	22.2	22.2	24.691	0	17.507	107810000	11	23.9749	24.403	0.428038	0.274527	0.531463	0.511091	0.353431	0.347659	NF0119290	mRNA1_NF0119290-p1 | transcript=mRNA1_NF0119290 | gene=NF0119290 | organism=Naegleria_fowleri_ATCC_30863 | gene_product=predicted protein | transcript_product=predicted protein | location=Nfow_scaffold00182:179-844(+) | protein_length=221 | sequence_SO=sup
25.3283	25.6428	25.3942	25.7483	25.9137	25.8222	8	8	8	20.6	20.6	20.6	59.733	0	23.432	276930000	30	25.3942	25.8222	0.427917	1.59759	0.0252586	0.233293	0.372939	0.614355	NF0027460	mRNA1_NF0027460-p1 | transcript=mRNA1_NF0027460 | gene=NF0027460 | organism=Naegleria_fowleri_ATCC_30863 | gene_product=atpase aaa | transcript_product=atpase aaa | location=Nfow_scaffold00016:94215-95804(-) | protein_length=529 | sequence_SO=supercontig |
27.0024	28.4802	27.2649	27.7888	27.4163	27.6924	21	21	21	47.1	47.1	47.1	68.139	0	82.839	1044300000	72	27.2649	27.6924	0.427486	0.0361318	0.92017	0.941599	0.0500043	0.0516211	NF0075470	mRNA1_NF0075470-p1 | transcript=mRNA1_NF0075470 | gene=NF0075470 | organism=Naegleria_fowleri_ATCC_30863 | gene_product=stress-induced-phosphoprotein 1 | transcript_product=stress-induced-phosphoprotein 1 | location=Nfow_scaffold00069:79397-81175(+) | prot
24.69	24.4972	24.8637	25.2713	24.9022	25.1159	5	5	5	29.2	29.2	29.2	28.205	0	13.486	158900000	17	24.69	25.1159	0.425858	1.28616	0.0517416	0.221956	0.412819	0.634622	NF0047890	mRNA1_NF0047890-p1 | transcript=mRNA1_NF0047890 | gene=NF0047890 | organism=Naegleria_fowleri_ATCC_30863 | gene_product=predicted protein | transcript_product=predicted protein | location=Nfow_scaffold00033:59089-59871(+) | protein_length=260 | sequence_SO
23.4174	23.5662	23.8493	24.0727	23.9647	23.9919	7	7	7	26.4	26.4	26.4	41.982	0	16.713	73337000	23	23.5662	23.9919	0.425713	1.41991	0.0380268	0.224044	0.398815	0.63228	NF0043750	mRNA1_NF0043750-p1 | transcript=mRNA1_NF0043750 | gene=NF0043750 | organism=Naegleria_fowleri_ATCC_30863 | gene_product=exonuclease iii protein | transcript_product=exonuclease iii protein | location=Nfow_scaffold00029:89693-90808(+) | protein_length=371 |
29.5181	29.4976	29.2632	29.9111	29.9224	30.045	48	48	48	56.5	56.5	56.5	128.13	0	323.31	4440600000	233	29.4976	29.9224	0.424759	2.35032	0.00446355	0.107235	0.53319	0.900168	NF0018010	mRNA1_NF0018010-p1 | transcript=mRNA1_NF0018010 | gene=NF0018010 | organism=Naegleria_fowleri_ATCC_30863 | gene_product=dihydropyrimidine dehydrogenase | transcript_product=dihydropyrimidine dehydrogenase | location=Nfow_scaffold00010:153465-157497(+) | pr
24.1735	23.6921	24.1595	24.8128	24.5599	24.5842	5	4	4	25.3	22.3	22.3	26.159	0	25.403	112060000	23	24.1595	24.5842	0.424706	1.65359	0.0222029	0.0924278	0.643946	0.95047	NF0042620	mRNA1_NF0042620-p1 | transcript=mRNA1_NF0042620 | gene=NF0042620 | organism=Naegleria_fowleri_ATCC_30863 | gene_product=unspecified product | transcript_product=unspecified product | location=Nfow_scaffold00028:69563-70252(+) | protein_length=229 | sequenc
23.5375	24.9479	23.6481	23.9993	24.0728	24.0755	20	20	20	12.9	12.9	12.9	252.6	0	41.008	83181000	27	23.6481	24.0728	0.424635	0.00334296	0.992332	1	0.00463676	0.00486282	NF0017020	mRNA1_NF0017020-p1 | transcript=mRNA1_NF0017020 | gene=NF0017020 | organism=Naegleria_fowleri_ATCC_30863 | gene_product=rabgtpase-activating protein | transcript_product=rabgtpase-activating protein | location=Nfow_scaffold00009:307533-314243(+) | protein_
30.0719	30.2577	29.3769	30.4498	30.5875	30.4956	13	13	13	43.3	43.3	43.3	24.746	0	63.527	6343300000	61	30.0719	30.4956	0.423735	1.05529	0.0880461	0.135775	0.608822	0.789567	NF0091150	mRNA1_NF0091150-p1 | transcript=mRNA1_NF0091150 | gene=NF0091150 | organism=Naegleria_fowleri_ATCC_30863 | gene_product=60s ribosomal protein l13-like | transcript_product=60s ribosomal protein l13-like | location=Nfow_scaffold00097:58461-59108(-) | protei
24.5975	25.263	25.54	25.6865	25.3011	25.7088	8	8	8	16.9	16.9	16.9	80.351	0	16.997	229270000	26	25.263	25.6865	0.423487	0.628588	0.235186	0.306028	0.43194	0.533659	NF0029280	mRNA1_NF0029280-p1 | transcript=mRNA1_NF0029280 | gene=NF0029280 | organism=Naegleria_fowleri_ATCC_30863 | gene_product=nucleolar gtp-binding protein 1 | transcript_product=nucleolar gtp-binding protein 1 | location=Nfow_scaffold00017:160040-162231(+) | pr
24.8237	24.8424	24.8974	25.2653	25.0338	25.4313	4	4	4	34.1	34.1	34.1	13.93	0	7.4632	177370000	15	24.8424	25.2653	0.422928	1.52937	0.0295549	0.226606	0.388955	0.630008	NF0004850	mRNA5_NF0004850-p1 | transcript=mRNA5_NF0004850 | gene=NF0004850 | organism=Naegleria_fowleri_ATCC_30863 | gene_product=2-hydroxypenta- -dienoate hydratase, dnaj homolog subfamily c member 21, homolog subfamily a member 5, hypothetical protein, predicted p
24.7548	24.8459	24.9265	25.2687	25.0903	25.3033	12	12	12	13.5	13.5	13.5	137.34	0	18.596	177150000	37	24.8459	25.2687	0.422731	1.99283	0.0101665	0.212569	0.378345	0.649443	NF0055700	mRNA1_NF0055700-p1 | transcript=mRNA1_NF0055700 | gene=NF0055700 | organism=Naegleria_fowleri_ATCC_30863 | gene_product=dna topoisomerase ii | transcript_product=dna topoisomerase ii | location=Nfow_scaffold00041:164971-168585(-) | protein_length=1204 | se
21.8097	21.7692	NaN	22.2062	NaN	22.2171	3	3	3	4.4	4.4	4.4	90.937	0	5.207	20991000	7	21.7894	22.2117	0.422226	2.61011	0.00245409	0.16081	0.422226	0.810484	NF0032030	mRNA1_NF0032030-p1 | transcript=mRNA1_NF0032030 | gene=NF0032030 | organism=Naegleria_fowleri_ATCC_30863 | gene_product=probable rna-binding protein 19 | transcript_product=probable rna-binding protein 19 | location=Nfow_scaffold00019:106716-109103(-) | pr
27.3048	27.3223	27.5631	27.8118	27.7444	27.454	11	11	11	31.7	31.7	31.7	52.225	0	53.833	1009100000	54	27.3223	27.7444	0.422134	0.92689	0.118334	0.41015	0.273347	0.428568	NF0096430	mRNA1_NF0096430-p1 | transcript=mRNA1_NF0096430 | gene=NF0096430 | organism=Naegleria_fowleri_ATCC_30863 | gene_product=matrix-binding protein | transcript_product=matrix-binding protein | location=Nfow_scaffold00108:68560-70139(+) | protein_length=464 | s
24.2912	26.7651	24.8801	25.7319	24.8281	25.3019	9	9	9	31	31	31	41.499	0	42.333	226460000	26	24.8801	25.3019	0.421783	0.0103549	0.976439	0.983604	-0.0248362	-0.0192465	NF0091930	mRNA1_NF0091930-p1 | transcript=mRNA1_NF0091930 | gene=NF0091930 | organism=Naegleria_fowleri_ATCC_30863 | gene_product=developmentally-regulated gtp-binding protein 1-like | transcript_product=developmentally-regulated gtp-binding protein 1-like | locatio
24.4605	25.1465	24.5486	25.1159	24.9686	24.7582	13	13	13	28.6	28.6	28.6	72.409	0	37.245	147650000	37	24.5486	24.9686	0.420027	0.406081	0.392572	0.561884	0.229027	0.309826	NF0097000	mRNA1_NF0097000-p1 | transcript=mRNA1_NF0097000 | gene=NF0097000 | organism=Naegleria_fowleri_ATCC_30863 | gene_product=dead box helicase protein | transcript_product=dead box helicase protein | location=Nfow_scaffold00110:12456-14420(+) | protein_length=6
24.3584	23.4425	23.8945	24.3085	24.3138	24.4793	7	7	7	20	20	20	53.27	0	13.856	93946000	36	23.8945	24.3138	0.419333	0.801665	0.157883	0.23789	0.468727	0.608527	NF0098210	mRNA1_NF0098210-p1 | transcript=mRNA1_NF0098210 | gene=NF0098210 | organism=Naegleria_fowleri_ATCC_30863 | gene_product=polyribonucleotide 5 -hydroxyl-kinase clp1 isoform x1, protein clp1 homolog | transcript_product=polyribonucleotide 5 -hydroxyl-kinase c
24.8763	25.3062	25.1241	25.4257	25.6041	25.5432	17	17	17	17.9	17.9	17.9	150.28	0	50.245	213500000	43	25.1241	25.5432	0.419075	1.45089	0.0354087	0.200021	0.422106	0.664586	NF0086670	mRNA1_NF0086670-p1 | transcript=mRNA1_NF0086670 | gene=NF0086670 | organism=Naegleria_fowleri_ATCC_30863 | gene_product=nuclear pore complex protein nup155 isoform x1 | transcript_product=nuclear pore complex protein nup155 isoform x1 | location=Nfow_scaff
26.3039	26.1217	26.4554	26.5656	26.9184	26.7225	8	8	8	24.7	24.7	24.7	41.53	0	16.067	560380000	24	26.3039	26.7225	0.418526	1.46031	0.0346489	0.186391	0.441811	0.689857	NF0100340	mRNA1_NF0100340-p1 | transcript=mRNA1_NF0100340 | gene=NF0100340 | organism=Naegleria_fowleri_ATCC_30863 | gene_product=pas pac sensor signal transduction histidine kinase | transcript_product=pas pac sensor signal transduction histidine kinase | location=
22.798	22.8253	22.9587	23.2434	23.1201	23.409	6	6	6	19.5	19.5	19.5	46.782	0	11.723	44222000	12	22.8253	23.2434	0.418053	1.8206	0.0151147	0.200206	0.396819	0.664365	NF0054940	mRNA1_NF0054940-p1 | transcript=mRNA1_NF0054940 | gene=NF0054940 | organism=Naegleria_fowleri_ATCC_30863 | gene_product=family exonuclease, superfamily i helicase | transcript_product=superfamily i helicase | location=Nfow_scaffold00041:18750-20250(-) | pr
30.9967	31.0574	31.0426	31.2696	31.4602	31.4943	11	11	11	48.4	48.4	48.4	21.418	0	154.66	12897000000	123	31.0426	31.4602	0.417595	2.18651	0.00650864	0.207391	0.37579	0.656695	NF0007730	mRNA1_NF0007730-p1 | transcript=mRNA1_NF0007730 | gene=NF0007730 | organism=Naegleria_fowleri_ATCC_30863 | gene_product=60s ribosomal protein l14-2-like isoform 1 | transcript_product=60s ribosomal protein l14-2-like isoform 1 | location=Nfow_scaffold00004
31.2459	31.11	31.2058	31.6223	31.6252	31.5927	16	16	16	52.9	52.9	52.9	27.307	0	158.91	14253000000	95	31.2058	31.6223	0.416536	3.28991	0.000512968	0.136728	0.426157	0.786814	NF0086910	mRNA1_NF0086910-p1 | transcript=mRNA1_NF0086910 | gene=NF0086910 | organism=Naegleria_fowleri_ATCC_30863 | gene_product=60s ribosomal protein l6 | transcript_product=60s ribosomal protein l6 | location=Nfow_scaffold00089:79454-80188(+) | protein_length=244
23.769	24.5404	24.0467	24.4604	24.6881	24.3598	3	3	3	19.3	19.3	19.3	20.006	0	31.94	102280000	16	24.0467	24.4604	0.413706	0.714649	0.192908	0.323159	0.384055	0.515101	NF0023580	mRNA1_NF0023580-p1 | transcript=mRNA1_NF0023580 | gene=NF0023580 | organism=Naegleria_fowleri_ATCC_30863 | gene_product=predicted protein | transcript_product=predicted protein | location=Nfow_scaffold00013:257207-257752(-) | protein_length=181 | sequence_
25.6712	26.253	25.795	26.2072	26.0407	26.2675	4	4	4	35.9	35.9	35.9	17.305	0	9.0414	345640000	21	25.795	26.2072	0.412142	0.630792	0.233996	0.465049	0.265397	0.384902	NF0047990	mRNA1_NF0047990-p1 | transcript=mRNA1_NF0047990 | gene=NF0047990 | organism=Naegleria_fowleri_ATCC_30863 | gene_product=dna-binding family protein, unspecified product | transcript_product=dna-binding family protein | location=Nfow_scaffold00033:86307-8677
26.317	26.4853	26.0598	26.8181	26.729	26.6591	24	24	24	50.3	50.3	50.3	81.084	0	69.544	478370000	78	26.317	26.729	0.411938	1.5618	0.0274284	0.172886	0.448006	0.708872	NF0104660	mRNA1_NF0104660-p1 | transcript=mRNA1_NF0104660 | gene=NF0104660 | organism=Naegleria_fowleri_ATCC_30863 | gene_product=chaperone activity of bc1 complex- mitochondrial-like | transcript_product=chaperone activity of bc1 complex- mitochondrial-like | locat
23.567	22.2664	22.9176	23.3294	24.1759	23.0648	4	4	4	29.9	29.9	29.9	16.123	0	6.0211	52817000	9	22.9176	23.3294	0.411739	0.530713	0.294637	0.241491	0.60638	0.60442	NF0076400	mRNA1_NF0076400-p1 | transcript=mRNA1_NF0076400 | gene=NF0076400 | organism=Naegleria_fowleri_ATCC_30863 | gene_product=signal recognition particle 14 kda | transcript_product=signal recognition particle 14 kda | location=Nfow_scaffold00070:124269-124933(-
26.4853	26.4289	26.6553	26.7378	27.1074	26.8968	10	10	10	42.3	42.3	42.3	15.393	0	33.323	577300000	44	26.4853	26.8968	0.411524	1.43317	0.0368833	0.229543	0.390847	0.623517	NF0104050	mRNA1_NF0104050-p1 | transcript=mRNA1_NF0104050 | gene=NF0104050 | organism=Naegleria_fowleri_ATCC_30863 | gene_product=nadh-ubiquinone oxidoreductase 12 kd subunit | transcript_product=nadh-ubiquinone oxidoreductase 12 kd subunit | location=Nfow_scaffold0
25.5781	26.2947	25.4538	26.1859	25.6974	25.9896	8	8	8	30	30	30	41.135	0	32.986	315100000	37	25.5781	25.9896	0.411448	0.240972	0.574153	0.69217	0.182112	0.228209	NF0055940	mRNA1_NF0055940-p1 | transcript=mRNA1_NF0055940 | gene=NF0055940 | organism=Naegleria_fowleri_ATCC_30863 | gene_product=developmentally-regulated gtp-binding protein 2-like | transcript_product=developmentally-regulated gtp-binding protein 2-like | locatio
26.454	26.1888	26.0402	26.5142	26.6182	26.5997	8	8	8	34.5	34.5	34.5	37.378	0	49.16	440930000	36	26.1888	26.5997	0.410921	1.30829	0.0491711	0.278289	0.349704	0.559334	NF0040300	mRNA1_NF0040300-p1 | transcript=mRNA1_NF0040300 | gene=NF0040300 | organism=Naegleria_fowleri_ATCC_30863 | gene_product=biotin--acetyl- -carboxylase ligase | transcript_product=biotin--acetyl- -carboxylase ligase | location=Nfow_scaffold00026:29756-30928(+
31.0501	30.9562	30.2286	31.5186	31.3659	31.283	10	10	10	52	52	52	19.222	0	47.224	12020000000	46	30.9562	31.3659	0.409714	1.12792	0.0744869	0.12053	0.644235	0.838179	NF0024790	mRNA1_NF0024790-p1 | transcript=mRNA1_NF0024790 | gene=NF0024790 | organism=Naegleria_fowleri_ATCC_30863 | gene_product=60s ribosomal protein l17-like | transcript_product=60s ribosomal protein l17-like | location=Nfow_scaffold00014:176579-177094(-) | prot
29.0095	28.8358	28.889	29.2317	29.3731	29.2982	35	35	35	60.2	60.2	60.2	78.802	0	164.72	2938800000	161	28.889	29.2982	0.409149	2.39327	0.00404324	0.186023	0.389538	0.688661	NF0065130	mRNA1_NF0065130-p1 | transcript=mRNA1_NF0065130 | gene=NF0065130 | organism=Naegleria_fowleri_ATCC_30863 | gene_product=30s ribosomal protein s9 | transcript_product=30s ribosomal protein s9 | location=Nfow_scaffold00054:1723-3777(-) | protein_length=684 |
28.5766	28.4101	28.3587	28.7385	28.8188	28.8623	10	10	10	63.6	63.6	63.6	14.83	0	119.86	2118200000	67	28.4101	28.8188	0.408764	2.0528	0.00885523	0.229086	0.358086	0.622643	NF0039380	mRNA1_NF0039380-p1 | transcript=mRNA1_NF0039380 | gene=NF0039380 | organism=Naegleria_fowleri_ATCC_30863 | gene_product=60s ribosomal protein l35a-1-like | transcript_product=60s ribosomal protein l35a-1-like | location=Nfow_scaffold00025:51737-52135(+) |
27.5494	27.3508	27.332	27.7142	27.9083	27.7589	11	11	11	35.3	35.3	35.3	38.763	0	54.989	1022900000	55	27.3508	27.7589	0.408173	1.86702	0.0135825	0.213388	0.383078	0.648203	NF0071520	mRNA1_NF0071520-p1 | transcript=mRNA1_NF0071520 | gene=NF0071520 | organism=Naegleria_fowleri_ATCC_30863 | gene_product=50s ribosomal protein l3 | transcript_product=50s ribosomal protein l3 | location=Nfow_scaffold00063:45698-47051(+) | protein_length=351
27.7915	28.3842	27.9407	28.3712	28.1254	28.3479	14	14	14	30.5	30.5	30.5	76.947	0	115.24	1522400000	67	27.9407	28.3479	0.407274	0.552787	0.280035	0.509266	0.24275	0.349541	NF0001200	mRNA1_NF0001200-p1 | transcript=mRNA1_NF0001200 | gene=NF0001200 | organism=Naegleria_fowleri_ATCC_30863 | gene_product=hypothetical protein NAEGRDRAFT 82045 | transcript_product=hypothetical protein NAEGRDRAFT 82045 | location=Nfow_scaffold00001:262939-26
23.4427	23.6302	23.6944	24.0371	23.8272	24.2208	3	3	3	14.3	14.3	14.3	26.609	0.00051427	2.5435	75430000	9	23.6302	24.0371	0.406847	1.48996	0.0323623	0.186784	0.439239	0.69006	NF0041700	mRNA1_NF0041700-p1 | transcript=mRNA1_NF0041700 | gene=NF0041700 | organism=Naegleria_fowleri_ATCC_30863 | gene_product=sugar transporter | transcript_product=sugar transporter | location=Nfow_scaffold00027:109295-110269(-) | protein_length=238 | sequence_
26.4917	26.9889	26.9087	27.4481	27.3155	27.3041	11	11	11	23.3	23.3	23.3	74.299	0	55.61	769800000	59	26.9087	27.3155	0.406799	1.59481	0.0254208	0.119528	0.559469	0.84652	NF0015380	mRNA1_NF0015380-p1 | transcript=mRNA1_NF0015380 | gene=NF0015380 | organism=Naegleria_fowleri_ATCC_30863 | gene_product=ubiquitin carboxyl-terminal hydrolase 10 | transcript_product=ubiquitin carboxyl-terminal hydrolase 10 | location=Nfow_scaffold00008:344
20.0589	20.1618	20.5088	20.3784	20.8494	20.5682	2	2	2	3.9	3.9	3.9	53.509	0.0002649	2.9855	7179000	12	20.1618	20.5682	0.406433	0.856106	0.139282	0.325496	0.355485	0.512971	NF0042300	mRNA1_NF0042300-p1 | transcript=mRNA1_NF0042300 | gene=NF0042300 | organism=Naegleria_fowleri_ATCC_30863 | gene_product=predicted protein | transcript_product=predicted protein | location=Nfow_scaffold00028:11170-12552(-) | protein_length=460 | sequence_SO
[truncated: 2,874 more rows]
