# Supplementary material for: Adaptive iron utilization compensates for the lack of an inducible uptake system in Naegleria fowleri and represents a potential target for therapeutic intervention
Source: PLoS Negl Trop Dis. 2020 Jun 18;14(6):e0007759. doi: 10.1371/journal.pntd.0007759 (PMC7326272; doi:10.1371/journal.pntd.0007759)
Supplement: S2 Table — List of membrane-enriched proteomes of N. fowleri compared in iron-rich and iron-deficient conditions sorted into four sheets: raw data, all detected proteins, significantly upregulated proteins and significantly downregulated proteins under iron-deficient conditions. With the exception of raw data, the tables are simplified to show only fold change values. Proteins with >2.3 (denoting upregulated under iron-deficient conditions) or < -2.3-fold change (denoting downregulated under iron-deficient conditions) are regarded as significantly regulated. Proteins were annotated from amoebaDB [53] on 25/7/2017, and manual annotation was performed for selected proteins, as described in the Methods section. Experiment was performed with three independent replicates. (XLSX) [file pntd.0007759.s007.xlsx]

## Sheet: All detected proteins
Gene ID	AmoebaDB protein annotation / manual annotation	Fold change	p-value
NF0127030	hemerythrin-like metal-binding protein	ND in iron-deficient	NA
NF0050620	ribosome production factor 2 homolog	ND in iron-deficient	NA
NF0047510	eukaryotic translation initiation factor 6	ND in iron-deficient	NA
NF0063300	tetratricopeptide repeat protein 37-like	ND in iron-deficient	NA
NF0036790	predicted protein	ND in iron-deficient	NA
NF0014890	3-oxoacyl-acp synthase, d-beta-hydroxybutyrate dehydrogenase	ND in iron-deficient	NA
NF0049390	mitochondrial inner membrane protein oxa1l-like, preprotein oxa1 family	ND in iron-deficient	NA
NF0070640	g-alpha-domain-containing protein, leucine-rich typical subtype-like protein, lrr ri domain-containing protein, methyltransferase type	ND in iron-deficient	NA
NF0041550	protein translation factor sui1 homolog 1-like	ND in iron-deficient	NA
NF0026980	unspecified product	ND in iron-deficient	NA
NF0029280	nucleolar gtp-binding protein 1	ND in iron-deficient	NA
NF0035340	alpha beta hydrolase fold-3 domain containing protein, molecular chaperone, nucleolar gtp-binding protein 2, snare protein ykt6, unspeci	ND in iron-deficient	NA
NF0051880	membrane protein	ND in iron-deficient	NA
NF0111380	k+ channel tetramerization domain-containing protein, potassium channel tetramerisation domain containing protein, pre-rrna processing p	ND in iron-deficient	NA
NF0112470	predicted protein	ND in iron-deficient	NA
NF0023270	ribosomal rna methyltransferase nop2-like	ND in iron-deficient	NA
NF0093170	unspecified product	ND in iron-deficient	NA
NF0009130	hypothetical protein NAEGRDRAFT 58412, murein -transpeptidase	ND in iron-deficient	NA
NF0106650	camp-dependent protein kinase type i regulatory subunit-like isoform x3	ND in iron-deficient	NA
NF0101600	poly -specific ribonuclease parn	ND in iron-deficient	NA
NF0080220	rgs domain-containing protein	ND in iron-deficient	NA
NF0027550	n-acetyltransferase 10 isoform x2	ND in iron-deficient	NA
NF0005710	nucleostemin family protein	ND in iron-deficient	NA
NF0002710	ccch-type zinc finger-containing protein	ND in iron-deficient	NA
NF0070100	rasgef domain-containing protein	ND in iron-deficient	NA
NF0045830	protein-vacuolar targeting-related protein	ND in iron-deficient	NA
NF0023480	adipocyte plasma membrane-associated, alpha beta hydrolase fold-1 domain-containing protein, heat shock 70 kda protein cognate 4, hpt do	ND in iron-deficient	NA
NF0067990	unspecified product	ND in iron-deficient	NA
NF0077210	ankyrin repeat protein	ND in iron-deficient	NA
NF0038710	probable palmitoyltransferase zdhhc12	ND in iron-deficient	NA
NF0091970	wd repeat-containing protein 61	ND in iron-deficient	NA
NF0114710	adp-ribosylation factor gtpase-activating protein agd12-like isoform x2	ND in iron-deficient	NA
NF0038500	ccaat enhancer-binding protein zeta	ND in iron-deficient	NA
NF0103940	hypothetical protein NAEGRDRAFT 56599	ND in iron-deficient	NA
NF0012260	ribosome biogenesis regulatory protein homolog	ND in iron-deficient	NA
NF0016060	gtp cyclohydrolase, predicted protein	ND in iron-deficient	NA
NF0007920	eukaryotic translation initiation factor sui1 family protein isoform 1	ND in iron-deficient	NA
NF0106320	transcriptional regulator	ND in iron-deficient	NA
NF0029590	ribosomal rna processing brix domain protein isoform 1	ND in iron-deficient	NA
NF0065570	neuroguidin isoform x2	ND in iron-deficient	NA
NF0053370	nuc189-domain-containing protein	ND in iron-deficient	NA
NF0088800	phytase	ND in iron-deficient	NA
NF0099780	ribosome biogenesis protein bms1 homolog	ND in iron-deficient	NA
NF0023110	hypothetical protein NAEGRDRAFT 77910	ND in iron-deficient	NA
NF0007760	pentatricopeptide repeat-containing protein chloroplastic-like	ND in iron-deficient	NA
NF0016500	probable rrna-processing protein ebp2 homolog	ND in iron-deficient	NA
NF0122150	mfs transporter	ND in iron-deficient	NA
NF0088710	serine c-palmitoyltransferase	ND in iron-deficient	NA
NF0075680	l-2-amino-thiazoline-4-carboxylic acid hydrolase domain protein	ND in iron-deficient	NA
NF0006470	signal recognition particle 19 kda	ND in iron-deficient	NA
NF0043120	nuclear pore complex protein nup133-like	ND in iron-deficient	NA
NF0034200	unspecified product	ND in iron-deficient	NA
NF0022850	histone h4-3	ND in iron-deficient	NA
NF0116750	vacuolar protein sorting-associated protein 4b	ND in iron-deficient	NA
NF0062300	chloride channel protein 1-like	ND in iron-deficient	NA
NF0024530	patatin family protein	ND in iron-deficient	NA
NF0068140	protein tex261	ND in iron-deficient	NA
NF0002540	acyl- oxidase	ND in iron-deficient	NA
NF0013150	utp14-domain-containing protein	ND in iron-deficient	NA
NF0077940	ribosomal l1 domain-containing protein 1	ND in iron-deficient	NA
NF0040050	caax prenyl protease 1 homolog, peptidase m48	ND in iron-deficient	NA
NF0100440	major facilitator superfamily domain general substrate transporter protein, predicted protein, unspecified product	ND in iron-deficient	NA
NF0007870	unspecified product	ND in iron-deficient	NA
NF0115990	major facilitator subfamily protein, mfs multidrug	ND in iron-deficient	NA
NF0029510	rasgtpase-activating protein	ND in iron-deficient	NA
NF0095470	p21-activated protein kinase, serine threonine-protein kinase pak 2-like, ste family protein kinase	ND in iron-deficient	NA
NF0074580	mfs transporter	ND in iron-deficient	NA
NF0114680	ankyrin repeat domain-containing protein, cmgc dyrk protein kinase, kinase c2 domain-containing protein, serine threonine protein kinase	ND in iron-deficient	NA
NF0083410	beta-lactamase domain-containing protein	ND in iron-deficient	NA
NF0103890	nucleolar protein 56-like	-16.858	0.00213767
NF0065120	probable mediator of rna polymerase ii transcription subunit 36b	-15.6569	1.5738e-05
NF0104480	amine oxidase	-14.7101	5.02262e-05
NF0002550	ankyrin repeat protein	-8.6367	0.00114694
NF0125690	pescadillo homolog	-7.47322	NA
NF0109210	c-4 sterol methyl oxidase	-7.28268	0.00063087
NF0086040	ubiquitinconjugating enzyme subfamily protein	-7.01304	0.013427
NF0075840	tripeptidyl-peptidase 1	-6.38563	0.000157485
NF0020420	hypothetical protein NAEGRDRAFT 82106, unspecified product	-6.22429	0.000344493
NF0093980	sphingolipid delta -desaturase c4-hydroxylase des2, sphingolipid delta -desaturase des1-like, sphingolipid delta 4 desaturase c-4 hydrox	-6.12105	0.00149293
NF0121700	amine oxidase	-6.06064	0.00784206
NF0111220	ras gtpase activation domain-containing protein, rasgtpase-activating protein	-4.95079	0.0235841
NF0087710	nuclear pore complex protein nup107, nucleoporin 107	-4.91489	0.0317351
NF0015290	60s ribosomal protein l36	-4.91077	0.00724686
NF0002830	mrna turnover protein 4 homolog	-4.74126	0.0133503
NF0091150	60s ribosomal protein l13-like	-4.62351	0.00203208
NF0024790	60s ribosomal protein l17-like	-4.60458	0.00484462
NF0123270	nuclear transport factor 2 domain containing protein	-4.56802	0.000146521
NF0091940	nucleolar rna binding protein	-4.47194	NA
NF0052000	60s ribosomal protein l34-like	-4.40515	0.0027616
NF0075770	n-hydroxycinnamoyl benzoyltransferase	-4.36575	0.00123962
NF0086360	60s ribosomal protein l9	-4.33346	0.000725237
NF0042560	formate transporter	-4.30848	NA
NF0058940	ribosomal rna processing protein 1 homolog b	-4.30383	NA
NF0125930	40s ribosomal protein s24	-4.27896	0.0118957
NF0047990	dna-binding family protein, unspecified product	-4.25397	0.00451336
NF0110790	briggsae cbr-cyn-2 protein	-4.1817	NA
NF0049100	40s ribosomal protein s16	-4.11077	0.000645045
NF0012460	ribosomal protein component of cytosolic 80s ribosome and 60s large subunit	-4.02389	0.000457878
NF0016200	rhodanese-related sulfurtransferase	-3.99604	0.0136795
NF0006390	40s ribosomal protein s23	-3.95813	0.00214314
NF0006750	40s ribosomal protein s19	-3.92682	0.000489407
NF0043110	pb1 domain containing protein	-3.92665	8.4877e-05
NF0080480	s60 ribosomal protein l15	-3.91247	0.0039158
NF0045670	40s ribosomal protein s7	-3.90299	0.000586949
NF0095100	dead deah box helicase	-3.8596	NA
NF0112800	unspecified product	-3.85778	0.398159
NF0001640	predicted protein	-3.80955	0.000151681
NF0079950	ribosomal protein l35	-3.80264	0.0078529
NF0126350	histidine decarboxylase	-3.78969	6.6147e-05
NF0085690	40s ribosomal protein s10b-like	-3.75783	0.000119586
NF0019280	60s ribosomal protein l18a	-3.74454	0.000174032
NF0125150	predicted protein	-3.73273	0.00043377
NF0005630	ribosomal protein s5	-3.71554	0.000915061
NF0011020	60s ribosomal protein l10	-3.7073	0.000801881
NF0004310	nascent polypeptide-associated complex alpha subunit	-3.68141	0.00421813
NF0085080	60s ribosomal protein l8-like	-3.66068	0.00428736
NF0009780	60s ribosomal protein l32	-3.66012	1.3993e-05
NF0045850	40s ribosomal protein s9	-3.64811	0.000176547
NF0080360	60s ribosomal protein l4-like, aldehyde-activating protein, peptidase family m28, prefoldin subunit 3-like, unspecified product	-3.63877	0.000542101
NF0067350	s60 ribosomal protein l19	-3.63088	0.00945606
NF0012160	60s ribosomal protein l7	-3.62842	0.00129181
NF0087270	predicted protein	-3.61722	0.00255717
NF0028660	40s ribosomal protein s4	-3.6111	0.000218706
NF0007950	ribosomal protein component of cytosolic 80s ribosome and 40s small subunit	-3.58755	0.00242064
NF0116400	ribosomal protein component of cytosolic 80s ribosome and 40s small subunit	-3.55914	0.00139643
NF0111630	60s ribosomal protein l3-like	-3.5567	0.00157987
NF0069230	hypothetical protein CONPUDRAFT 153112	-3.55291	0.00271294
NF0049490	40s ribosomal protein s11	-3.54981	0.00031245
NF0091930	developmentally-regulated gtp-binding protein 1-like	-3.5316	0.00131453
NF0021220	unspecified product	-3.4997	0.000303215
NF0059540	40s ribosomal protein s3a-like	-3.48512	0.00038594
NF0074940	coenzyme f390 synthetase	-3.48162	0.00603601
NF0124250	equilibrative nucleoside transporter, equilibrative nucleoside transporter 4	-3.48153	0.0263724
NF0045580	60s ribosomal protein l5-like	-3.47295	8.66483e-05
NF0031460	60s ribosomal protein l26-1-like	-3.46664	2.6759e-05
NF0036660	40s ribosomal protein s18	-3.45094	0.000160557
NF0061130	ribosomal protein l7a	-3.448	0.000309051
NF0005330	60s ribosomal protein l23	-3.43805	0.00356402
NF0057320	ribosomal protein l11	-3.40577	0.00184689
NF0039380	60s ribosomal protein l35a-1-like	-3.39046	0.000550706
NF0011180	fatty acid alpha-hydroxylase	-3.38398	0.00962011
NF0036310	3-hydroxy-3-methylglutaryl-coenzyme a reductase	-3.37297	0.00115622
NF0002950	rho gtpase-activating protein 1-like isoform x2, unspecified product	-3.35811	0.00127482
NF0106930	phenylalanine 4-monooxygenase	-3.35697	0.00963008
NF0036800	cholesterol desaturase daf-36-like	-3.35581	0.000126567
NF0047580	transmembrane protein 209-like	-3.34608	NA
NF0041220	transcription factor btf3 homolog 4-like	-3.33145	0.00033123
NF0102160	60s ribosomal protein l31	-3.31353	0.00120676
NF0014750	h aca ribonucleoprotein complex subunit 4, mitochondrial-processing peptidase subunit beta-like, nhl repeat domain-containing protein, p	-3.29293	0.000179651
NF0000550	unspecified product	-3.29076	0.00101967
NF0052350	predicted protein, rnapii degradation factor def1	-3.26513	0.00997264
NF0113440	unspecified product	-3.25559	NA
NF0043290	40s ribosomal protein s13	-3.24746	0.00259358
NF0057340	c-5 sterol desaturase	-3.23091	0.00315835
NF0096770	40s ribosomal protein s20-like	-3.22608	0.00387838
NF0093360	40s ribosomal protein s3-3-like	-3.19787	0.000522829
NF0052400	40s ribosomal protein s14-2-like	-3.18892	0.000827694
NF0130550	serine threonine-protein kinase	-3.17428	0.00247229
NF0110800	differentiation-specific protein 35-2	-3.16279	0.00103348
NF0019760	type ii cytoskeletal 2 epidermal-like	-3.16089	0.0167707
NF0008940	40s ribosomal protein s25-like	-3.15804	0.000183316
NF0074190	predicted protein	-3.14136	0.00640708
NF0086910	60s ribosomal protein l6	-3.13597	0.000228092
NF0095990	likely cytosolic ribosomal protein l16	-3.11402	0.000640929
NF0050700	60s ribosomal protein l22	-3.1118	0.000207148
NF0072030	40s ribosomal protein s8	-3.09659	0.00142594
NF0066890	sap dna-binding domain-containing protein	-3.07942	0.00482636
NF0095850	60s ribosomal protein l27-like	-3.04527	0.000111846
NF0072010	hydroxylamine reductase	-3.04339	0.00428618
NF0074200	predicted protein	-3.03229	0.000223769
NF0034790	1-acyl-sn-glycerol-3-phosphate acyltransferase	-3.02413	0.00195425
NF0021370	40s ribosomal protein sa	-3.01605	0.00150086
NF0053040	60s ribosomal protein l24-like	-2.95972	0.000875145
NF0074070	protein elys	-2.91129	0.00398667
NF0108220	bifunctional aspartate kinase ii homoserine dehydrogenase ii	-2.88392	0.0847813
NF0056860	40s ribosomal protein s12	-2.88172	0.000802103
NF0102940	gblp neucr guanine nucleotide-binding protein beta subunit-like protein (cross-pathway control wd-repeat protein cpc-2)	-2.8793	0.000614894
NF0076100	60s ribosomal protein l21	-2.8427	0.000148457
NF0038260	40s ribosomal protein s6-like	-2.83404	0.0010732
NF0030550	40s ribosomal protein s15-3	-2.81991	0.00283257
NF0075160	rna-associated protein	-2.81927	0.00644288
NF0022380	probable isoprenylcysteine alpha-carbonyl methylesterase icmel2-like	-2.81747	0.0651838
NF0062400	polyketide synthase	-2.81076	0.000162353
NF0075400	Hypothetical protein NAEGRDRAFT 80204	-2.80057	0.00110253
NF0055480	histone h2b	-2.77918	0.00253314
NF0030090	cholesterol desaturase daf-36-like, iron-sulfur cluster-binding rieske family	-2.76615	0.00130458
NF0061830	cora-domain-containing protein	-2.74025	0.0854122
NF0024630	ef-hand domain-containing transaldolase	-2.7306	NA
NF0104690	nucleolar basal body binding protein bn46 51 small subunit	-2.71165	0.00960639
NF0043610	nuclear pore complex protein nup205	-2.70678	0.00715534
NF0007270	protein transparent testa glabra 1-like	-2.7024	0.00232017
NF0026110	efflux protein mate family	-2.68669	0.00125505
NF0051950	40s ribosomal protein s22	-2.68224	0.0014753
NF0077320	proliferation-associated protein 2g4	-2.67326	6.60024e-05
NF0033120	hypothetical protein NAEGRDRAFT 80898	-2.65663	0.00368434
NF0000210	solute carrier family riboflavin member 3-a-like, solute carrier family riboflavin member 3-like	-2.64392	0.0745538
NF0038420	mannosyl-oligosaccharide -alpha-mannosidase mns1-like	-2.61766	0.00475718
NF0008960	60s ribosomal protein l12-1-like	-2.60512	0.0564963
NF0093420	histone h4	-2.57198	0.0111076
NF0119580	peptidase s9 prolyl oligopeptidase active site domain protein	-2.56904	0.00459536
NF0019630	family transcriptional regulator, udp-glycosyltransferase superfamily protein	-2.56026	NA
NF0109550	unspecified product	-2.55767	0.00392762
NF0128000	60s ribosomal protein l10a	-2.5546	0.00211724
NF0027610	transmembrane protein 56-b-like	-2.52762	0.0224171
NF0016560	60s acidic ribosomal protein p0-like	-2.52433	0.00035425
NF0039180	arsenical pump-driving atpase	-2.51152	0.00991129
NF0101240	nuclear pore complex protein nup54-like isoform x1, predicted protein	-2.50543	0.00490671
NF0111270	eukaryotic peptide chain release factor subunit 1	-2.48682	0.0154252
NF0058240	60s acidic ribosomal protein p1	-2.48583	0.000272766
NF0086640	nucleoporin nup53 isoform x2	-2.48062	0.0187837
NF0005610	nuclear pore complex protein nup153-like	-2.47801	NA
NF0007730	60s ribosomal protein l14-2-like isoform 1	-2.47199	0.00190792
NF0069510	unspecified product	-2.47003	0.0191743
NF0089330	nuclear pore complex protein nup160	-2.46731	0.0274195
NF0131180	predicted protein	-2.46723	0.00480286
NF0032710	n-alpha-acetyltransferase auxiliary subunit-like	-2.46285	0.00204489
NF0122910	eukaryotic translation initiation factor 3 subunit 9-like protein	-2.44864	0.00385985
NF0010470	transmembrane and coiled-coil domains protein 1-like	-2.44698	0.0295264
NF0032910	atpase family aaa domain-containing protein 1-a-like	-2.43792	0.00153784
NF0037900	threonine-rich protein	-2.43446	0.000386759
NF0067380	elmo domain-containing protein 3-like isoform x1	-2.42306	0.000969661
NF0017860	aldehyde dehydrogenase	-2.42291	0.0204555
NF0049290	homocysteine methyltransferase	-2.41697	0.0684731
NF0043670	hypothetical protein NAEGRDRAFT 77738	-2.41065	0.00507364
NF0014160	1-acyl-sn-glycerol-3-phosphate acyltransferase, coatomer subunit beta, dna replication licensing factor mcm7, mechanosensitive ion chann	-2.40816	0.0978791
NF0014640	er membrane protein complex subunit 3-like	-2.39453	0.438872
NF0009980	unspecified product	-2.387	NA
NF0053400	desumoylating isopeptidase 2	-2.38603	0.0171325
NF0067160	histone h2a variant 1-like	-2.38092	0.00349647
NF0125990	eukaryotic translation initiation factor 3 subunit b-like	-2.3795	0.000757164
NF0116460	unspecified product	-2.37662	0.00510775
NF0084350	calmodulin-like protein 2-like	-2.37048	NA
NF0009460	camp phosphodiesterase	-2.36633	0.00163848
NF0050960	cdk5 regulatory subunit-associated protein 1-like	-2.36393	0.121527
NF0102050	d-lactate dehydrogenase	-2.36032	0.0186217
NF0037630	60s ribosomal protein l23a-like	-2.35618	0.00827561
NF0130970	eukaryotic translation initiation factor 3	-2.34806	0.00087692
NF0038660	fh2 domain-containing protein	-2.34534	0.358161
NF0121190	nad-dependent malic enzyme 2 isoform 1	-2.32927	0.00449076
NF0030490	disulfide reductase	-2.32879	0.0464644
NF0003510	dead-box atp-dependent rna helicase 37	-2.31845	0.00308276
NF0098230	membrane protein	-2.31198	0.00129515
NF0070620	predicted protein	-2.30164	0.0151158
NF0037840	eukaryotic translation initiation factor 3 subunit m-like	-2.29043	0.0122558
NF0042530	helicase ski2w-like	-2.2852	0.0715105
NF0060980	eukaryotic translation initiation factor 3 subunit e	-2.28211	0.00210761
NF0041960	proline dehydrogenase	-2.27241	0.0241696
NF0051480	member ras oncogene family-like 6 isoform x3	-2.2661	NA
NF0083020	polyadenylate-binding protein 4 isoform x3	-2.2468	0.0371313
NF0065540	nadh dehydrogenase	-2.24591	0.00595703
NF0014950	cytochrome c oxidase assembly protein	-2.23498	0.0229071
NF0112110	myosin id heavy chain	-2.22941	0.000475182
NF0093010	n-acylethanolamine-hydrolyzing acid amidase	-2.21376	0.0918206
NF0122190	60s ribosomal protein	-2.20869	0.00932116
NF0049270	abc transporter	-2.20212	0.0303599
NF0116760	predicted protein	-2.19702	0.0143691
NF0070650	sphingomyelin phosphodiesterase-like	-2.19454	NA
NF0085620	dead box atp-dependent rna helicase	-2.19108	0.00683361
NF0080320	retinal pigment epithelial membrane protein	-2.19026	0.0756693
NF0071450	hypothetical protein	-2.19006	0.0375016
NF0086670	nuclear pore complex protein nup155 isoform x1	-2.18918	0.00147836
NF0040170	dihydroxyacetone phosphate acyltransferase	-2.18622	0.00467186
NF0036810	rab family small gtpase	-2.18531	0.0230139
NF0089740	cmf receptor cmfr1	-2.18503	0.00020741
NF0024420	palmitoyl-protein thioesterase 1	-2.17591	0.00738686
NF0113610	coatomer subunit gamma-like	-2.173	0.0435301
NF0038080	steroid isomerase	-2.15299	0.000865865
NF0025650	hypothetical protein	-2.14816	0.000146585
NF0018490	nad-dependent epimerase dehydratase	-2.14771	0.0273344
NF0061260	copine-3-like isoform x2	-2.14395	0.013545
NF0124570	transmembrane protein 254	-2.14312	0.0601215
NF0002580	eukaryotic translation initiation factor 3, eukaryotic translation initiation factor 3 subunit c-like	-2.13902	0.000939615
NF0052200	nad-dependent epimerase dehydratase	-2.13693	0.00589929
NF0094100	probable aquaporin tip3-2-like	-2.13468	0.0408526
NF0027220	eukaryotic translation initiation factor 3 subunit g	-2.13379	0.00049447
NF0058190	beta-casp domain-containing protein	-2.13353	0.0020166
NF0008540	ferredoxin	-2.11941	0.0692166
NF0001720	predicted protein	-2.10976	0.0137997
NF0000910	eukaryotic translation initiation factor 3 subunit f-like	-2.10973	0.000390742
NF0086090	histone h2a	-2.10789	0.0328065
NF0116760	predicted protein	-2.1058	0.0143691
NF0031030	qc-snare protein	-2.10493	0.0106368
NF0126710	staphylococcal nuclease domain-containing protein 1-like	-2.09348	0.00404511
NF0098850	fatty acyl-, nadbinding domain 4 domain containing protein	-2.08739	0.00108153
NF0087700	dedicator of cytokinesis protein 1 isoform x2	-2.08354	0.399393
NF0046490	alpha-soluble nsf attachment protein	-2.07684	0.0152458
NF0098850	fatty acyl-, nadbinding domain 4 domain containing protein	-2.07419	0.00108153
NF0104490	abortive infection bacteriophage resistance abi superfamily	-2.0737	0.0764064
NF0061660	mitochondrial import inner membrane translocase subunit tim-16	-2.07212	0.0114905
NF0096820	aspartate aminotransferase, predicted protein, ser thr phosphatase family superfamily protein, wd repeat-containing protein 46 isoform x	-2.07099	0.0242572
NF0099870	unspecified product	-2.05818	0.0426344
NF0107240	unspecified product	-2.05634	0.00142988
NF0034460	pheromone processing endoprotease kex2	-2.05221	0.0096374
NF0060210	nuclear pore complex protein nup93-like	-2.04575	0.000224461
NF0015880	rae1-like protein at1g80670	-2.04314	0.00699729
NF0075180	bax inhibitor family protein	-2.04103	0.0107778
NF0063150	predicted protein	-2.03928	0.0206647
NF0053330	sphingomyelin phosphodiesterase 4- partial	-2.0337	0.00190239
NF0016230	atp-dependent clp protease atp-binding protein	-2.02567	0.0150553
NF0040890	hypothetical protein NAEGRDRAFT 59247	-2.0008	0.249749
NF0043620	nuclear pore complex protein nup205	-1.99654	1.49679e-05
NF0028470	hypothetical protein	-1.99238	0.0216765
NF0020580	phosphatidylserine synthase	-1.98792	0.0252773
NF0101120	glutathione s-transferase	-1.98525	0.0678344
NF0019540	nhl domain-containing protein kinase	-1.98482	0.0299158
NF0091070	molecular chaperone hsp20	-1.98408	0.0317702
NF0036420	multidrug transporter	-1.98036	0.016528
NF0014270	transcriptional regulator	-1.97692	0.450491
NF0053650	nuclear pore complex p62, unspecified product	-1.97212	0.00137284
NF0050370	membrane protein	-1.97178	0.139329
NF0061180	tetratricopeptide repeat protein 39c	-1.96735	0.0985122
NF0098510	hypothetical protein, predicted protein	-1.96458	0.0231153
NF0124290	eukaryotic translation initiation factor 5b	-1.94895	0.0158701
NF0118660	lyr motif-containing protein 1	-1.9459	0.0282722
NF0004520	ribose-phosphate pyrophosphokinase	-1.94374	0.0587111
NF0026920	mitochondrial ornithine carrier protein	-1.93472	0.0153635
NF0091210	dead-box atp-dependent rna helicase 56-like	-1.93128	0.0320797
NF0011140	predicted protein	-1.92489	0.18289
NF0127720	lipid transport family protein	-1.9248	0.117872
NF0059050	px domain-containing protein kinase-like protein	-1.92179	0.00785254
NF0065950	1-acyl-sn-glycerol-3-phosphate acyltransferase	-1.92028	0.012964
NF0089210	Hypothetical protein NAEGRDRAFT 80944	-1.92023	0.0122422
NF0013990	aconitate cytoplasmic-like	-1.90934	0.00779507
NF0131740	alkyldihydroxyacetonephosphate peroxisomal isoform x1	-1.89786	0.00206871
NF0091000	importin subunit alpha-1-like	-1.8949	0.0740696
NF0102650	eukaryotic translation initiation factor 3 subunit a isoform x1	-1.88873	0.00421231
NF0061160	predicted protein	-1.88636	NA
NF0107030	hypothetical protein DFA 02571	-1.88618	0.154717
NF0026730	rgs domain-containing protein	-1.88022	0.00350954
NF0040720	family rna methyltransferase	-1.87903	0.121365
NF0037610	rho family small gtpase	-1.86993	0.0562574
NF0076240	ubiquinol-cytochrome c reductase iron-sulfur subunit mitochondrial precursor	-1.86702	0.119804
NF0061840	peroxisomal membrane protein pmp34-like	-1.8662	0.00423146
NF0129150	dol-p-man:man c -pp-dol alpha- -mannosyltransferase-like isoform x1	-1.86592	0.183661
NF0087480	pseudouridine-5 -phosphate glycosidase, pseudouridine-metabolizing bifunctional	-1.86465	0.000433671
NF0125520	rer1 protein	-1.86168	0.00295822
NF0072730	patatin domain-containing protein	-1.86054	0.0163012
NF0129940	protein nlrc5-like	-1.85925	0.0100531
NF0087240	alpha-glucosidase	-1.85668	0.0019467
NF0087560	phosphoinositide-binding protein	-1.85657	0.0168411
NF0108890	cadherin egf lag seven-pass g-type receptor 3 isoform x7	-1.85137	0.100668
NF0027090	nucleoporin nup188 homolog isoform x1	-1.85082	0.0565262
NF0068350	ribosome maturation protein sbds-like	-1.84913	0.0521003
NF0058210	duf1279 domain-containing protein	-1.8426	0.0343368
NF0119070	unspecified product	-1.83911	0.00666392
NF0009850	abc transporter e family member 2	-1.83806	0.000256549
NF0110740	nadh dehydrogenase	-1.83371	0.00354087
NF0060790	family magnesium ion transporter	-1.83257	NA
NF0070640	g-alpha-domain-containing protein, leucine-rich typical subtype-like protein, lrr ri domain-containing protein, methyltransferase type	-1.83051	NA
NF0123250	electron transfer flavoprotein	-1.82916	0.00167332
NF0059370	oxysterol-binding protein	-1.82743	0.0195371
NF0118410	probable 3-oxo-5-alpha-steroid 4-dehydrogenase	-1.82723	0.0146315
NF0101180	predicted protein	-1.82325	0.0119655
NF0107270	multiple c2 and transmembrane domain-containing protein 1-like isoform x2	-1.82283	0.0212809
NF0117340	transmembrane protein 199	-1.81833	0.00999563
NF0010920	coatomer subunit alpha-1-like	-1.81621	0.043397
NF0064340	multispecies: glutaredoxin	-1.81185	0.294463
NF0085660	signal peptidase complex subunit 2-like	-1.81149	0.0147082
NF0075210	glucosamine 6-phosphate n-acetyltransferase-like	-1.80262	0.0112362
NF0075540	aaa atpase domain-containing protein	-1.80181	0.000283792
NF0087740	probable nadh dehydrogenase	-1.79988	0.00660344
NF0020510	fumarylacetoacetate hydrolase	-1.79199	0.00185597
NF0121090	pyruvate carboxylase	-1.7895	0.0855106
NF0103480	methyltransferase small	-1.7819	0.119901
NF0107120	endothelin-converting enzyme 2 isoform x8	-1.77947	0.606571
NF0007630	mitochondrial carrier (bou s-adenosylmethionine carrier)	-1.77868	0.0847891
NF0027860	protein ei24 homolog	-1.77196	0.0388642
NF0006690	gamma-glutamyltranspeptidase 1-like	-1.7712	0.00382129
NF0045410	gram domain-containing protein 1c-like	-1.76663	0.00625979
NF0059150	unspecified product	-1.76377	0.0420117
NF0106850	coatomer subunit beta-1-like	-1.76311	0.0889263
NF0083920	rho gtpase activating protein	-1.75956	0.448055
NF0050690	probable nadh dehydrogenase	-1.75813	0.00192886
NF0060580	serine carboxypeptidase-like 50	-1.75707	0.0111301
NF0070800	calpain family cysteine protease containing protein	-1.75025	0.0242482
NF0012910	dna polymerase iii subunit delta	-1.75	0.00617419
NF0023810	atp-binding cassette sub-family b member mitochondrial	-1.749	0.0285917
NF0084510	60s acidic ribosomal protein	-1.74794	0.00264996
NF0064610	translocon-associated protein gamma isoform 1	-1.74482	0.0298655
NF0094460	canalicular multispecific organic anion transporter 1	-1.74454	0.0379918
NF0023320	tissue alpha-l-fucosidase-like	-1.7411	0.0853749
NF0062550	myosin ii heavy chain, myosin-7- partial	-1.73903	0.0107872
NF0085710	integral membrane protein	-1.73633	0.0322924
NF0105900	myosin ii heavy chain, myosin-7- partial	-1.73578	0.0183476
NF0126840	hemolysin accessory protein	-1.73349	0.291247
NF0024500	eukaryotic translation initiation factor 4g-like	-1.73294	0.0120149
NF0088540	charged multivesicular body protein 3-like isoform x1	-1.732	0.0847462
NF0012750	protein tkl group	-1.73118	0.016021
NF0029500	mitochondrial import inner membrane translocase subunit tim44 isoform x1	-1.73099	0.0260333
NF0007170	vesicle-fusing atpase-like	-1.72988	0.00178567
NF0000250	methionine aminopeptidase	-1.72889	0.00280117
NF0106410	gamma-soluble nsf attachment protein	-1.72682	0.0375526
NF0069440	serine threonine protein kinase	-1.72478	0.0390535
NF0070300	predicted protein	-1.72335	0.0043415
NF0068520	eukaryotic translation initiation factor 3 subunit d-like	-1.72268	0.0690272
NF0079960	major sperm protein, vesicle-associated protein 1-3	-1.72111	0.0639971
NF0061900	cytochrome c oxidase subunit 2	-1.71775	0.0186029
NF0071370	unspecified product	-1.71702	0.438257
NF0057210	cleft lip and palate transmembrane family protein, cleft lip and palate transmembrane protein 1 homolog	-1.71673	0.106817
NF0126700	f420h2:quinone oxidoreductase	-1.71633	0.0382869
NF0022510	short-chain dehydrogenase	-1.71384	0.00113457
NF0038660	fh2 domain-containing protein	-1.71258	0.358161
NF0103450	armadillo repeat domain-containing protein	-1.71087	0.0115742
NF0048570	glutathione peroxidase	-1.7095	0.00684116
NF0006140	peroxisomal biogenesis factor 3	-1.70758	0.427366
NF0090000	gtp-binding protein	-1.70462	0.140425
NF0106040	wd40 repeat-containing protein	-1.70456	0.215676
NF0104050	nadh-ubiquinone oxidoreductase 12 kd subunit	-1.69944	0.0134311
NF0030530	mitochondrial outer membrane protein mmm1 protein	-1.69938	0.0160524
NF0021910	cytochrome c biogenesis protein	-1.6979	0.125725
NF0101440	adenosylmethionine-8-amino-7-oxononanoate aminotransferase, prohibitin domain-containing protein, vacuolin a	-1.69374	0.0726022
NF0024060	sec1 family transport protein	-1.6922	0.0253052
NF0110460	succinate dehydrogenase	-1.69177	0.332886
NF0045220	nadh-ubiquinone oxidoreductase 24 kda	-1.69122	0.0174482
NF0012610	cytosolic thioredoxin trx1	-1.68517	0.0148638
NF0049500	predicted protein	-1.68368	0.171999
NF0066310	coiled-coil domain-containing protein 56-like	-1.68201	0.0261006
NF0062650	chromosomal replication initiator protein	-1.6735	0.0296996
NF0051960	probable golgi snap receptor complex member 2-like	-1.6694	0.20306
NF0036880	pab1 binding protein	-1.66721	0.40009
NF0107630	piwi-like protein 1	-1.66318	0.206766
NF0048930	tbc1 domain family member 24-like	-1.66185	0.219731
NF0048910	mfs transporter	-1.6617	0.00186419
NF0118270	esterase lipase	-1.66149	0.144645
NF0114120	predicted protein	-1.66042	NA
NF0061630	leishmanolysin peptidase	-1.65891	0.0248176
NF0029640	predicted protein	-1.65661	0.0171743
NF0016630	eukaryotic translation initiation factor 3 subunit h	-1.6566	0.0242924
NF0060820	oxysterol-binding protein	-1.65592	0.0417273
NF0019370	r-snare sec22-family	-1.65553	0.0085008
NF0089560	glucosamine--fructose-6-phosphate aminotransferase	-1.65536	0.169936
NF0078790	translocon-associated protein subunit alpha-like	-1.65112	0.0236799
NF0053500	predicted protein	-1.6437	0.0214531
NF0014260	estradiol 17-beta-dehydrogenase 12, guanine nucleotide-binding protein g subunit alpha	-1.6419	0.0175158
NF0081160	3-oxoacyl-acp synthase	-1.63868	0.11059
NF0130080	eukaryotic peptide chain release factor gtp-binding subunit erf3a-like isoform x1	-1.6379	0.0115944
NF0109110	ddrgk domain-containing protein 1-like	-1.63745	0.0563145
NF0056930	clathrin coat assembly protein, cytochrome p450 family protein, erythrocyte membrane-associated giant protein antigen 332-like protein,	-1.63695	0.595729
NF0028190	mitochondrial substrate carrier family protein	-1.63678	0.0419894
NF0067740	ap-1 complex subunit mu-1-like	-1.63522	0.177982
NF0091060	amp deaminase	-1.63408	0.0361343
NF0101220	translation initiation factor 4b	-1.63354	0.0108775
NF0089610	predicted protein	-1.63113	0.0049569
NF0125660	gpi inositol-deacylase	-1.63059	0.0554932
NF0031360	shikimate kinase	-1.63037	0.00243248
NF0021820	aladin- partial, predicted protein	-1.6303	0.0278946
NF0033250	short chain dehydrogenase reductase superfamily protein	-1.62899	0.00433721
NF0003990	predicted protein	-1.62737	0.0246054
NF0051400	transmembrane emp24 domain-containing protein 9-like	-1.62734	0.0140965
NF0046750	thioesterase superfamily protein	-1.62673	0.026898
NF0060900	protein asterix-like	-1.62672	0.0140965
NF0042050	nucleoporin 98-96	-1.62606	0.0099442
NF0124540	acyl-coenzyme a oxidase 2	-1.62534	0.0119067
NF0129470	esterase lipase	-1.6227	0.00543526
NF0060660	unspecified product	-1.6209	0.0947349
NF0011380	nodal modulator 2-like	-1.61892	0.00772005
NF0109820	rhogef domain-containing protein	-1.61501	0.127804
NF0093760	poly (3-hydroxybutyrate) depolymerase	-1.60913	0.072287
NF0032350	bifunctional protein, p-type atpase p5 type, probable cation-transporting atpase 13a3-like	-1.60819	0.0198957
NF0131310	nadh dehydrogenase subunit 7	-1.60464	0.0690701
NF0009040	domain containing protein, ras guanine nucleotide exchange factor	-1.60372	0.411282
NF0007160	glycoside hydrolase, glycoside hydrolase family 31 protein, sucrase- intestinal	-1.60299	0.00529871
NF0049910	Hypothetical protein NAEGRDRAFT 56917, alkanal monooxygenase, dnaj homolog subfamily c member 18, duf307 family protein, glutathione s	-1.60288	NA
NF0087370	lysosomal endosomal membrane protein p67	-1.60176	0.049593
NF0002990	peptide-binding protein	-1.59825	0.0369675
NF0015380	ubiquitin carboxyl-terminal hydrolase 10	-1.59787	0.187615
NF0046230	dolichyl-phosphate beta-glucosyltransferase	-1.59751	0.051054
NF0098570	peptide transporter	-1.5967	0.0384636
NF0111390	phosphoinositide phosphatase sac6-like	-1.59489	0.350703
NF0072110	rho gtpase activation protein	-1.59345	NA
NF0024560	cytosolic coat protein	-1.58635	0.0030686
NF0086460	multispecies: metalloendopeptidase	-1.58526	0.0429863
NF0096610	hypothetical protein NAEGRDRAFT 77810	-1.58372	0.905098
NF0033230	letm1 domain-containing protein 1	-1.58349	0.0360064
NF0130180	unspecified product	-1.58208	0.00101826
NF0111820	nadh dehydrogenase	-1.58056	0.053858
NF0074930	nuclear pore membrane glycoprotein 210	-1.57781	0.000623835
NF0028330	predicted protein, unspecified product	-1.57729	0.0129897
NF0006000	peroxisomal -dienoyl- reductase-like	-1.57661	0.0543526
NF0048250	wiskott-aldrich syndrome protein family member 2 isoform x1	-1.57558	0.0366741
NF0126640	unconventional myosin-ie-like isoform x2	-1.57532	0.0491338
NF0006940	nadh:ubiquinone oxidoreductase	-1.57486	0.00354511
NF0021070	villin	-1.57479	0.215252
NF0101910	amino acid permease	-1.57403	0.00680346
NF0052360	membrane aaa-metalloprotease	-1.57066	0.0217245
NF0075080	eukaryotic translation initiation factor 2 subunit 3-like	-1.56999	0.0954443
NF0079350	mitochondrial trna-specific 2-thiouridylase 1	-1.56656	0.0871626
NF0125010	translocon-associated protein subunit beta	-1.56522	0.0343661
NF0077000	predicted protein	-1.56156	0.0305492
NF0041440	hypothetical protein NAEGRDRAFT 57439	-1.56019	0.0252668
NF0052570	glyoxysomal fatty acid beta-oxidation multifunctional protein mfp-a	-1.56005	0.0530554
NF0113820	predicted protein	-1.55914	0.011952
NF0099640	histidyl-trna synthetase	-1.55859	0.0389108
NF0126480	72 kda inositol polyphosphate 5-phosphatase	-1.558	0.0100081
NF0072400	coiled coil domain-containing protein	-1.55726	0.00250547
NF0045370	proline synthase co-transcribed bacterial homolog	-1.55671	0.588793
NF0009150	proteasome subunit	-1.54932	0.274474
NF0071560	mfs general substrate partial	-1.54595	0.0176031
NF0028030	predicted protein	-1.54306	0.00956753
NF0014580	embryogenesis-associated protein emb8	-1.5413	0.0204028
NF0074890	predicted protein, unspecified product	-1.53834	0.0334234
NF0124850	2-hydroxy-acid oxidase	-1.5374	0.014223
NF0092070	cyclophilin	-1.53697	0.00969192
NF0082190	gtp-binding protein	-1.53627	0.418653
NF0049910	Hypothetical protein NAEGRDRAFT 56917, alkanal monooxygenase, dnaj homolog subfamily c member 18, duf307 family protein, glutathione s	-1.53622	NA
NF0037230	er membrane protein complex subunit 1-like	-1.53566	0.0140851
NF0022470	unspecified product	-1.5339	NA
NF0035340	alpha beta hydrolase fold-3 domain containing protein, molecular chaperone, nucleolar gtp-binding protein 2, snare protein ykt6, unspeci	-1.53372	NA
NF0081220	biotin synthase	-1.53336	0.0492164
NF0102800	cc42 canal cell division control protein 42, rho family small gtpase, rho-related gtp-binding, small gtpase-binding partial	-1.53233	0.0154138
NF0006180	ubiquinone biosynthesis protein coq4 mitochondrial	-1.5318	0.144822
NF0121660	predicted protein	-1.53151	0.0325447
NF0019750	syntaxin family protein	-1.53091	0.112781
NF0074340	tpr repeat	-1.53059	0.0978949
NF0021940	briggsae cbr-acl-14 protein	-1.52964	0.122844
NF0056260	alpha beta hydrolase	-1.5293	0.0308702
NF0057990	acyl synthetase	-1.52916	0.0174892
NF0005940	atp-dependent zinc metalloprotease ftsh mitochondrial-like	-1.52757	0.0873213
NF0092040	predicted protein	-1.52662	0.0871766
NF0096540	tip elongation aberrant protein 1-like	-1.52543	0.00117368
NF0073820	cop-coated vesicle membrane protein gp25l precursor	-1.52457	0.0360371
NF0104110	helicase domain protein	-1.52425	0.331617
NF0004070	hypothetical protein NAEGRDRAFT 78502	-1.52377	0.00853749
NF0062170	endoplasmic reticulum-golgi intermediate compartment protein 3-like	-1.52158	0.138227
NF0113690	glucose dehydrogenase	-1.52037	0.0536204
NF0033000	fatty acid desaturase	-1.519	0.0607295
NF0059460	hypothetical protein NAEGRDRAFT 57638	-1.51881	0.0293224
NF0110200	rho gtpase-activating protein 1	-1.51727	0.0747877
NF0002350	tartrate resistant acid phosphatase	-1.51581	0.00418379
NF0018180	abc transporter family protein	-1.51574	0.0208329
NF0047410	calcineurin b-like protein 6-like, calcium-dependent protein serine threonine phosphatase	-1.51303	0.260383
NF0035480	fh2 domain-containing protein	-1.51274	0.568475
NF0117370	nad-dependent epimerase	-1.51274	0.16124
NF0127670	tm2 domain-containing protein	-1.5124	0.134301
NF0015100	ef-hand domain-containing protein	-1.51147	0.125438
NF0021360	nudix hydrolase	-1.51082	0.0186174
NF0083220	integrating conjugative element relaxase	-1.51	0.209142
NF0014660	diacylglycerol o-acyltransferase 1	-1.50989	0.475784
NF0103250	predicted protein	-1.5097	0.0594908
NF0021890	tetratricopeptide repeat protein 7b-like, unspecified product	-1.50791	0.294692
NF0081230	hydrogenase assembly factor	-1.50702	0.515988
NF0036760	50s ribosomal protein l27	-1.50657	0.170857
NF0072910	membrane magnesium transporter 1-like	-1.50324	0.0294049
NF0008680	peptidase s10 family protein	-1.50296	0.232392
NF0027800	30s ribosomal protein s17	-1.50024	0.395262
NF0041700	sugar transporter	-1.49989	0.196187
NF0012990	viral a-type inclusion protein	-1.49911	NA
NF0068230	predicted protein	-1.49845	0.203352
NF0014380	gtpase kras	-1.4973	0.0808407
NF0114980	cbs and cyclic nucleotide-binding domain-containing protein	-1.4968	0.0550858
NF0073720	50s ribosomal protein l9	-1.49586	0.197596
NF0122010	afg3-like protein 1-like, mitochondrial inner membrane aaa protease, unspecified product	-1.49543	0.04132
NF0095920	adp atp translocase 4	-1.49519	0.0757286
NF0025350	peptidase m14	-1.49464	0.081111
NF0060110	wd40 repeat-containing protein	-1.49446	0.133985
NF0119980	peptidylprolyl isomerase	-1.49345	0.0122905
NF0101210	adrenodoxin-like mitochondrial-like	-1.49317	0.056417
NF0087520	arf gtpase activating protein	-1.49293	0.0111697
NF0131050	glutaminyl-peptide cyclotransferase	-1.49172	0.012161
NF0122080	signal recognition particle receptor subunit alpha-like	-1.49044	0.186234
NF0005620	class i histocompatibility f10 alpha chain-like isoform x2	-1.48833	0.00374835
NF0096730	cingulin-like protein 1	-1.48713	0.138068
NF0073370	trafficking protein particle complex subunit 2-like	-1.48661	0.0639941
NF0061690	predicted protein	-1.48616	0.0271656
NF0093110	g-protein complex alpha subunit	-1.48546	0.00830654
NF0096270	no exine formation 1 isoform 1	-1.48541	0.308652
NF0102720	rab gtpase	-1.48399	0.0144444
NF0073550	predicted protein	-1.48279	0.473456
NF0024370	tyrosine recombinase	-1.48073	0.0152827
NF0080070	pentatricopeptide repeat-containing protein	-1.48059	0.225705
NF0129570	phosphatidylinositol 4-kinase alpha isoform x2	-1.4791	0.00341547
NF0074880	hypothetical protein	-1.47726	0.0163734
NF0030730	diaphanous-related formin	-1.47596	NA
NF0090980	clathrin-adaptor gamma chain	-1.47289	0.0827466
NF0057120	nadh-ubiquinone oxidoreductase b18 protein	-1.47141	0.13063
NF0109860	altered inheritance of mitochondria protein 32-like isoform 1	-1.47093	0.265992
NF0048330	molecular chaperone	-1.47044	0.0244923
NF0050210	heat shock protein	-1.46829	0.0196906
NF0123470	gtp binding protein	-1.46829	0.0253869
NF0121490	nadh dehydrogenase	-1.46802	0.0175186
NF0040610	pentatricopeptide repeat-containing protein at2g27610-like	-1.46708	0.00360811
NF0106350	adenine nucleotide	-1.46454	0.00900596
NF0128310	ras-related protein rab-17	-1.4631	0.0482336
NF0023600	ras family small gtpase, ras gtpase	-1.46249	0.00224166
NF0035970	arfgtpase-activating protein	-1.46245	0.361079
NF0024410	formate--tetrahydrofolate ligase	-1.46244	0.00507446
NF0045750	fe-s protein	-1.4618	0.0134831
NF0112630	rod shape-determining protein	-1.46133	0.0673457
NF0090680	predicted protein	-1.46006	0.439192
NF0067680	nesprin-2 isoform x6	-1.45967	0.0440859
NF0002720	ubiquinol-cytochrome c reductase complex chaperone cbp3 homolog	-1.45945	0.0152335
NF0005250	trafficking protein particle complex subunit 8-like	-1.45805	NA
NF0121230	protein os-9	-1.45579	0.105148
NF0035990	predicted protein	-1.45426	0.0263579
NF0016620	nadh dehydrogenase	-1.45413	0.0184621
NF0015060	acyl-coenzyme a oxidase peroxisomal-like	-1.45407	0.0121088
NF0111530	ufm1-specific protease 2	-1.45071	0.00475521
NF0085830	ap-5 complex subunit mu-1, ap-5 complex subunit mu-1 isoform x1, fumarate hydratase, metallophosphoesterase, methylosome subunit picln	-1.45038	NA
NF0128750	nadh dehydrogenase subunit 11	-1.45011	0.0786267
NF0047970	lipoyl mitochondrial isoform x1	-1.45009	0.820311
NF0054250	thiamine pyrophosphate enzyme-like protein	-1.44989	0.0447651
NF0121380	snf7 family protein	-1.44786	0.000777231
NF0005230	protein transport protein sec61 alpha subunit	-1.44707	0.00546261
NF0027850	integrin alpha n-terminal domain-containing protein	-1.44652	0.00488158
NF0031040	eukaryotic translation initiation factor 5	-1.44646	0.00423906
NF0130770	casein kinase i isoform delta-like	-1.44633	0.205515
NF0005520	transmembrane protein	-1.44614	0.0841318
NF0093310	predicted protein	-1.44348	0.103595
NF0072590	anaerobic sulfatase-maturase	-1.44278	0.0375863
NF0014790	protein sel-1 homolog 1	-1.44144	0.0418061
NF0126380	cysteine desulfurase	-1.43996	0.000672977
NF0105900	myosin ii heavy chain, myosin-7- partial	-1.43957	0.0183476
NF0061340	molecular chaperone	-1.43387	0.192784
NF0037060	calponin homology domain protein	-1.43308	0.00104061
NF0094590	abc transporter permease, hypothetical protein NAEGRDRAFT 77734	-1.42916	0.0375327
NF0038970	f-box family protein	-1.42802	0.229258
NF0060650	gtp-binding protein	-1.42697	0.0779202
NF0092170	multi-sensor signal transduction histidine kinase	-1.42685	0.119185
NF0079990	acid phosphatase	-1.42684	0.211766
NF0127970	u3 small nucleolar rna-associated protein 15 homolog isoform x2	-1.42656	0.338548
NF0037180	guanine nucleotide-binding protein alpha-1 subunit	-1.42458	0.000371056
NF0007150	dead-domain-containing protein	-1.42383	0.00574831
NF0060520	derlin-2-like	-1.42255	0.0485199
NF0009420	nadh:ubiquinone subunit isoform 2	-1.42234	0.228778
NF0096580	carboxylesterase type b, glycoprotein 3-alpha-l-fucosyltransferase a-like, isoform f, predicted protein	-1.42197	0.0419324
NF0122790	gpi mannosyltransferase 2	-1.42099	0.0908804
NF0019310	phosphatidylinositide phosphatase sac1	-1.4195	0.00382103
NF0047080	viral a-type inclusion protein	-1.41813	0.0499804
NF0006250	Hypothetical protein NAEGRDRAFT 78315	-1.41786	0.0108855
NF0062380	integral membrane protein	-1.41744	0.141368
NF0063890	flavin oxidoreductase, predicted protein	-1.41732	0.0863157
NF0089640	embryogenesis-associated protein emb8-like	-1.41716	0.230209
NF0027410	arf sar family small gtpase	-1.41636	0.100612
NF0069840	predicted protein	-1.4161	0.206463
NF0108920	copine-3-like isoform x2	-1.41509	0.0115699
NF0025500	protein casp-like	-1.41486	0.226457
NF0099370	glucose 6-phosphate dehydrogenase	-1.41465	0.0260783
NF0069700	gelsolin precursor	-1.41326	0.0284571
NF0059010	unspecified product	-1.4106	0.232794
NF0036430	phosphoinositide-binding protein	-1.40982	0.132094
NF0116830	fg-gap repeat protein	-1.40864	0.016766
NF0122280	er membrane protein complex subunit 9	-1.40824	0.158508
NF0021920	predicted protein	-1.4077	0.043141
NF0032590	dihydroorotase	-1.40658	0.046504
NF0078760	50s ribosomal protein l30	-1.4059	0.117838
NF0053770	mitochondrial import receptor subunit tom40-1-like	-1.40501	0.0316424
NF0123290	neuronal calcium sensor 1	-1.40481	0.0172759
NF0127540	ctl-like protein 2 isoform x1	-1.4039	0.113212
NF0016660	high mobility group protein	-1.4037	0.436618
NF0068410	cysteine proteinase	-1.40208	NA
NF0095860	nucleoid-associated protein hmpref9444 02080	-1.40189	0.337803
NF0051180	predicted protein	-1.39885	0.154532
NF0045720	hypothetical protein ACA1 045600	-1.39793	0.204477
NF0104660	chaperone activity of bc1 complex- mitochondrial-like	-1.39694	0.0366244
NF0018870	scamp-domain-containing protein	-1.39636	0.127716
NF0028350	transmembrane emp24 domain-containing protein 2	-1.39583	0.013711
NF0028310	transmembrane protein	-1.39364	0.249889
NF0124450	transmembrane protein 131	-1.39351	0.0695857
NF0093390	mitochondrial import inner membrane translocase	-1.39299	0.127786
NF0108230	gamma-glutamyltranspeptidase 1 isoform x1	-1.39291	0.186227
NF0054500	ras-related protein rab-5c	-1.39285	0.0506804
NF0081030	fas-associated factor 2	-1.39167	0.0405219
NF0079710	glycerophosphoryl diester phosphodiesterase	-1.39085	0.0488158
NF0119060	unspecified product	-1.39031	0.091865
NF0035250	predicted protein	-1.39007	0.134939
NF0130240	ras-related c3 botulinum toxin substrate 1-like isoform x1	-1.38923	0.0480618
NF0041150	ergosterol biosynthetic protein 28	-1.38895	0.282054
NF0042300	predicted protein	-1.38871	0.498119
NF0115090	rho gtpase	-1.38865	0.0965539
NF0087670	very long-chain specific acyl- mitochondrial-like isoform x2	-1.38733	0.0188361
NF0096580	carboxylesterase type b, glycoprotein 3-alpha-l-fucosyltransferase a-like, isoform f, predicted protein	-1.38664	0.0419324
NF0099690	bola-like protein 3-like	-1.38574	0.452411
NF0128080	emp nonaspanin domain family protein	-1.38549	0.0857117
NF0112660	cyclic beta- -glucan synthase	-1.38145	0.0240686
NF0046820	guanine nucleotide-binding protein alpha-1 subunit	-1.38138	0.113665
NF0043150	dna polymerase	-1.38126	0.225043
NF0030060	elongation factor 1-alpha	-1.37931	0.016415
NF0025040	olfactory receptor 5d13-like	-1.37902	0.606785
NF0102070	protein tyrosine phosphatase type iva 1-like isoform x1	-1.37839	0.112759
NF0051080	uvb-resistance protein uvr8	-1.37827	0.0589156
NF0007890	tripeptidyl peptidase	-1.37723	0.108732
NF0004370	polyketide cyclase	-1.37391	0.000653717
NF0008230	protein ergic-53-like	-1.37301	0.020742
NF0030040	decaprenyl-diphosphate synthase subunit 1	-1.37223	0.986296
NF0058000	long chain acyl- synthetase 8-like isoform x1	-1.37201	0.0276121
NF0122020	bax inhibitor protein	-1.37178	0.0539076
NF0110700	protein disulfide-isomerase a4	-1.37068	0.361169
NF0105350	50s ribosomal protein l9	-1.36998	0.0267227
NF0009920	peroxisome biogenesis protein 16-like	-1.36854	0.0304782
NF0076300	alpha beta hydrolase	-1.36784	0.157485
NF0037470	translation-associated gtpase	-1.36554	0.154105
NF0087130	pentatricopeptide repeat-containing protein mitochondrial-like	-1.36511	0.0225881
NF0047520	g-protein alpha subunit, guanine nucleotide-binding protein g alpha-1 subunit	-1.3646	0.0190235
NF0030720	adenylate and guanylate cyclase catalytic domain-containing protein	-1.36379	0.0199591
NF0012630	coatomer subunit delta, coatomer subunit delta-like	-1.36251	0.267561
NF0026340	predicted protein	-1.36234	0.0662598
NF0049480	chromate ion transporter family protein	-1.36231	0.258139
NF0099990	cathepsin b	-1.3607	0.0547381
NF0099260	signal recognition particle receptor subunit beta-like	-1.36063	0.0640162
NF0089390	nucleoside-diphosphate sugar epimerase	-1.35975	0.0138637
NF0029290	unspecified product	-1.35852	NA
NF0016530	translation initiation factor 2 alpha	-1.35847	0.0157747
NF0012050	charged multivesicular body protein 6-like	-1.35761	0.00617746
NF0033370	abc atp-binding protein isoform 1, abc transporter g family protein, adenylate guanylate cyclase, cyclin-dependent kinase 7, multi-sen	-1.35681	0.453317
NF0022830	predicted protein	-1.3565	0.103421
NF0108330	ef-hand domain-containing family member c2, g-protein beta subunit, guanine nucleotide binding protein beta subunit 2	-1.35641	0.0651929
NF0053520	dmx-like protein 2-like isoform x2	-1.35628	0.0897243
NF0069020	hypothetical protein NAEGRDRAFT 79498, unspecified product	-1.35619	0.136217
NF0124130	qc-snare protein	-1.35556	0.022729
NF0006890	rgs domain-containing serine threonine-protein kinase a-like	-1.35442	0.0224673
NF0016460	enoyl- hydratase	-1.35421	0.0580791
NF0007330	hypothetical protein NAEGRDRAFT 70701	-1.35171	0.81958
NF0073870	ras-related protein rab-21-like	-1.35097	0.0277607
NF0035910	e3 ubiquitin-protein ligase herc2	-1.35095	0.000714217
NF0009740	hypothetical protein NAEGRDRAFT 58293, multidrug mfs transporter	-1.35032	0.0160015
NF0031850	hypothetical protein NAEGRDRAFT 79070	-1.34992	0.104113
NF0096650	vam6 vps39-like protein	-1.34924	0.498473
NF0034690	endoplasmic reticulum-golgi intermediate compartment protein 3-like isoform x2	-1.34874	0.106286
NF0009640	predicted protein	-1.34781	0.0456667
NF0124210	inositol -triphosphate receptor	-1.34703	0.357838
NF0010050	unspecified product	-1.3465	0.123081
NF0109340	zinc abc transporter atp-binding protein	-1.34626	0.122874
NF0008220	predicted protein	-1.34593	0.0739997
NF0129060	capsular polysaccharide biosynthesis protein	-1.34552	0.0101854
NF0039260	26s protease regulatory subunit 7-like	-1.34511	0.548602
NF0084880	nucleosome binding protein	-1.34441	0.0235207
NF0052970	abc transporter b family protein	-1.34372	0.188955
NF0047910	3-oxoacyl-acp reductase	-1.34172	0.0208824
NF0005990	acyl- -binding protein	-1.3414	0.19154
NF0065750	short-chain dehydrogenase	-1.34067	0.0835757
NF0066220	trafficking protein particle complex subunit 3	-1.34041	0.376998
NF0067510	protein yipf5	-1.33879	0.0666331
NF0026900	alpha beta hydrolase	-1.3386	0.0179668
NF0043740	unspecified product	-1.33768	0.471241
NF0114480	calpain family cysteine protease containing protein, multiple c2 and transmembrane domain-containing protein 2	-1.33645	0.0123433
NF0056910	predicted protein	-1.33543	0.549718
NF0052070	elongation factor 2-like isoform x1	-1.3343	0.0281436
NF0113920	fad binding-monooxygenase	-1.33386	0.196653
NF0015310	acyloxyacyl hydrolase, beta-lactamase, cdc2-related protein kinase, cyclin-dependent kinase c-1-like, glycoside hydrolase family 10, h	-1.33329	0.241424
NF0089780	peptidylprolyl isomerase fkbp-type	-1.33307	0.053749
NF0058450	inner mitochondrial membrane protein sco1p	-1.33184	0.0829144
NF0011610	pra1 family protein 3-like, predicted protein	-1.33084	0.149822
NF0074390	protein lst8 homolog isoform x1	-1.33016	0.473797
NF0102970	signal recognition particle 54 kda protein isoform x1	-1.32943	0.410071
NF0059280	predicted protein	-1.32878	0.402426
NF0052560	glyoxysomal fatty acid beta-oxidation multifunctional protein mfp-a	-1.32784	0.213545
NF0030570	sel1 repeat protein	-1.32753	0.0209257
NF0072790	neurofibromin isoform x3	-1.32605	0.169318
NF0105000	hypothetical protein, supernatant protein factor c-terminal domain-containing protein	-1.32579	0.0320258
NF0070460	dolichyl-phosphate beta-d-mannosyltransferase precursor	-1.32429	0.0803841
NF0108010	nadh-dependent fumarate reductase	-1.32385	0.0186552
NF0119700	hemerythrin-like metal-binding protein	-1.31957	0.339335
NF0111200	cell division protein	-1.31897	0.0901986
NF0058120	uncharacterized aarf domain-containing protein kinase 1, uncharacterized aarf domain-containing protein kinase 1 isoform x1	-1.31723	0.419533
NF0040920	predicted protein	-1.31695	0.255782
NF0064980	subfamily d	-1.31627	0.0518072
NF0094280	unspecified product	-1.3154	NA
NF0120560	transcriptional coactivator, putative	-1.31397	0.103043
NF0031290	membrane protein	-1.31337	0.397939
NF0007020	predicted protein	-1.31092	0.060004
NF0065940	serine threonine-protein kinase stk11-like	-1.30881	0.257479
NF0108780	ras-related protein rap-1b precursor	-1.30685	0.114481
NF0017730	succinate dehydrogenase	-1.30632	0.232054
NF0048890	presequence mitochondrial-like isoform x2	-1.30385	0.0205324
NF0018120	thiamine biosynthetic bifunctional	-1.30385	0.562433
NF0030540	methyl-accepting chemotaxis sensory transducer	-1.30332	0.479071
NF0017140	unspecified product	-1.30327	0.089555
NF0007500	24-hydroxycholesterol 7-alpha-hydroxylase-like, cytochrome p450	-1.30234	0.0406266
NF0011480	protein isoform a	-1.30231	0.74285
NF0098820	nadbinding domain 4 domain containing protein	-1.29989	0.282101
NF0088480	lysosomal alpha-mannosidase	-1.29985	0.31754
NF0089590	er membrane protein complex subunit 2-like	-1.29909	0.0170361
NF0013860	gamma carbonic anhydrase mitochondrial	-1.29864	0.161498
NF0049850	interferon-induced protein 44-like	-1.29839	0.486244
NF0018390	rho gtpase-activating protein 24-like isoform x3	-1.29837	0.784074
NF0065140	predicted protein	-1.29738	0.679005
NF0066970	serine threonine protein kinase	-1.29616	0.141453
NF0082120	copine-3-like isoform x2	-1.29589	0.6079
NF0017340	glycoside hydrolase	-1.29559	0.153048
NF0100110	50s ribosomal protein l4	-1.2954	0.227218
NF0117130	predicted protein	-1.29499	0.121922
NF0083150	50s ribosomal protein l23	-1.29496	0.378053
NF0102860	peptidase s1 and s6 chymotrypsin hap	-1.29437	0.248505
NF0112030	dnaj homolog subfamily c member 7-like	-1.294	0.0596156
NF0060120	transmembrane protein 87a-like	-1.29315	0.0466541
NF0111690	upf0577 protein kiaa1324-like	-1.29086	0.0360139
NF0059860	calmodulin-like protein 6a	-1.28989	0.0498597
NF0001660	g protein b-subunit	-1.28961	0.0313112
NF0130370	f0f1 atp synthase subunit alpha	-1.28915	0.209033
NF0117810	abc1 family protein	-1.28771	0.343423
NF0029750	3-demethylubiquinone-9 3-methyltransferase	-1.28719	0.255355
NF0092220	loc100285305 precursor	-1.28643	0.375315
NF0094980	predicted protein	-1.28332	0.17881
NF0031480	cpa1 family transporter: sodium ion proton, sodium hydrogen exchanger 8-like	-1.28296	0.157573
NF0083640	heat shock protein	-1.28235	0.665531
NF0126920	chlorophyll synthesis pathway protein	-1.28202	0.111014
NF0026320	peptide deformylase	-1.281	0.0669746
NF0007260	oligomeric complex cog6, rab family small gtpase, ras-related protein rabd2a-like, transmembrane protein 41b-like	-1.28072	0.0240713
NF0102370	predicted protein	-1.27917	0.185446
NF0054940	family exonuclease, superfamily i helicase	-1.2788	0.544871
NF0056310	cytochrome p450	-1.27861	0.423141
NF0072280	hypothetical protein NAEGRDRAFT 79572	-1.27843	0.393516
NF0051810	ubiquinone biosynthesis protein coq7 homolog	-1.27833	0.0950014
NF0090420	probable nadh dehydrogenase-like	-1.27724	0.157415
NF0052510	endo- -d-glucanase	-1.27654	0.279069
NF0089820	dnaj homolog subfamily b member 11-like	-1.27628	0.0435743
NF0024990	predicted protein	-1.27592	0.0129393
NF0049430	hypothetical protein NAEGRDRAFT 59810	-1.27543	0.316069
NF0118650	unspecified product	-1.2751	0.170882
NF0085680	predicted protein	-1.27419	0.423659
NF0038100	peptidyl-prolyl cis-trans isomerase nima-interacting 4-like	-1.27249	0.138827
NF0001370	transcription factor	-1.27185	NA
NF0066360	cytochrome p450 26c1	-1.27173	0.110921
NF0104140	26s proteasome non-atpase regulatory subunit family protein	-1.27083	0.814881
NF0073670	cdk5 regulatory subunit-associated protein 3-like	-1.27077	0.339594
NF0035190	protein efr3 homolog b isoform x1	-1.27042	0.169115
NF0084230	predicted protein	-1.26945	0.246169
NF0128690	mucoidy inhibitor a	-1.26622	0.119062
NF0030420	predicted protein	-1.26535	0.297408
NF0082300	synaptic glycoprotein	-1.26474	0.0201962
NF0000520	cytochrome b5-like	-1.26427	0.242391
NF0080690	50s ribosomal protein chloroplastic-like	-1.26362	0.434626
NF0122070	adp atp translocase 4	-1.26199	0.261129
NF0043140	hypothetical protein DDB G0275933	-1.26075	0.198837
NF0099790	phosphoribosylformylglycinamidine synthase	-1.25976	0.244435
NF0095450	excitatory amino acid transporter 3	-1.25945	0.0214146
NF0020080	lightdependent protochlorophyllide	-1.25868	0.130644
NF0078690	ras-related protein rab-23-like	-1.2584	0.375839
NF0023160	prohibitin-like protein	-1.25825	0.00831898
NF0065060	translation initiation factor eif-2 beta subunit	-1.25663	0.141628
NF0123500	myosin	-1.2562	0.997017
NF0024760	hypothetical protein NAEGRDRAFT 81388	-1.25484	0.127788
NF0063960	cbs and cyclic nucleotide-binding domain-containing protein, germinal-center associated nuclear protein, heme biosynthesis protein, pred	-1.25391	0.131811
NF0092080	thiolase protein	-1.25328	0.00916748
NF0098580	beta-lactamase class a-like protein	-1.2523	0.419027
NF0079030	dolichyl-diphosphooligosaccharide--protein glycosyltransferase 48 kda subunit, dolichyl-diphosphooligosaccharide--protein glycosyltransf	-1.25216	0.0381075
NF0052730	seryl-trna synthetase	-1.25054	0.900576
NF0074870	cytochrome b-domain protein	-1.24873	0.415109
NF0106050	ubiquitin fusion degradation protein 1 homolog	-1.24781	0.247758
NF0122580	cytochrome b-c1 complex subunit 7-like	-1.24742	0.21411
NF0027790	3-ketoacyl- synthase 6-like	-1.24722	0.272434
NF0003110	alpha-centractin isoform x3	-1.24663	0.382415
NF0078680	ras-related protein rab-23	-1.24601	0.0306041
NF0031120	predicted protein	-1.24521	0.312203
NF0062780	er membrane duf1077 domain-containing protein	-1.24333	0.190397
NF0013960	nadh dehydrogenase	-1.24304	0.147994
NF0034430	programmed cell death 6 protein	-1.24223	0.159398
NF0104940	fatty acyl-	-1.24218	0.0464515
NF0065820	hypothetical protein NAEGRDRAFT 80610	-1.24195	0.391207
NF0028060	chaperone protein dnaj mitochondrial	-1.24188	0.106841
NF0087870	unspecified product, vacuolar assembling sorting protein vps16	-1.2418	0.366763
NF0001820	serine threonine protein kinase	-1.24117	0.307867
NF0021150	predicted protein	-1.2411	0.299794
NF0048880	dolichyl-diphosphooligosaccharide protein glycosyltransferase, dolichyl-diphosphooligosaccharide--protein glycosyltransferase subunit 2	-1.2408	0.0300725
NF0087920	protein mys-2	-1.24079	0.469878
NF0072200	diaphanous-related formin	-1.24004	0.26098
NF0097140	arf sar family small gtpase	-1.23989	0.294733
NF0099810	cdp-alcohol phosphatidyltransferase, ribonuclease iii	-1.23957	0.122018
NF0110540	transferring glycosyl groups	-1.23935	NA
NF0095710	predicted protein	-1.23843	0.513225
NF0047300	mitochondrial import inner membrane translocase subunit tim23-like	-1.23831	0.0597159
NF0043480	prohibitin	-1.23804	0.0719532
NF0124190	surfeit locus 1 family protein	-1.23652	0.195664
NF0016440	golgin subfamily a member 5	-1.23605	0.316923
NF0069980	histidine kinase	-1.23604	0.243881
NF0090990	predicted protein	-1.23521	0.385411
NF0070130	glucose de-repression and pre-vacuolar sorting	-1.23508	0.115647
NF0080440	inositol -trisphosphate receptor type 2	-1.23507	0.134107
NF0110060	two component sensor histidine kinase	-1.23493	0.120138
NF0130020	zinc phosphodiesterase elac protein 2-like	-1.23424	0.422452
NF0098630	protein atypical group	-1.23267	0.109125
NF0044120	c2 domain containing protein	-1.23206	0.235046
NF0011970	letm1 and ef-hand domain-containing protein mitochondrial-like	-1.2317	0.472468
NF0123610	hypothetical protein NAEGRDRAFT 78547	-1.23126	0.312897
NF0058720	cytochrome c oxidase subunit 6b2	-1.22773	0.115771
NF0038630	coiled-coil-helix-coiled-coil-helix domain-containing protein mitochondrial-like isoform x1	-1.22662	0.488133
NF0086520	predicted protein	-1.22646	0.294494
NF0052280	26s proteasome regulatory subunit 4 homolog b-like	-1.22637	0.162227
NF0032550	atp-binding cassette sub-family b member mitochondrial-like	-1.22597	0.842372
NF0008060	polyketide synthase family protein	-1.22525	0.448198
NF0059500	biogenesis of lysosome-related organelles complex 1 subunit 1-like	-1.22469	0.643061
NF0067090	hypothetical protein COCSADRAFT 108064	-1.22461	0.241678
NF0131300	5 -nucleotidase, cytochrome c oxidase subunit 2	-1.22457	0.383433
NF0041900	predicted protein, unspecified product	-1.22455	0.0596513
NF0081430	short chain alcohol dehydrogenase family protein	-1.2245	0.603301
NF0022550	mitochondrion protein	-1.22402	0.450957
NF0110670	ras-related c3 botulinum toxin substrate 1 isoform x2	-1.22298	0.0552433
NF0045780	oxysterol binding protein	-1.22276	0.758836
NF0058980	biotin lipoyl attachment domain-containing protein	-1.22213	0.167042
NF0102760	ammonium transporter	-1.22135	0.0285957
NF0116350	vacuolar protein sorting-associated protein 2 homolog 1-like	-1.22086	0.0813055
NF0033710	hypothetical protein NAEGRDRAFT 78752	-1.21998	0.154764
NF0105470	26s proteasome regulatory subunit s3	-1.21956	0.890761
NF0055440	g-protein alpha subunit	-1.21898	0.201371
NF0011690	mitochondrial 54s ribosomal protein 20	-1.21756	0.876763
NF0015180	dtdp-glucose -dehydratase, glyoxalase bleomycin resistance protein dihydroxybiphenyl dioxygenase, hypothetical protein, hypothetical pro	-1.21699	0.514565
NF0088870	unspecified product	-1.21656	0.45066
NF0054090	pentatricopeptide repeat containing protein	-1.21613	0.478881
NF0035840	cytochrome p450 4v2-like	-1.21604	0.256129
NF0013310	lbp bpi cetp cterminal domain containing protein	-1.21572	0.442781
NF0086680	pf12158 family protein	-1.21563	0.385894
NF0072100	golgi integral membrane protein 4 isoform x4, sodium-dependent glucose transporter 1	-1.2156	NA
NF0030880	ankyrin repeat domain protein, e3 ubiquitin-protein ligase ring1-like, granzyme g-like, predicted protein	-1.21525	0.132109
NF0014990	unspecified product	-1.21502	0.0864092
NF0128950	ribosomal protein	-1.2142	0.74151
NF0131920	sam-dependent methyltransferase	-1.21331	0.175817
NF0033720	vacuolar protein sorting-associated protein 11 homolog isoform x1	-1.2132	0.207385
NF0106770	domain-containing protein	-1.21248	0.495447
NF0011510	3-beta hydroxysteroid dehydrogenase	-1.21229	0.0728769
NF0116860	atp synthase assembly protein atp10	-1.21172	0.586721
NF0015970	osmotically inducible protein	-1.2112	0.349879
NF0034210	orm1-like protein 3-like	-1.21083	0.439594
NF0097980	trifunctional enzyme alpha mitochondrial precursor-like protein	-1.21079	0.00390706
NF0125510	unspecified product	-1.21043	0.0512519
NF0032250	iron hydrogenase assembly protein	-1.20986	0.0270633
NF0053420	aldehyde dehydrogenase	-1.20901	0.090043
NF0046400	ruvb-like 2	-1.20763	0.317328
NF0006860	pentatricopeptide repeat-containing protein chloroplastic-like isoform x1	-1.20742	0.611152
NF0036740	predicted protein	-1.20708	0.224647
NF0122770	membrane protein	-1.20605	0.0606499
NF0108340	amine oxidase	-1.20593	0.0328746
NF0039890	dna polymerase iii subunits gamma and tau	-1.20518	0.176915
NF0023260	multispecies: lipase	-1.20506	0.269241
NF0096430	matrix-binding protein	-1.20435	0.407095
NF0074040	f0f1 atp synthase subunit beta	-1.20407	0.576318
NF0042160	cpr6 peptidyl-prolyl cis-trans isomerase	-1.20225	0.228591
NF0009830	lysosomal alpha-mannosidase	-1.20225	0.113256
NF0125140	ring zinc finger-containing protein, vacuolar sorting protein	-1.20209	0.359886
NF0025120	thioredoxin family protein	-1.20173	NA
NF0097490	casein kinase i isoform delta-like	-1.20107	0.112889
NF0006920	kda class iv heat shock	-1.20077	0.479119
NF0121550	unspecified product	-1.198	0.277598
NF0063260	ring finger and transmembrane domain-containing protein 2-like	-1.19764	0.952568
NF0073070	probable chlorophyll b reductase chloroplastic-like	-1.19738	0.239156
NF0129680	gcn5-related n-acetyltransferase	-1.19724	0.489791
NF0012520	rab small gtpase	-1.19608	0.409901
NF0118680	catalase a	-1.19587	0.999762
NF0049590	predicted protein	-1.19523	0.0860637
NF0021780	predicted protein	-1.19495	0.807218
NF0023310	adf-like domain-containing protein	-1.19441	0.419279
NF0095550	sorting and assembly machinery component 50 homolog	-1.19424	0.317356
NF0065780	translational activator gcn1-like	-1.19376	0.546148
NF0037740	fh2 domain-containing protein	-1.19302	0.393547
NF0018010	dihydropyrimidine dehydrogenase	-1.19291	0.135016
NF0101780	glucuronosyltransferase pgsip6-like	-1.19284	0.145833
NF0002850	beach domain-containing protein	-1.19255	0.558763
NF0112340	guanine nucleotide-binding protein alpha-1 subunit	-1.19243	0.149188
NF0023480	adipocyte plasma membrane-associated, alpha beta hydrolase fold-1 domain-containing protein, heat shock 70 kda protein cognate 4, hpt	-1.19177	NA
NF0017640	swi snf-related matrix-associated actin-dependent regulator of chromatin subfamily a-like protein 1-like	-1.19145	0.608185
NF0024520	tubulin-tyrosine ligase family protein	-1.19138	0.710259
NF0092270	predicted protein	-1.19124	0.589597
NF0107710	pentatricopeptide repeat-containing protein mitochondrial-like	-1.19108	0.258793
NF0130410	synaptobrevin domain containing protein	-1.19052	0.585043
NF0073340	wd g-beta repeat-containing protein	-1.19003	0.500519
NF0101260	predicted protein	-1.18991	0.344863
NF0063430	tpr repeat containing protein	-1.18962	0.556574
NF0065610	upf0554 protein c2orf43 homolog	-1.18765	0.219671
NF0002770	phospholipid-transporting atpase 4-like	-1.187	0.263375
NF0049910	Hypothetical protein NAEGRDRAFT 56917, alkanal monooxygenase, dnaj homolog subfamily c member 18, duf307 family protein, glutathione s	-1.18677	NA
NF0052700	fumarate reductase	-1.18663	0.0443598
NF0128760	cytochrome c oxidase subunit 1	-1.18573	0.162588
NF0021560	2-octaprenyl-6-methoxyphenyl hydroxylase	-1.1852	0.159828
NF0041950	sensory histidine kinase in two-component regulatory system with regulates gene expression at low (mg+) senses mg+	-1.18473	0.209759
NF0026360	thioredoxin domain-containing protein 5	-1.18323	0.0900409
NF0106730	amidohydrolase	-1.1829	0.0443527
NF0097210	unspecified product	-1.18279	0.355868
NF0050420	predicted protein	-1.18235	0.927842
NF0091790	hemolysin-iii channel protein	-1.18233	0.0730533
NF0056540	phosphatidylinositol 3-kinase 2, unspecified product	-1.18209	0.232864
NF0053130	abc transporter c family protein, abc transporter superfamily protein, multidrug resistance-associated protein 1 isoform x1	-1.18124	0.220676
NF0012200	hrd1-like protein	-1.18064	0.132171
NF0067710	cystatin-a1-like isoform x1	-1.18024	0.192254
NF0081370	d-mannonate oxidoreductase	-1.18015	0.30545
NF0122310	dna polymerase iii subunits gamma and tau	-1.17977	0.684884
NF0094990	50s ribosomal protein l24-like	-1.17909	0.554999
NF0045930	general secretion pathway protein g	-1.17871	0.208518
NF0111260	dolichyl-diphosphooligosaccharide--protein glycosyltransferase subunit 1	-1.17841	0.0778323
NF0065720	pentatricopeptide repeat-containing protein	-1.17824	0.318968
NF0010600	portal protein	-1.17762	0.881513
NF0008250	probable microsomal signal peptidase 22kda subunit	-1.17575	0.218568
NF0041800	phosphatidate cytidylyltransferase	-1.17531	0.868069
NF0105410	vesicle-associated membrane protein 7, vesicle-associated membrane protein 714-like	-1.17434	0.0447353
NF0101080	dynamin-1-like isoform x1	-1.17424	0.240643
NF0082600	pseudouridine synthase	-1.1741	0.446322
NF0038440	abhydrolase domain-containing protein 1, hypothetical protein	-1.17409	0.156942
NF0100340	pas pac sensor signal transduction histidine kinase	-1.17401	0.163257
NF0097470	ras-related protein rab-11b-like	-1.17393	0.693988
NF0129840	predicted protein	-1.17376	0.845834
NF0082210	30s ribosomal protein s16	-1.1735	0.262098
NF0013360	kynurenine 3-monooxygenase	-1.1735	0.208379
NF0018910	transmembrane protein 43 isoform x1	-1.17309	0.164129
NF0112550	pgap1-domain-containing protein	-1.1728	0.734666
NF0023800	nucleosome assembly protein nap1	-1.17263	0.241203
NF0028000	gtp binding protein	-1.1718	0.584728
NF0119330	bar adaptor family protein 3	-1.1716	0.18669
NF0117500	tetratricopeptide tpr 2 repeat protein	-1.1698	NA
NF0122540	hypothetical protein NAEGRDRAFT 81115, sulfite exporter family protein	-1.16968	0.123612
NF0004620	fbox domain-containing protein	-1.16846	0.690714
NF0074350	ubiquitin protein ligase	-1.16729	0.329883
NF0089000	polyunsaturated fatty acid delta-5-desaturase	-1.16702	0.623031
NF0038330	carboxypeptidase taq m32 metallopeptidase	-1.16686	0.149969
NF0042850	gpi transamidase component pig-s	-1.16658	0.0642939
NF0014750	h aca ribonucleoprotein complex subunit 4, mitochondrial-processing peptidase subunit beta-like, nhl repeat domain-containing protein, p	-1.16626	0.000179651
NF0021350	pecanex-like protein 1 isoform x5	-1.16495	0.247061
NF0069780	family methyltransferase	-1.16446	0.174473
NF0001830	cyclin-like f-box containing protein, h(+) cl(-) exchange transporter 3-like isoform x2, mfs transporter, predicted protein, protein kin	-1.16446	0.875829
NF0002320	pentatricopeptide repeat-containing protein at5g65560-like	-1.16373	0.362277
NF0123680	protein phosphatase ptc7 homolog	-1.16246	0.699277
NF0124610	hypothetical protein NAEGRDRAFT 47789	-1.16176	0.368616
NF0129560	heat shock protein	-1.16164	0.583387
NF0035370	hypothetical protein NAEGRDRAFT 48624, sphingomyelin synthase-related protein 1	-1.16154	0.545675
NF0043490	small glutamine-rich tetratricopeptide repeat-containing protein beta	-1.16144	0.504587
NF0125960	stomatin-like protein mitochondrial	-1.16132	0.667352
NF0056970	androgen-dependent tfpi-regulating, hypothetical protein, hypothetical protein BN85314130, methylmalonate-semialdehyde dehydrogenase, mu	-1.16085	0.0813299
NF0077560	fad-linked sulfhydryl oxidase alr-like	-1.16015	0.817564
NF0060490	predicted protein, transmembrane protein 63b-like isoform x2	-1.16002	0.0840988
NF0119460	predicted protein	-1.15899	0.50886
NF0023580	predicted protein	-1.15885	0.113026
NF0056720	c-8 sterol isomerase	-1.15879	0.699064
NF0016410	predicted protein	-1.15815	0.0748893
NF0131410	glutathione gamma-glutamylcysteinyltransferase	-1.15776	0.156218
NF0113020	hypothetical protein NAEGRDRAFT 78874	-1.15775	0.0930358
NF0000530	cytochrome heme mitochondrial	-1.15644	0.583827
NF0079700	3-ketoacyl-acp reductase	-1.15594	0.409042
NF0100130	disulfide isomerase	-1.15523	0.66527
NF0006620	abc transporter family protein	-1.15523	0.360709
NF0101040	protein mpv17-like	-1.15521	0.184184
NF0096750	hypothetical protein NAEGRDRAFT 81296	-1.1548	0.976008
NF0083610	c2 calcium lipid-binding and gram domain containing protein	-1.15415	0.343643
NF0122240	predicted protein	-1.1528	0.613357
NF0130960	dimethyladenosine transferase mitochondrial	-1.15149	0.836089
NF0023680	acetyl- acetyltransferase	-1.15086	0.35296
NF0126930	proteasome subunit alpha type-4-like	-1.15072	0.78858
NF0020750	GM17825, unspecified product	-1.15034	0.732345
NF0024260	cathepsin b	-1.14935	0.25626
NF0040940	acyl- dehydrogenase family member 11	-1.14919	0.381902
NF0073010	syntaxin-3 isoform x2	-1.1487	0.148905
NF0107660	predicted protein	-1.14821	0.700016
NF0002880	probable cation-transporting atpase 13a1-like isoform x2	-1.14741	0.109985
NF0024170	eukaryotic initiation factor 4f subunit p130 protein, serine threonine-protein kinase tnni3k	-1.14735	0.280242
NF0016750	heme steroid binding domain, protein tag-131	-1.14723	0.245187
NF0036130	pseudouridine synthase	-1.1452	0.165455
NF0118570	rho gtpase activating protein	-1.14497	0.419866
NF0027730	component of scar regulatory complex	-1.14479	0.0112912
NF0019320	conserved phosphoesterase domain-containing protein, metallophosphoesterase 1 homolog	-1.14465	0.265152
NF0065100	hypothetical protein NAEGRDRAFT 80428	-1.14436	0.211224
NF0048160	vacuolar protein sorting-associated protein 33a	-1.14414	0.930073
NF0067600	mannose-p-dolichol utilization defect 1	-1.14413	0.158739
NF0079020	mitochondrial inheritance component mdm12 protein	-1.14397	NA
NF0091180	hsp70 family protein	-1.14392	0.632242
NF0129830	nucleotide sugar transporter family protein isoform 1	-1.14369	0.289669
NF0055110	phospholipase b-like protein	-1.14344	0.561361
NF0012800	unspecified product	-1.14275	0.488477
NF0008830	rrm domain-containing protein	-1.14257	0.292075
NF0026270	triacylglycerol lipase 2-like	-1.14167	0.195721
NF0077250	39s ribosomal protein mitochondrial, predicted protein	-1.14019	0.680652
NF0049940	fatty-acid oxidation protein subunit alpha, glycerol-3-phosphate acyltransferase, multifunctional fatty acid oxidation complex subunit a	-1.1401	0.416634
NF0010820	atp epsilon chain	-1.13928	0.980294
NF0074300	trafficking protein particle complex subunit 11 isoform x2	-1.13924	0.4265
NF0110810	dhhc zinc finger domain protein, probable palmitoyltransferase zdhhc16 isoform x2	-1.13871	NA
NF0131760	predicted protein	-1.13867	0.957529
NF0091220	root hair defective 3 gtp-binding protein	-1.13866	0.200872
NF0062500	citrate synthase	-1.13837	0.709841
NF0122470	histidine kinase family protein	-1.13798	0.125788
NF0003150	mitochondrial oxoglutarate:malate antiporter	-1.13796	0.258513
NF0008190	rho family small gtpase	-1.13763	0.388683
NF0039870	unspecified product	-1.13755	0.556455
NF0007490	50s ribosomal protein chloroplastic	-1.13723	0.812648
NF0101950	pentatricopeptide repeat-containing	-1.13708	0.408845
NF0065130	30s ribosomal protein s9	-1.13597	0.873922
NF0091160	aspartate aminotransferase	-1.13577	0.912645
NF0035390	rho rac guanine nucleotide exchange	-1.13541	0.468396
NF0028870	cytochrome c oxidase subunit ii	-1.13526	0.174571
NF0087780	elongation factor ts	-1.13449	0.804129
NF0090200	transmembrane protein 145-like	-1.13395	0.356534
NF0016510	equilibrative nucleoside transporter 1	-1.13388	0.799287
NF0025270	rhogef domain-containing protein	-1.13355	NA
NF0028620	aldo keto reductase family protein	-1.13328	0.764047
NF0010760	hypothetical protein NAEGRDRAFT 79168	-1.13313	0.97459
NF0119780	translation initiation factor if-2	-1.13278	0.598967
NF0105930	guanine nucleotide-binding protein g subunit alpha-like isoform x1	-1.13248	0.387479
NF0087190	dtdp-6-deoxy-l-hexose 3-o-methyltransferase	-1.13222	0.634473
NF0034650	mitochondrial phosphate carrier protein	-1.13124	0.248343
NF0023480	adipocyte plasma membrane-associated, alpha beta hydrolase fold-1 domain-containing protein, heat shock 70 kda protein cognate 4, hpt do	-1.13103	NA
NF0069870	atp-binding cassette sub-family d member 3 isoform x2	-1.13087	0.169883
NF0001450	serine palmitoyltransferase 1	-1.13074	0.528909
NF0031470	hpr family phosphocarrier	-1.13068	0.423306
NF0001830	cyclin-like f-box containing protein, h(+) cl(-) exchange transporter 3-like isoform x2, mfs transporter, predicted protein, protein kin	-1.13062	0.875829
NF0015210	membrane protein, rasgef domain-containing protein	-1.13044	NA
NF0052500	cytochrome c oxidase polypeptide iv	-1.12961	0.304916
NF0100650	predicted protein	-1.12932	0.947963
NF0016740	3-dehydrosphinganine reductase	-1.12905	0.56814
NF0001390	26s protease regulatory subunit 6a, proteasome regulatory particle subunit	-1.12869	0.399662
NF0053870	gtp-binding protein	-1.12859	0.656798
NF0077730	short-chain dehydrogenase, short-chain dehydrogenase tic chloroplastic-like	-1.1275	0.170456
NF0058730	alpha- -mannosyltransferase alg2	-1.12727	0.120423
NF0035880	glucokinase	-1.12725	0.119073
NF0069500	ras gtpase activation domain-containing protein	-1.12669	0.247402
NF0097030	ras-related protein rab-32, ras-related protein rab-32-like	-1.12649	0.377056
NF0091240	predicted protein	-1.12648	0.0485971
NF0024740	nadph:quinone oxidoreductase	-1.12617	0.718416
NF0060970	dna ligase	-1.12597	0.486746
NF0128740	apocytochrome b	-1.12547	0.246234
NF0096760	oligosaccharyltransferase complex subunit ostc-a-like	-1.12542	0.153935
NF0019670	unspecified product	-1.12527	0.922172
NF0094890	protein transport protein sec24-like at3g07100-like	-1.12362	0.135862
NF0125760	4-carboxymuconolactone decarboxylase domain protein	-1.1232	0.716089
NF0072190	dna mismatch repair protein	-1.12246	0.816161
NF0061080	mitochondrial carrier protein	-1.1222	0.257448
NF0081140	translation initiation factor if-2	-1.12193	0.380389
NF0127290	transcriptional coactivator, putative	-1.1212	0.725227
NF0056430	cathepsin b	-1.1207	0.0896726
NF0039230	glucosidase 2 subunit beta-like	-1.12064	0.354131
NF0056210	wiscott-aldrich syndrome protein	-1.12064	0.248822
NF0055990	methionine--trna mitochondrial	-1.12053	0.484774
NF0068050	protein mitochondrial-like, serine esterase	-1.11995	0.431098
NF0007410	dephospho- kinase	-1.11942	0.307902
NF0044610	microtubule-associated protein futsch-like	-1.119	0.574432
NF0072250	mitochondrial translation elongation factor g	-1.11837	0.682466
NF0034680	folate carrier	-1.11789	0.778106
NF0040130	atpase alpha subunit	-1.11758	0.214099
NF0013810	78 kda glucose-regulated protein	-1.11747	0.131234
NF0094920	choline dehydrogenase	-1.11721	0.486676
NF0002930	elmo domain-containing protein 1	-1.11719	0.112804
NF0023460	predicted protein	-1.11694	0.17914
NF0011280	nadph--cytochrome p450 reductase	-1.11627	0.19545
NF0082270	hypothetical protein NAEGRDRAFT 79575	-1.11566	0.452067
NF0100880	5 -amp-activated protein kinase subunit gamma-1-like, 5 -amp-activated protein kinase subunit gamma-3 isoform 2	-1.11559	0.632361
NF0048060	dipeptidyl peptidase 1-like	-1.11557	0.186449
NF0023230	protein sec13 homolog	-1.11343	NA
NF0058840	50s ribosomal protein l9	-1.1132	0.827159
NF0131300	5 -nucleotidase, cytochrome c oxidase subunit 2	-1.11316	0.383433
NF0055940	developmentally-regulated gtp-binding protein 2-like	-1.11128	0.718376
NF0052210	gpi transamidase component family protein gaa1-like family protein	-1.11124	0.190778
NF0090220	carboxypeptidase pm20d1	-1.11114	0.972923
NF0109100	alpha beta hydrolase fold protein domain-containing protein	-1.10985	0.999712
NF0040550	ubiquitin-like protein	-1.10971	0.104053
NF0129270	vhp domain-containing protein	-1.10922	0.438455
NF0048780	autophagy 9	-1.10901	0.964323
NF0113850	peroxisomal membrane protein 11a	-1.10855	0.139581
NF0118590	molecular chaperone hsp90	-1.108	0.65587
NF0114500	inositol -trisphosphate receptor type 2	-1.10726	NA
NF0041910	r- vamp71-family	-1.10616	0.481022
NF0125000	alpha-l-glutamate ligase	-1.10558	0.277301
NF0121970	pentatricopeptide repeat-containing protein	-1.10478	0.295222
NF0066180	mannosyl-oligosaccharide -alpha-mannosidase ia	-1.10469	0.410871
NF0054510	predicted protein	-1.10344	0.62823
NF0067720	family phenazine biosynthesis protein, pleckstrin homology domain-containing protein	-1.10275	0.428498
NF0126610	nadh dehydrogenase complex assembly factor 6	-1.10253	0.232076
NF0116200	pentatricopeptide repeat superfamily isoform 1	-1.10211	0.236863
NF0102610	inosine-5-monophosphate dehydrogenase	-1.10094	0.376143
NF0056730	ubiquilin-2 isoform x3	-1.10086	0.522067
NF0044530	mitochondrial intermediate peptidase-like	-1.10041	0.855821
NF0069340	predicted protein, transmembrane protein 87b-like	-1.09863	0.612295
NF0067670	dipeptidyl peptidase 1-like	-1.09831	0.919494
NF0015400	predicted protein	-1.09812	0.970026
NF0063640	syntaxin-binding protein 1-like	-1.09779	0.449739
NF0010320	g protein alpha-subunit	-1.09766	0.158615
NF0027760	calciumtransporting p-type pmr1-	-1.09596	0.366001
NF0114720	transmembrane 9 superfamily member 4-like	-1.09549	0.531534
NF0130090	actin binding protein, cofilin tropomyosin-type actin-binding protein	-1.09489	0.240765
NF0104170	rhogap domain-containing protein	-1.09359	0.752229
NF0121990	predicted protein	-1.09301	0.927906
NF0038230	snf1-related protein kinase catalytic subunit alpha kin10-like isoform x1	-1.0925	0.893243
NF0128090	bis(5 -adenosyl)-triphosphatase enpp4, nucleotide diphosphatase	-1.09198	0.619067
NF0113310	e3 ufm1-protein ligase 1 isoform x1	-1.09194	0.242338
NF0100350	domain-containing protein	-1.0915	0.483868
NF0005130	ribosome recycling factor	-1.09142	0.563712
NF0087730	39s ribosomal protein mitochondrial-like	-1.09056	0.564743
NF0088790	acetyltransferase-like protein	-1.09013	0.541972
NF0036670	30s ribosomal protein s5, Hypothetical protein NAEGRDRAFT 80176	-1.08936	0.902199
NF0024230	5 -	-1.08918	0.42602
NF0015830	pyruvate phosphate dikinase	-1.08903	0.550545
NF0129120	aspartyl-trna synthetase	-1.08708	0.509289
NF0049320	rab gdp dissociation inhibitor alpha	-1.08681	0.357733
NF0050200	dnaj homolog subfamily b member 2 isoform x5	-1.08658	0.654811
NF0033880	mitochondrial carrier protein	-1.0855	0.108967
NF0023780	ras-related protein rab-35-like	-1.08524	0.524251
NF0090240	alg-2 interacting protein x	-1.08473	0.543076
NF0091050	hypothetical protein NAEGRDRAFT 78700	-1.08402	0.674843
NF0059700	dil domain-containing protein	-1.08402	0.366314
NF0065370	signal peptidase	-1.08373	0.26572
NF0082350	histidine kinase	-1.08363	0.500477
NF0081590	ribosomal protein l7 l12	-1.08357	0.387988
NF0060930	molecular chaperone	-1.08337	0.216003
NF0044390	atp-dependent protease, endopeptidase atp-dependent hsl atp-binding subunit	-1.08234	0.232221
NF0053830	transmembrane protein 120a-like	-1.08153	0.445008
NF0121200	catalase	-1.08152	0.744607
NF0035980	atp-binding cassette sub-family g member 2-like	-1.08095	0.90837
NF0112230	transforming protein	-1.08058	0.281303
NF0028500	rab family small gtpase, ras-related protein rabc1-like	-1.08036	0.732232
NF0099860	molecular chaperone	-1.08018	0.723071
NF0109190	domain-containing protein	-1.08015	0.974846
NF0080340	mitochondrion protein	-1.08015	0.733002
NF0057760	pentapeptide repeat protein, pentapeptide repeat-containing protein	-1.07989	0.541108
NF0048870	beta-hexosaminidase subunit beta	-1.0798	0.901852
NF0052230	39s ribosomal protein mitochondrial-like	-1.07964	0.181232
NF0014190	lmbr1-like conserved region-containing protein, minichromosome maintenance complex component 9 isoform x3, ribokinase, unspecified produ	-1.07944	0.679161
NF0124330	hypothetical protein NAEGRDRAFT 79215	-1.07733	0.601729
NF0115300	purine-nucleoside phosphorylase	-1.07708	0.773621
NF0094870	alpha beta hydrolase	-1.07674	0.711037
NF0031010	phosphomevalonate kinase	-1.07603	0.994477
NF0077280	phosphoenolpyruvate carboxykinase	-1.07569	0.870145
NF0120680	peptidase s10 family protein	-1.07544	0.252575
NF0084550	atp-dependent rna helicase	-1.07507	0.724733
NF0031920	probable inactive serine threonine-protein kinase scy1-like	-1.07437	0.524603
NF0107140	atp12-domain-containing protein	-1.07366	0.523986
NF0012930	acriflavine resistance protein b, advillin-like isoform x1, kat8 regulatory nsl complex subunit 1 isoform 2, wd g-beta repeat containing	-1.07361	0.95517
NF0068660	aaa-domain-containing protein	-1.07347	0.375871
NF0076140	membrane protein	-1.0729	0.714635
NF0045530	atp synthase mitochondrial f1 complex assembly factor 1-like	-1.07278	0.618438
NF0010740	acyl carrier protein	-1.07275	0.721139
NF0110650	rasgef domain-containing protein	-1.07245	0.513239
NF0051190	multispecies: trna -lysidine synthetase	-1.07208	0.744617
NF0092250	30s ribosomal protein s15	-1.07075	0.777567
NF0098390	beta- -mannosyltransferase	-1.07051	0.178396
NF0027350	short-chain dehydrogenase	-1.07043	0.988326
NF0099500	igr protein domain-containing protein	-1.0699	0.772933
NF0026490	acyl-coenzyme a oxidase peroxisomal-like, argonaute family protein	-1.06986	0.2041
NF0106720	transient receptor potential cation channel subfamily a member 1 homolog	-1.06981	0.441504
NF0051650	phospholipase d3-like	-1.06938	0.415183
NF0116360	gpi transamidase component pig-t-like	-1.06836	0.198039
NF0129660	small gtpase	-1.06831	0.916555
NF0021050	malate dehydrogenase	-1.06799	0.592037
NF0038940	calcium uptake protein mitochondrial-like	-1.06784	0.874942
NF0057400	ribonuclease r	-1.06729	0.188817
NF0035090	aminoalcoholphosphotransferase 1	-1.06726	0.562679
NF0061980	parathyroid hormone parathyroid hormone-related peptide receptor isoform x2	-1.06702	0.428619
NF0124770	dil domain-containing protein, viral a-type inclusion protein	-1.06677	0.793595
NF0122370	cysteinyl-trna synthetase	-1.06656	0.706807
NF0054860	upf0489 protein c5orf22 homolog	-1.06615	0.199813
NF0080400	phenylalanine--trna chloroplastic mitochondrial-like	-1.06451	0.414386
NF0007110	ap-3 complex subunit delta-1 isoform 2	-1.06446	0.562115
NF0023390	heat shock cognate 70 kda, heat shock cognate 71 kda	-1.06411	0.558392
NF0028230	dnaj homolog subfamily c member 11	-1.06411	0.711661
NF0122340	ubiquinone menaquinone biosynthesis methyltransferase ubie	-1.06243	0.314093
NF0068060	talin-2- partial	-1.06178	0.396433
NF0017350	lysm and peptidoglycan-binding domain-containing protein 1	-1.06163	0.688977
NF0025420	acyltransferase domain-containing protein	-1.0616	0.522034
NF0046300	arrestin domain-containing protein 3	-1.06147	0.739202
NF0048270	serine threonine protein kinase	-1.06092	0.455899
NF0049660	pentatricopeptide repeat-containing protein at2g16880-like	-1.05931	0.865953
NF0130380	30s ribosomal protein s18	-1.05909	0.81056
NF0005950	gpi-anchor transamidase-like isoform x1	-1.05851	0.242724
NF0032640	transcriptional regulator	-1.05833	0.782182
NF0083260	programmed cell death 6 protein	-1.0573	0.508568
NF0042150	potassium transporter	-1.05593	0.63393
NF0031760	transcriptional family	-1.05567	0.348401
NF0123780	pentatricopeptide repeat-containing protein mitochondrial-like	-1.05553	0.292405
NF0081110	predicted protein	-1.05484	0.839242
NF0052890	integral membrane protein	-1.05476	0.501597
NF0029370	adiponectin receptor protein 1	-1.05427	0.638524
NF0014510	predicted protein	-1.05419	0.489859
NF0116120	ammonium transporter rh type a	-1.05401	0.527649
NF0067490	hypothetical protein EIN 485090, hypothetical protein MAC 00544	-1.05325	0.783174
NF0076740	acyl- dehydrogenase	-1.05315	0.352713
NF0040870	club isoform 1	-1.05313	0.471733
NF0108450	tetratricopeptide repeat partial	-1.05303	0.36765
NF0002960	glycerophosphodiester phosphodiesterase, glycerophosphoryl diester phosphodiesterase	-1.05193	0.307888
NF0028160	1-phosphatidylinositol -bisphosphate phosphodiesterase gamma-2, diacylglycerol kinase catalytic domain containing protein	-1.0513	0.92662
NF0002210	26s proteasome non-atpase regulatory subunit 12, galactose oxidase kelch repeat superfamily protein isoform 1, large subunit gtpase 1, p	-1.0504	0.702855
NF0061520	gcn5-related n-acetyltransferase	-1.04925	0.749685
NF0031800	alpha- -mannosyltransferase alg9 isoform x2	-1.04898	0.27386
NF0121910	dna repair helicase	-1.0482	0.678211
NF0123410	hypothetical protein	-1.04784	0.879722
NF0028960	exonuclease subunit	-1.04709	0.606503
NF0129890	predicted protein	-1.04514	0.701945
NF0072460	yip1 domain containing protein	-1.04505	0.460666
NF0106030	ankyrin repeat protein	-1.04461	0.854488
NF0081980	short-chain dehydrogenase	-1.04437	0.372624
NF0057700	protein kinase domain containing protein	-1.04411	0.670784
NF0129490	rna methyltransferase	-1.04375	0.906749
NF0049030	g-protein alpha subunit, guanine nucleotide-binding protein g subunit alpha-like	-1.04373	0.256285
NF0064650	membrane partial, photosystem reaction center subunit h	-1.04363	0.998379
NF0124600	alkaline phosphatase	-1.04357	0.719989
NF0112500	coilin isoform x1, t-snare protein	-1.04267	0.901205
NF0027490	mitochondrial 2-oxoglutarate malate carrier	-1.04252	0.327727
NF0062540	multidrug resistance-associated protein 3	-1.04232	0.481517
NF0071520	50s ribosomal protein l3	-1.04115	0.942761
NF0093600	glucocorticoid receptor dna binding factor	-1.04103	0.312949
NF0067430	exocyst complex component 7	-1.04079	0.660002
NF0128210	appr-1-p processing domain-containing protein	-1.03899	0.987263
NF0097430	pentatricopeptide repeat-containing protein chloroplastic-like	-1.03877	NA
NF0099430	lmbr1-like conserved region-containing protein	-1.03794	0.681772
NF0002780	phospholipid-transporting atpase 3-like	-1.03751	0.911057
NF0016760	predicted protein	-1.03739	0.851596
NF0049070	pleckstrin domain-containing protein	-1.03665	0.431006
NF0002070	ubiquinone biosynthesis protein mitochondrial-like	-1.03665	0.362538
NF0055510	28s ribosomal protein mitochondrial-like isoform x1	-1.03648	0.707379
NF0116890	mitochondrial processing peptidase beta subunit	-1.03642	0.960019
NF0123450	calreticulin family protein	-1.03594	0.298344
NF0119230	transcriptional regulator	-1.03578	0.585162
NF0046920	tripeptidyl-peptidase 1	-1.03528	0.359956
NF0008340	fyve and coiled-coil domain-containing protein 1, predicted protein	-1.03509	0.787543
NF0059570	elongation factor tu	-1.03505	0.508471
NF0129210	sel1 domain-containing protein	-1.03429	0.448603
NF0007970	dnaj homolog subfamily b member 13-like	-1.03422	0.906212
NF0076110	predicted protein	-1.0341	0.507527
NF0017470	glycerol-3-phosphate dehydrogenase	-1.03403	0.581292
NF0016970	cct chaperonin gamma subunit	-1.03359	0.561661
NF0059320	neutral alkaline nonlysosomal ceramidase family protein	-1.03353	0.766782
NF0010930	predicted protein	-1.03232	0.947069
NF0001920	trna (guanosine -2 -o)-methyltransferase	-1.03201	0.586647
NF0033810	50s ribosomal protein l17	-1.03155	0.600359
NF0074430	glycerol kinase 3-like	-1.03084	0.711949
NF0081420	hypothetical protein CPC735 005460	-1.0308	0.82647
NF0059580	dynamin, dynamin like protein, dynamin-1-like isoform x3	-1.03059	0.377621
NF0120460	polysaccharide biosynthesis protein	-1.03037	0.635022
NF0067240	gdp-man:man c -pp-dol alpha- -mannosyltransferase	-1.03005	0.306566
NF0081720	endoplasmic oxidoreductin 1 precursor family protein	-1.02996	0.398822
NF0029190	1-phosphatidylinositol -bisphosphate phosphodiesterase delta-4-like, phosphoinositide-specific phospholipase c	-1.02948	0.365862
NF0014420	3-hydroxy-2-methylbutyryl- dehydrogenase	-1.0293	0.0932266
NF0126170	unspecified product	-1.02929	0.873115
NF0094630	serine protease family	-1.02797	0.806476
NF0122730	multispecies: oxidoreductase	-1.02775	0.768592
NF0076520	ras-related protein rabe1a-like	-1.02764	0.526975
NF0018990	predicted protein	-1.02704	0.830994
NF0027970	dna lyase	-1.02687	0.552577
NF0078090	phosphate transporter pho1	-1.02649	NA
NF0130070	oxysterol-binding protein 1a	-1.02582	0.358946
NF0001610	regulator of g-protein signaling 10	-1.02572	0.389322
NF0068530	pentatricopeptide repeat-containing protein chloroplastic	-1.02551	0.7822
NF0100860	predicted protein	-1.02527	0.504944
NF0034660	creatinase aminopeptidase	-1.02513	0.874513
NF0128020	dolichyl-diphosphooligosaccharide--protein glycosyltransferase subunit stt3b-like	-1.0248	0.911803
NF0059680	ribosomal protein l21	-1.02428	0.680925
NF0095950	thiosulfate sulfurtransferase rhodanese-like domain-containing protein 1-like	-1.02425	0.558253
NF0128130	membrane protein	-1.02424	0.31847
NF0027500	brefeldin a-inhibited guanine nucleotide-exchange protein 1	-1.02335	0.907053
NF0035170	heat-shock protein hsp20	-1.02312	0.71023
NF0126680	predicted protein	-1.02288	0.910263
NF0012090	expression regulator of atp synthase nca2p	-1.02268	0.848472
NF0066440	arf sar family small gtpase	-1.02268	0.759695
NF0043690	probable sphingolipid transporter spinster homolog 2 isoform x1, sugar transporter	-1.02251	0.512499
NF0022170	gamma carbonic anhydrase mitochondrial	-1.02244	0.844418
NF0030820	baculoviral iap repeat-containing protein 1- partial	-1.02102	0.678235
NF0079970	rab family small gtpase	-1.01995	0.442041
NF0029600	ras-related c3 botulinum toxin substrate 1, ras-related c3 botulinum toxin substrate 1 isoform x2	-1.01945	0.398374
NF0025450	pentatricopeptide repeat-containing protein chloroplastic-like	-1.01933	0.968659
NF0046080	atpase aaa	-1.01928	0.639806
NF0119750	actin-related protein 2 3 complex subunit 5 isoform x1	-1.0187	0.68966
NF0077600	alpha catalytic region	-1.01733	NA
NF0072150	protein tssc1	-1.01707	0.45967
NF0030020	protein transport protein sec23a-like isoform x2	-1.01627	NA
NF0036890	predicted protein, syntaxin-71 isoform x3	-1.01586	0.814819
NF0126390	serine protease -like	-1.0157	0.745108
NF0042660	ras family small gtpase	-1.01528	0.426461
NF0130310	myotubularin-related protein 2	-1.01524	0.567225
NF0069550	calcium-binding mitochondrial carrier protein s -1, calcium-binding mitochondrial carrier protein s -1-like, calcium-binding mitochondri	-1.01488	0.849185
NF0003260	phosphatidylglycerophosphate synthase 1	-1.01479	0.585578
NF0090820	receptor-associated protein	-1.01346	0.295411
NF0004110	hypothetical protein NAEGRDRAFT 57082	-1.01323	0.951999
NF0058220	complex 1 family protein	-1.01315	0.935799
NF0116950	protein mpv17-like	-1.01313	NA
NF0047620	26s proteasome non-atpase regulatory subunit 1-like	-1.01237	0.667975
NF0075150	predicted protein	-1.01182	0.915116
NF0094290	vacuolar protein sorting-associated protein 13 family protein	-1.01177	0.643406
NF0103380	inositol -triphosphate receptor	-1.01149	0.993351
NF0070170	structural maintenance of chromosomes protein 2 isoform x1	-1.01144	0.516798
NF0019900	bactericidal permeability-increasing	-1.01022	0.741155
NF0031440	copper amine oxidase, dil domain-containing protein, low quality protein: centromere-associated protein e, predicted protein, viral a-ty	-1.00941	0.511477
NF0103780	predicted protein	-1.00939	0.720215
NF0069170	long-chain-fatty-acid-- ligase 4-like	-1.00745	0.373746
NF0054320	lipopolysaccharide-responsive and beige-like anchor protein	-1.00702	0.7604
NF0035210	wd repeat-containing protein 65-like	-1.00699	0.791247
NF0049570	ankyrin repeat-containing protein	-1.00648	0.976091
NF0124310	predicted protein	-1.00633	0.487698
NF0077300	atp-dependent protease subunit	-1.00554	0.583713
NF0010410	methyl-accepting chemotaxis protein	-1.00548	0.839783
NF0045020	tryptophanyl-trna synthetase	-1.00546	0.57223
NF0002970	glycine--trna ligase	-1.00467	0.394004
NF0112710	cation diffusion facilitator	-1.00332	0.442802
NF0125240	tpr repeat-containing protein yrrb	-1.00204	0.558291
NF0127470	plasminogen receptor -like isoform x1	-1.0016	0.979941
NF0041840	39s ribosomal protein mitochondrial-like	-1.00143	0.853852
NF0073410	20s proteasome alpha subunit f	1.00044	0.904602
NF0028700	type 11 methyltransferase	1.00056	0.646048
NF0051450	ragulator complex protein lamtor2-like isoform x1	1.00097	0.961323
NF0092460	snare associated golgi protein	1.00101	0.908869
NF0046630	unspecified product	1.00117	0.988458
NF0012620	unspecified product	1.00126	0.374931
NF0065450	diacylglycerol kinase eta-like, signal transduction histidine kinase	1.00296	0.44349
NF0117920	pentatricopeptide repeat-containing protein	1.00296	0.781333
NF0127630	septum formation inhibitor maf	1.00298	0.658176
NF0108260	pentatricopeptide repeat-containing protein at1g20230-like	1.00305	0.591682
NF0061530	short-chain dehydrogenase	1.00356	0.618946
NF0065700	transmembrane protein 144-like	1.00359	0.469991
NF0015080	udp-n-acetylglucosamine transferase subunit alg13 homolog	1.00376	0.66779
NF0059710	28s ribosomal protein mitochondrial-like	1.00581	0.897713
NF0042020	predicted protein	1.00597	0.748326
NF0117290	nudix domain containing protein	1.00623	0.576312
NF0068570	tpr domain protein	1.00631	0.539461
NF0071760	pentatricopeptide repeat-containing protein chloroplastic-like	1.00762	0.645836
NF0096870	phosphatidate cytidylyltransferase	1.00801	0.989083
NF0012010	ocia domain-containing protein 1-like	1.00988	0.955547
NF0069180	low quality protein: ral gtpase-activating protein subunit alpha-2	1.00997	0.984835
NF0031230	calmodulin	1.01026	0.867453
NF0003370	hypothetical protein NAEGRDRAFT 78904	1.0111	0.712392
NF0068780	mboat family protein, membrane-bound o-acyltransferase domain-containing protein 2-like	1.01245	0.566854
NF0039720	predicted protein	1.0137	NA
NF0128600	dead-box atp-dependent rna helicase 27-like	1.0145	0.699911
NF0046290	wd40 repeat-containing protein	1.01477	0.895622
NF0015850	rab family small gtpase, rab small monomeric gtpase, ras-related protein rab-10-like, ras-related protein rab-11a-like	1.01588	0.883677
NF0056590	cell division control protein 6, unspecified product	1.01591	0.339434
NF0059210	duf543-domain-containing protein	1.01592	0.785292
NF0015090	acyl- ligase	1.01637	0.604104
NF0050830	calcium-binding protein	1.01638	0.89137
NF0021860	penicillin acylase	1.01646	0.427605
NF0091920	phosphoribosylamine--glycine ligase, predicted protein	1.01759	0.976691
NF0075490	lmbr1-like conserved region-containing protein	1.0184	0.801862
NF0041810	serine threonine protein kinase, serine threonine protein kinase (nrc-2)	1.01856	0.947387
NF0034850	dna mismatch repair protein msh6	1.01869	NA
NF0004250	lipoamide acyltransferase component of branched-chain alpha-keto acid dehydrogenase mitochondrial	1.01894	0.398186
NF0076250	mitochondrial helicase	1.01899	0.580897
NF0084020	pfpi family intracellular protease	1.01924	0.39958
NF0011420	50s ribosomal protein l13	1.01954	0.612683
NF0088820	glycerol-3-phosphate mitochondrial	1.02112	0.986544
NF0014360	tom1-like protein 1	1.02193	0.21739
NF0016320	ef-hand domain-containing protein	1.02315	0.990861
NF0086660	ribonuclease iii	1.02345	0.806684
NF0055880	multispecies: 1-(5-phosphoribosyl)-5-	1.02345	NA
NF0127010	epoxide hydrolase	1.02362	0.342206
NF0121540	protein fam115c-like	1.02378	0.65269
NF0089010	duf862 duf1000 domain-containing protein	1.02386	NA
NF0090960	multidrug abc transporter atp-binding protein, penicillin acylase	1.02631	0.925627
NF0088750	chitinase domain-containing protein 1	1.02648	0.591397
NF0023210	cullin c	1.02733	NA
NF0065220	3-beta hydroxysteroid dehydrogenase	1.02782	0.415554
NF0020930	mitochondrial pyruvate carrier 2-like	1.02791	0.722592
NF0036290	rasgef domain-containing protein	1.02808	0.522941
NF0003120	glucuronosyltransferase pgsip6-like	1.0287	0.627123
NF0102170	probable phospholipid-transporting atpase ia isoform x2	1.02892	0.527656
NF0004610	glutamyl-trna synthetase	1.02905	0.41978
NF0042230	predicted protein	1.0294	0.778667
NF0101270	malate dehydrogenase, probable trna sulfurtransferase	1.03077	0.303036
NF0125020	isoleucyl-trna synthetase	1.03103	0.535125
NF0083680	type i secretion target repeat protein	1.03119	0.805918
NF0074860	sodium-dependent phosphate transport protein 1, transmembrane protein 104-like	1.0312	0.772115
NF0017040	liprin-alpha-2-like isoform x1	1.03211	0.362487
NF0082090	prolyl-trna synthetase	1.03499	0.436502
NF0108320	wd repeat-containing protein 11	1.03537	0.856938
NF0094860	c2 domain-containing protein	1.0363	0.394177
NF0105220	thioredoxin	1.03641	0.744831
NF0053100	neutral alpha-glucosidase ab-like	1.03712	0.396694
NF0118710	predicted protein	1.0377	0.399143
NF0128700	fatty-acyl, predicted protein	1.03821	0.788176
NF0085810	thioredoxin-like protein 1 isoform x1	1.03998	0.647247
NF0107680	phosphatidylinositol 3-kinase 2	1.04026	NA
NF0108090	transmembrane protein 63b-like isoform x2	1.04143	0.247243
NF0065010	ethanolaminephosphotransferase 1-like, uncharacterized cdp-alcohol phosphatidyltransferase class-i family protein 3-like	1.04166	NA
NF0052020	mitochondrial inner membrane protease atp23-like	1.04207	0.387198
NF0099560	probable phospholipid-transporting atpase iib-like	1.04218	0.350448
NF0029940	protein kinase 2	1.04324	0.737281
NF0063030	2 heat shock protein	1.04352	0.472577
NF0100430	lrr and pyd domains-containing protein 12-like	1.04459	0.694703
NF0022080	sodium-dependent phosphate transporter	1.04567	0.730543
NF0119320	39s ribosomal protein mitochondrial, unspecified product, wd repeat-containing protein 85-like	1.04643	0.715842
NF0047180	unspecified product	1.04645	0.710695
NF0066120	protein yipf3	1.04706	0.658553
NF0050610	arp2 3 complex 21 kda subunit	1.04722	0.875644
NF0041280	conserved tpr domain protein	1.04764	0.27416
NF0125410	3-hydroxyisobutyryl- hydrolase 1-like	1.04775	0.850241
NF0025300	vesicle-associated membrane protein	1.04843	0.792788
NF0094900	hypothetical protein, partial	1.04844	0.702267
NF0051930	nadh dehydrogenase	1.04847	0.408358
NF0049790	plasminogen receptor isoform x1	1.04894	0.939495
NF0008950	adenylate kinase	1.04999	0.250466
NF0065080	centromere kinetochore protein zw10 homolog, nadh dehydrogenase	1.05016	0.669118
NF0085530	dna-binding protein	1.0503	0.797253
NF0036270	dipeptidyl peptidase 1	1.0503	0.890777
NF0116080	protein kinase	1.05044	0.478471
NF0033320	heat-shock protein hsp20	1.05177	0.349233
NF0106210	unspecified product	1.05187	0.835469
NF0092120	aromatic hydrocarbon catabolism protein	1.05194	0.551328
NF0116420	zinc cadmium resistance protein	1.05261	0.709978
NF0071030	uncharacterized aarf domain-containing protein kinase 1	1.05295	0.736979
NF0038700	signal recognition particle	1.05362	0.562543
NF0067340	mitochondrial rho gtpase	1.05482	0.446762
NF0125910	amp-binding protein	1.05506	0.633215
NF0096280	nuclease domain containing protein	1.05567	0.851926
NF0036350	1-(5-phosphoribosyl)-5-, alpha- -mannosylglycoprotein 6-beta-n-acetylglucosaminyltransferase a, cullin-1-like isoform 1, cyclin-dependen	1.05678	0.768861
NF0086960	ubiquitin carboxyl-terminal hydrolase 12-like, ubiquitin carboxyl-terminal hydrolase 13	1.05718	0.428533
NF0107070	delta 9 fatty acid desaturase	1.05906	0.805478
NF0004410	hypothetical protein NAEGRDRAFT 78531	1.05912	0.959843
NF0049560	proteasome subunit alpha type-3 isoform x1	1.0592	0.215397
NF0010140	alcohol dehydrogenase	1.06013	0.467855
NF0029980	ef-hand calcium-binding domain-containing protein 1-like	1.06018	0.670996
NF0025750	multidrug efflux transporter transmembrane domain-containing protein	1.06022	0.361046
NF0129240	adp-ribosylglycohydrolase family protein	1.0622	NA
NF0031940	p-type atpase	1.06327	NA
NF0125830	predicted protein	1.06341	0.860048
NF0046420	dna-directed rna polymerase subunit beta, hypothetical protein	1.06632	0.719403
NF0099470	saccharopine dehydrogenase	1.06666	0.540142
NF0129650	amino acid abc transporter substrate-binding protein	1.06681	0.346535
NF0000730	p protein	1.06715	0.959022
NF0034350	unspecified product	1.06743	0.753486
NF0050230	probable sulfite mitochondrial	1.06761	NA
NF0034590	low quality protein: teneurin-2 isoform x1	1.06883	0.675719
NF0083010	peptide synthase	1.06919	0.626389
NF0082760	gtp-binding protein	1.06922	NA
NF0043020	proteasome subunit alpha type-2-b-like	1.06972	0.250149
NF0049200	g-protein alpha subunit	1.07006	0.385069
NF0116330	ppr repeat domain-containing protein	1.07022	0.488249
NF0088370	predicted protein	1.07045	0.423692
NF0074850	predicted protein	1.07227	NA
NF0023530	hsc70-interacting protein	1.07286	0.327952
NF0038030	wd40 repeat-containing protein	1.07339	0.503982
NF0005140	short-chain dehydrogenase	1.07361	0.924059
NF0112240	heat repeat domain containing protein	1.07372	0.715461
NF0024910	unspecified product	1.07473	0.799866
NF0020990	solute carrier family 35 member f6	1.07486	0.604335
NF0070810	acid phosphatase	1.07701	0.182876
NF0037380	conditioned medium	1.07733	0.720686
NF0017050	dipeptidyl aminopeptidase	1.07792	0.843421
NF0016840	exported protein	1.07871	0.542562
NF0097090	glycoside hydrolase family 63 protein	1.07877	0.423796
NF0075780	copine-5-like isoform x2	1.07901	NA
NF0071850	serine threonine-protein kinase 38-like isoform x1	1.07973	0.775736
NF0077650	transducin family protein wd-40 repeat family protein	1.08056	0.172453
NF0008790	rab family small gtpase, ras-related protein rab-32-like	1.08147	0.472977
NF0023420	tissue alpha-l-fucosidase-like	1.08172	0.316768
NF0025460	tm2 domain-containing protein cg10795-like	1.08269	0.773564
NF0112560	rhogef domain-containing protein	1.08425	0.777548
NF0102710	peptidyl-trna hydrolase	1.08519	0.268793
NF0093660	protein disulfide-isomerase	1.08606	0.836708
NF0125090	heat shock protein 90	1.08839	0.813363
NF0042830	upf0480 protein c15orf24 homolog	1.08904	0.639772
NF0069900	5 -nucleotidase	1.08904	0.506504
NF0078360	penicillin-binding protein	1.08934	0.792642
NF0058890	54s ribosomal protein mitochondrial	1.09005	0.611911
NF0068490	low quality protein: dihydropyrimidinase-like	1.0903	0.143162
NF0104590	heat shock protein 70	1.09037	0.437976
NF0063240	predicted protein	1.09067	0.835461
NF0029710	unspecified product	1.0908	NA
NF0061680	p-type ii calcium atpase	1.09113	0.458098
NF0109240	saposin a, saposin b domain-containing protein	1.09116	0.962584
NF0036100	myb transcription factor	1.09127	0.371731
NF0091410	myosin ib	1.09131	0.666326
NF0046990	had-like protein	1.09255	0.241762
NF0014290	dynamin family protein	1.0928	0.194985
NF0082780	uridine kinase	1.09348	0.962548
NF0028890	unspecified product	1.09393	0.735856
NF0000180	cathepsin d	1.09406	0.537075
NF0058950	importin subunit beta-1-like	1.09416	0.684542
NF0013300	proteasome subunit beta type-6-like	1.09426	0.657965
NF0104390	26s proteasome regulatory subunit s3	1.09519	0.781155
NF0024180	peptidase m16	1.09599	0.680262
NF0129770	predicted protein, short-chain dehydrogenase	1.0963	0.650497
NF0110230	translation initiation factor eif-5a family protein	1.09731	0.718292
NF0055670	fructose-bisphosphate cytoplasmic isozyme 1-like	1.09819	0.282118
NF0067280	chaperonin subunit delta	1.09859	0.346525
NF0115210	branched-chain alpha-keto acid dehydrogenase subunit e2	1.09888	0.442241
NF0023500	hypothetical protein NAEGRDRAFT 81954	1.09891	0.565867
NF0047040	gtp-binding nuclear protein ran	1.09894	0.659678
NF0029270	delta -sterol reductase	1.09912	0.211375
NF0011850	aspartyl glutamyl-trna amidotransferase subunit b	1.09913	0.946023
NF0078420	l-threonine dehydrogenase	1.09969	0.355488
NF0047260	methylglutaconyl- mitochondrial	1.10161	0.136466
NF0014150	smr domain protein	1.10171	0.938762
NF0104280	protein unc-13 homolog d	1.10202	0.846796
NF0111330	rab family small gtpase, ras-related protein rab-11b	1.10254	0.219544
NF0121690	predicted protein	1.1026	0.915791
NF0085270	vacuolar protein sorting-associated protein 18 homolog	1.10268	0.738423
NF0104380	26s proteasome regulatory subunit s3	1.10312	0.735797
NF0129460	predicted protein	1.1034	NA
NF0021160	methionine aminopeptidase	1.10342	0.0729172
NF0010790	dna polymerase	1.10372	0.163757
NF0108370	cop9 signalosome complex subunit 1-like	1.10387	NA
NF0120020	hypothetical protein NAEGRDRAFT 58757	1.10519	0.752012
NF0111910	syntaxin 8	1.10529	0.644778
NF0016280	serine c-palmitoyltransferase	1.10545	0.904368
NF0061350	tubulin subunit alpha	1.10593	0.768359
NF0117950	lon protease	1.10642	0.336491
NF0080870	dihydroorotate dehydrogenase mitochondrial	1.10661	0.287515
NF0119170	alpha beta hydrolase fold protein	1.10734	0.473937
NF0014400	bnr repeat domain protein	1.10759	0.971455
NF0115900	leucine dehydrogenase	1.10767	0.417101
NF0087260	protein disulfide isomerase	1.1081	0.304297
NF0041380	probable protein disulfide-isomerase a6, protein disulfide isomerase-like 2-1-like	1.10854	0.265406
NF0004350	dna mismatch repair protein	1.10901	0.769494
NF0028970	trans-2-enoyl- reductase	1.10943	0.121973
NF0066300	saccharopine dehydrogenase domain protein	1.10955	0.65121
NF0008580	malonyl- mitochondrial	1.10974	0.3642
NF0010180	t-complex protein 1 subunit zeta-like	1.11078	0.466847
NF0025800	isobutyryl- mitochondrial	1.11128	0.304808
NF0041380	probable protein disulfide-isomerase a6, protein disulfide isomerase-like 2-1-like	1.11128	0.265406
NF0034140	atp-dependent rna helicase mitochondrial-like	1.11175	0.944136
NF0008890	high mobility group-t	1.1138	0.293526
NF0031630	calmodulin	1.11424	0.649382
NF0102130	serine mitochondrial-like	1.11437	0.330394
NF0005050	cell cycle control protein	1.11467	0.335902
NF0113660	molecular chaperone	1.11476	0.350111
NF0056290	alanine--glyoxylate aminotransferase 2-like, ethanolamine-phosphate phospho-lyase isoform x1	1.11504	0.742769
NF0123020	2-polyprenyl-6-methoxyphenol hydroxylase-like oxidoreductase	1.11558	0.777344
NF0032560	complex i intermediate-associated protein 30	1.11589	0.723371
NF0025540	mitochondrial chaperone bcs1 isoform 2	1.11819	0.697209
NF0062480	peptidase s41 family protein	1.11828	0.573004
NF0027510	vacuolar protein sorting-associated protein 51 homolog	1.11849	0.611547
NF0001260	pentatricopeptide repeat-containing protein chloroplastic-like	1.11876	0.477194
NF0118620	rhodanese homology domain-containing protein	1.1204	0.223064
NF0107230	valyl-trna synthetase	1.12134	0.38195
NF0029890	glycerol-3-phosphate dehydrogenase	1.12178	NA
NF0046840	unspecified product	1.12194	0.828997
NF0024930	zinc transporter zip1-like	1.12202	0.882472
NF0091800	phosphatidylethanolaminen-methyltransferase-lik e protein, predicted protein	1.1236	0.759527
NF0038300	mitochondrial gtpase 1	1.12393	NA
NF0092710	rho family small gtpase, rho-related gtp-binding	1.1244	0.78733
NF0065600	aspartate kinase	1.12528	0.445495
NF0076900	enoyl- delta isomerase mitochondrial	1.1268	0.58519
NF0001240	vacuolar protein sorting-associated protein 74	1.12766	NA
NF0084460	l-gulonolactone oxidase-like	1.12854	0.462208
NF0056930	clathrin coat assembly protein, cytochrome p450 family protein, erythrocyte membrane-associated giant protein antigen 332-like protein	1.12866	0.595729
NF0060150	ribonucleoside triphosphate reductase	1.12935	0.839124
NF0004720	mitochondrial alternative oxidase	1.13071	0.944134
NF0099350	cytochrome c biogenesis protein, heme lyase subunit	1.1311	0.789362
NF0025530	phenylalanine 4-monooxygenase	1.13123	0.172054
NF0129920	leucyl-trna synthetase	1.13157	0.901041
NF0010880	aminoadipic semialdehyde synthase	1.13162	0.18038
NF0060860	serine carboxypeptidase, serine carboxypeptidase-like 20-like	1.1326	0.843645
NF0121440	predicted protein	1.13319	0.346965
NF0089310	abc-2 transporter family protein	1.13373	0.204699
NF0027810	14 kda zinc-binding	1.13382	0.273442
NF0004850	2-hydroxypenta- -dienoate hydratase, dnaj homolog subfamily c member 21, homolog subfamily a member 5, hypothetical protein, predicted p	1.13468	0.226092
NF0048760	leucine aminopeptidase	1.13496	0.205237
NF0121770	diacylglycerol o-acyltransferase 1-like	1.13588	0.339656
NF0007430	rab family small gtpase	1.13589	0.0349502
NF0055210	transmembrane protein	1.13677	0.319649
NF0094880	predicted protein	1.13702	0.190361
NF0056610	sorbosone dehydrogenase	1.13716	NA
NF0111520	vam6 vps39-like protein	1.13807	0.768863
NF0015020	26s protease regulatory subunit 8-like	1.13832	0.685684
NF0109430	hd protein	1.13895	0.325837
NF0040290	rubrerythrin	1.13938	0.292287
NF0081080	beta tubulin	1.13941	0.0479822
NF0092110	kinesin light chain	1.14135	0.481562
NF0064500	qa-snare protein	1.14229	0.164614
NF0012070	pa-phosphatase related-family protein	1.14246	0.847461
NF0056400	hypothetical protein KAFR 0A07120	1.14353	0.645798
NF0121370	unspecified product	1.14396	0.391169
NF0068960	clavaminate synthase-like protein	1.14445	NA
NF0070150	extracellular response kinase	1.14538	0.552376
NF0034530	dnaj protein homolog	1.14563	0.646014
NF0031950	probable phospholipid-transporting atpase ia isoform x1, probable phospholipid-transporting atpase ia-like	1.14628	0.226368
NF0042520	potential sterol binding protein	1.14746	0.647384
NF0114520	hypothetical protein NAEGRDRAFT 78344	1.14799	0.164491
NF0121950	28s ribosomal protein mitochondrial-like	1.14836	0.313866
NF0101530	glutamate dehydrogenase	1.14968	0.282707
NF0003130	oligopeptide transporter	1.15095	0.662212
NF0051520	egf domain-specific o-linked n-acetylglucosamine transferase	1.15123	NA
NF0122610	secretory carrier-associated membrane protein 1-like	1.15125	0.905326
NF0035890	atpase aaa	1.15282	0.891817
NF0124770	dil domain-containing protein, viral a-type inclusion protein	1.1529	0.793595
NF0113270	phosphatidylinositol synthase	1.15294	0.872041
NF0065580	threonyl-trna isoform c	1.15329	0.145677
NF0036060	arrestin domain-containing protein 5	1.15458	0.374738
NF0027780	aminopeptidase n	1.15595	0.294199
NF0060040	wasp family protein	1.15597	0.0691608
NF0004260	pet127-domain-containing protein	1.15628	0.121165
NF0089930	tyrosyl-trna synthase	1.15705	0.228112
NF0029970	family transcriptional regulator, glycerol-3-phosphate acyltransferase 3	1.15708	0.714834
NF0009710	cysteinyl-trna synthetase	1.15716	0.0845493
NF0107440	hypothetical protein NAEGRDRAFT 78628, prophage lp4 protein dna replication	1.15734	0.76923
NF0121320	ectonucleotide pyrophosphatase phosphodiesterase family member 3	1.15758	0.188863
NF0000090	mitochondrial carrier protein	1.1576	0.364111
NF0025610	actin binding protein	1.15795	0.791752
NF0019770	atpase aaa	1.15824	0.784446
NF0020250	paraquat-inducible protein a	1.15875	0.638812
NF0052920	acyl- -binding protein	1.15971	0.0696931
NF0111790	c-1-tetrahydrofolate cytoplasmic-like	1.16178	0.371323
NF0053220	peptidyl-trna hydrolase mitochondrial-like	1.16413	0.511745
NF0122270	actin-related protein 2 3 complex subunit 4-like	1.16546	0.906054
NF0064620	t-complex protein 1 subunit epsilon-like	1.16723	0.180578
NF0040490	aldehyde dehydrogenase family 7 member a1	1.16752	0.247178
NF0047740	g-protein alpha subunit	1.16821	0.930263
NF0051460	rho gtpase activating protein, unspecified product	1.16839	0.730525
NF0078390	mitochondrial 2-oxodicarboxylate carrier, mitochondrial carrier, mitochondrial substrate carrier family protein	1.16849	0.4337
NF0086440	mitochondrial inner membrane protein 1	1.16889	0.836701
NF0072640	pentatricopeptide repeat-containing protein chloroplastic-like	1.16937	0.157684
NF0021130	calmodulin	1.16939	0.532772
NF0029380	ubiquitin-associated domain-containing protein 2-like, ubiquitin-associated ts-n domain-containing protein	1.1694	0.906876
NF0081770	acyl-coenzyme a thioesterase them4	1.16995	0.572283
NF0065210	dna primase large subunit, programmed cell death 8 isoform 1-like protein	1.17022	0.188759
NF0001230	phosphoglycerate mutase	1.1703	0.827394
NF0092350	duf563 domain protein, egf domain-specific o-linked n-acetylglucosamine transferase-like isoform x1	1.17058	0.840816
NF0024380	g-protein alpha subunit	1.17084	0.259912
NF0057470	sodium potassium calcium exchanger mitochondrial	1.17554	0.677695
NF0108710	aquaporin tip1-1-like	1.17603	0.729792
NF0088690	abc transporter	1.17667	0.639979
NF0042360	steroid membrane binding protein	1.17689	0.138208
NF0072840	penicillin acylase	1.1779	0.686724
NF0130950	translation initiation factor if-3	1.17868	0.187522
NF0113430	predicted protein	1.17883	0.440648
NF0105870	clan s- family rhomboid-like serine peptidase, unspecified product	1.17998	0.0305056
NF0116170	dedicator of cytokinesis 5	1.18033	0.626279
NF0070690	unspecified product	1.18048	0.971218
NF0104410	v-type proton atpase subunit f-like	1.18055	0.765754
NF0091890	family transcriptional regulator	1.18109	0.615703
NF0024750	vacuolar atp synthase	1.18118	0.532523
NF0119640	unspecified product	1.1826	0.836619
NF0108040	trnahis guanylyltransferase family protein	1.18303	0.106796
NF0057500	arfgtpase-activating protein	1.18376	0.252125
NF0038980	thimet oligopeptidase	1.18386	0.184926
NF0017810	54s ribosomal protein mitochondrial isoform x2	1.18474	0.219694
NF0079880	phosphate permease, phosphate transporter, sodium-dependent phosphate transporter 1-a-like	1.18584	0.125671
NF0082820	heat repeat-containing protein 5b isoform x2	1.18597	0.14962
NF0067870	abc transporter g family protein	1.18673	0.207831
NF0033770	PREDICTED: uncharacterized protein LOC101853253	1.1869	0.448318
NF0018620	aldehyde dehydrogenase	1.1878	0.539962
NF0018520	unspecified product	1.18831	0.215741
NF0077950	aspartyl-trna synthetase	1.18927	0.498894
NF0065380	serine threonine protein kinase nek4-like-like protein	1.19	0.575739
NF0076790	pmp22 family protein	1.19055	0.788101
NF0080710	proteasome subunit alpha type 5	1.19153	0.45981
NF0070730	methionine aminopeptidase	1.19162	NA
NF0022700	26s proteasome non-atpase regulatory subunit 2-like	1.19213	0.296837
NF0028580	membrane protein	1.19295	0.459349
NF0121890	membrane protein	1.19414	0.0390427
NF0009280	15 kda seleno	1.19469	0.257195
NF0104740	rab family small gtpase	1.19551	0.156952
NF0038400	metal-dependent phosphohydrolase	1.19583	NA
NF0006260	asparaginyl-trna synthetase	1.19585	0.55563
NF0092180	medium subunit of the adaptin 2 complex	1.1975	0.200915
NF0034370	methyltransferase-like protein mitochondrial-like, rsm22-domain-containing protein	1.19809	0.200716
NF0130620	metallophosphoesterase	1.19854	0.856024
NF0026470	protein fam91a1	1.19893	0.857533
NF0043500	3-hydroxybutyryl- dehydrogenase	1.19992	0.164467
NF0015170	duf1212 domain-containing protein	1.20026	0.165412
NF0044210	myo2 protein	1.20124	NA
NF0027420	glutaredoxin family protein	1.20125	0.0259555
NF0063100	nitroreductase-like protein	1.2024	0.639807
NF0013870	actin-related protein 2 3 complex subunit 2	1.20311	0.708853
NF0000740	threonine dehydratase	1.20317	0.283668
NF0034980	alternative oxidase	1.20402	0.188834
NF0083750	dihydrolipoyllysine-residue acetyltransferase component of pyruvate dehydrogenase mitochondrial	1.20572	0.19764
NF0048810	transmembrane protein 104-like isoform x2	1.20614	0.019425
NF0106920	26s proteasome non-atpase regulatory subunit 11	1.2077	NA
NF0099080	mitochondrial substrate carrier family protein	1.20871	0.511846
NF0107760	transmembrane protein 63a	1.20955	0.709387
NF0129500	unspecified product	1.21186	0.182167
NF0124560	e3 ubiquitin-protein ligase nedd-4, predicted protein	1.21223	0.194387
NF0128290	ras-related gtp-binding protein d-like	1.21266	0.377551
NF0001750	casein kinase ii alpha subunit	1.21409	0.640537
NF0074130	myosin ii heavy chain, myosin-7b isoform x2	1.21422	0.350002
NF0062920	peptide chain release factor 1	1.21521	NA
NF0009560	myosin	1.21607	0.529509
NF0080120	membrane dipeptidase	1.2161	0.973338
NF0117600	rab family small gtpase	1.21677	0.083834
NF0119040	mitochondrial carrier protein	1.21785	0.20761
NF0085420	transmembrane protein	1.21836	0.248084
NF0011830	peptidase c39, protein phosphatase 2a regulatory b subunit	1.21991	0.0578815
NF0085540	double-strand break repair protein mre11a	1.22024	0.315395
NF0060630	predicted protein	1.22084	NA
NF0078860	5 -nucleotidase	1.22123	0.133584
NF0050790	peptidyl-prolyl cis-trans isomerase nima-interacting 1-like	1.22164	0.750222
NF0022530	26s protease regulatory subunit 6b homolog	1.22183	0.472431
NF0024020	phosphoribosylformylglycinamidine synthase	1.2219	0.10619
NF0001200	hypothetical protein NAEGRDRAFT 82045	1.22281	0.159799
NF0059960	prostaglandin e synthase 2-like	1.22306	0.138565
NF0100890	pa-phosphatase related-family protein	1.22374	0.139082
NF0102590	abc transporter b family protein, member of the abc stransporter b protein family	1.2253	0.162459
NF0022220	upf0394 inner membrane protein yeee-like	1.22582	0.470414
NF0109530	predicted protein	1.22608	0.391029
NF0041240	permease-like protein	1.22656	0.179877
NF0127610	novel plant snare 11	1.22898	0.619627
NF0114050	4-hydroxybutyrate coenzyme a transferase, 4-hydroxybutyrate transferase	1.22981	0.152258
NF0026660	beta-alanine synthase, low quality protein: beta-ureidopropionase-like	1.22992	0.00979648
NF0089660	gpi mannosyltransferase 4	1.23002	0.291942
NF0069270	calcium uniporter mitochondrial-like isoform x1	1.23043	0.272175
NF0052450	pyridine nucleotide-disulfide oxidoreductase domain-containing protein 2-like	1.23068	0.120362
NF0096810	adenylate kinase	1.23255	0.165458
NF0082900	wash complex subunit 7	1.23304	0.0554779
NF0104180	tbc domain-containing protein	1.2332	0.149726
NF0007980	2-oxo acid dehydrogenase acyltransferase	1.23459	0.334922
NF0088740	glycoside hydrolase 97	1.23505	0.0591875
NF0090090	actin related protein 2 3 subunit 1	1.23516	0.567044
NF0064000	isochorismatase domain-containing protein 1	1.23653	0.131591
NF0022780	hypothetical protein NAEGRDRAFT 81647	1.23665	0.723536
NF0124650	vacuole membrane protein 1 isoform x3	1.23669	0.714539
NF0065170	protein phosphatase ptc7 homolog	1.23713	0.322347
NF0059100	mitochondrial substrate carrier family protein s-like	1.23733	0.0210688
NF0113710	amino acid transport protein	1.23733	0.217863
NF0109380	phospholipase b-like 1	1.23766	0.224996
NF0052840	arginyl-trna synthetase	1.23837	NA
NF0130850	s-adenosylmethionine synthetase	1.24011	0.0960793
NF0087090	predicted protein	1.24084	0.39057
NF0039360	v-type proton atpase 116 kda subunit a isoform 1 isoform x4	1.24125	0.155924
NF0021030	proteasome subunit alpha	1.24289	0.0264308
NF0077500	arm repeat superfamily protein isoform 1	1.24364	0.448164
NF0115070	sterol methyltransferase 1	1.24391	0.391661
NF0129720	phosphoglucomutase	1.24439	NA
NF0021730	atp-dependent protease	1.2445	0.122369
NF0125610	calmodulin	1.24585	0.466512
NF0010490	glycoprotein fp21	1.24662	0.0078188
NF0024360	pyridoxal-dependent decarboxylase	1.24693	0.136877
NF0108080	low quality protein: mitochondrial	1.24791	NA
NF0040900	saccharopine dehydrogenase	1.24883	0.499504
NF0042080	translation initiation factor if-2	1.24885	0.118057
NF0023550	presequence mitochondrial	1.24988	0.194538
NF0120840	serine threonine protein kinase 19	1.24991	NA
NF0030520	vacuolar protein sorting-associated protein 45, vacuolar protein sorting-associated protein 45-like	1.25138	0.488817
NF0059180	proteasome subunit beta, proteasome subunit beta type-4	1.25164	NA
NF0094720	ras gtpase domain-containing protein	1.25286	0.419479
NF0064320	equilibrative nucleotide transporter 1-like	1.2532	0.112807
NF0055700	dna topoisomerase ii	1.25353	0.343833
NF0090560	acid phosphatase	1.25385	NA
NF0128390	gmp synthase, membrane protein	1.25425	0.16385
NF0122180	inorganic pyrophosphatase-like	1.25437	0.121739
NF0047930	di- tricarboxylate transporter	1.25558	0.0241663
NF0035690	ras-related protein rab-11a	1.25752	0.0690924
NF0100360	rhogef domain-containing protein	1.2576	0.123586
NF0101550	abc white family	1.25768	0.270259
NF0117930	methylcrotonoyl- carboxylase	1.25906	0.0345303
NF0022930	thioredoxin reductase mitochondrial	1.25922	0.112344
NF0098830	atp binding cassete transporter	1.25953	0.438559
NF0000260	hypothetical protein NAEGRDRAFT 60098	1.25975	0.612569
NF0047030	glycoside hydrolase family 25 protein	1.26167	0.136334
NF0090080	vacuolar protein sorting-associated protein 37a-like	1.26438	0.263776
NF0059090	sarcoplasmic endoplasmic reticulum calcium atpase 3	1.2654	0.462595
NF0024510	dihydrolipoamide succinyltransferase	1.26651	0.0851609
NF0096450	leucine rich repeat protein	1.26742	0.353077
NF0068180	cysteine proteinase rd19a-like	1.26781	0.108534
NF0052930	elongation factor p	1.26931	0.273814
NF0103570	peptidase s9	1.27163	0.151546
NF0021140	rhs element vgr protein	1.2719	NA
NF0002210	26s proteasome non-atpase regulatory subunit 12, galactose oxidase kelch repeat superfamily protein isoform 1, large subunit gtpase 1, p	1.27533	0.702855
NF0124690	peroxisome biogenesis protein 22-like	1.27592	0.792945
NF0051090	atpase aaa	1.2769	0.272706
NF0007580	serine threonine-protein phosphatase 2b catalytic subunit alpha isoform-like isoform x6	1.27703	0.0643917
NF0084450	sugar -lactone oxidase	1.27725	0.129238
NF0110930	3-hydroxybutyrate dehydrogenase	1.27838	0.0967765
NF0015620	alpha beta hydrolase, alpha beta hydrolase fold protein, alpha beta-hydrolase, alpha\\beta hydrolase, epoxide hydrolase, nadh-cytochrome	1.2785	0.176245
NF0118690	predicted protein	1.27901	0.135916
NF0087840	acetyl- hydrolase	1.27981	0.0604825
NF0108940	amidase	1.27991	0.124341
NF0012780	26s proteasome non-atpase regulatory subunit 13-like	1.28016	0.670199
NF0052490	diguanylate cyclase	1.28061	0.931719
NF0117900	methylcrotonyl- carboxylase	1.28103	0.160787
NF0020260	lipid transport protein	1.28122	0.115098
NF0108960	arf-gap with rho-gap ank repeat and ph domain-containing protein 1 isoform x1, domain protein, rho gtpase activating protein	1.28235	0.460966
NF0100460	antistasin-like isoform 1, sushi domain-containing protein 2	1.28271	0.0233152
NF0087860	predicted protein	1.28287	0.289692
NF0056710	glutathione peroxidase	1.28308	0.108219
NF0070790	glucose-6-phosphate isomerase	1.28642	0.0706985
NF0045310	nadh dehydrogenase	1.2872	0.0830883
NF0117100	predicted protein	1.2889	0.0931108
NF0120280	hypothetical protein NAEGRDRAFT 77701	1.28894	0.243952
NF0020830	hypothetical protein NAEGRDRAFT 58721	1.28941	0.240634
NF0113700	pts mannose transporter subunit iid, transmembrane amino acid transporter protein	1.29015	0.0921383
NF0013110	cullin c	1.29057	0.155821
NF0014120	transmembrane protein 181-like	1.29258	0.0692389
NF0034640	nad-dependent deacetylase	1.29378	NA
NF0083700	mitochondrial pyruvate carrier 1-like	1.2943	0.125703
NF0024000	hypothetical protein NAEGRDRAFT 59353	1.29646	0.172089
NF0005860	glutaryl- mitochondrial, glutaryl- mitochondrial-like	1.29759	0.0839808
NF0104580	afg1 atpase family protein	1.30055	0.145978
NF0032460	cop9 signalosome complex subunit 3-like	1.30142	0.0661927
NF0099580	protein kinase 2	1.30165	0.256765
NF0121280	methylmalonyl- carboxyltransferase	1.30476	0.0444621
NF0038020	pyruvate dehydrogenase e1 component subunit mitochondrial-like	1.30693	0.0318383
NF0075200	actin related protein 2	1.30783	0.334013
NF0107110	udp-glucose:glycoprotein glucosyltransferase 2, unspecified product	1.30863	0.00438864
NF0058420	methylmalonyl- mutase	1.30908	0.0780621
NF0102700	obtusifoliol 14alpha-demethylase	1.30929	0.125866
NF0093910	sh3 domain-containing protein	1.31044	0.80572
NF0073360	pterin-4-alpha-carbinolamine dehydratase	1.31105	0.134392
NF0093620	calmodulin, calmodulin-like isoform 1	1.31148	0.692998
NF0114990	mammalian cell entry protein	1.31325	0.125639
NF0115610	vibriolysin pseudolysin	1.31328	0.118838
NF0036920	calreticulin calcium-binding protein	1.31348	0.0138417
NF0041940	protein phosphatase	1.3156	0.138442
NF0117320	ornithine--oxo-acid aminotransferase	1.31574	0.0396305
NF0124200	hypothetical protein NAEGRDRAFT 80442	1.31695	0.135089
NF0021960	component of scar regulatory complex	1.31782	0.107552
NF0028160	1-phosphatidylinositol -bisphosphate phosphodiesterase gamma-2, diacylglycerol kinase catalytic domain containing protein	1.3179	0.92662
NF0107180	probable e3 ubiquitin-protein ligase lul2	1.31792	0.263275
NF0064460	cad protein isoform x2	1.31906	0.943697
NF0063110	sugar transporter, synaptic vesicle 2-related	1.31969	0.699945
NF0068610	transmembrane protein 14	1.32166	0.949417
NF0086300	phosphonopyruvate decarboxylase	1.32253	0.12254
NF0091430	upf0577 protein kiaa1324-like homolog	1.32287	0.0440981
NF0003650	isoprenoid biosynthesis protein	1.32292	0.0762448
NF0102030	glutamyl-trna amidotransferase	1.32351	0.250304
NF0078300	domain-containing protein, fh protein interacting protein fip2-like	1.32438	0.340886
NF0039850	mitochondrial carrier (bou s-adenosylmethionine carrier)	1.32666	0.173622
NF0039840	centrin-1	1.32678	0.0345732
NF0003560	rgs domain-containing protein	1.32759	0.0398098
NF0058380	probable pyruvate dehydrogenase e1 component subunit mitochondrial-like, pyruvate dehydrogenase e1 alpha subunit	1.3282	0.0527278
NF0077110	protein kinase domain containing protein	1.32854	0.150829
NF0123300	predicted protein	1.32856	0.44283
NF0045980	predicted protein	1.32867	NA
NF0014090	sterol-4-alpha-carboxylate 3- decarboxylating	1.32889	0.00277409
NF0035460	galactoside o-acetyltransferase	1.32964	0.307514
NF0088960	obg-like atpase 1	1.3311	0.0225938
NF0030350	duf214 family protein	1.33145	0.128233
NF0016700	isocitrate dehydrogenase	1.3323	0.16073
NF0051830	ap-2 complex subunit beta- partial	1.3325	0.00684085
NF0074700	gpi ethanolamine phosphate transferase 1-like	1.33394	0.0013345
NF0033650	nedd8-activating enzyme e1 catalytic subunit-like	1.33417	0.505914
NF0113900	t-complex protein 1 subunit beta	1.33476	0.044368
NF0103770	unc93-like protein mfsd11 isoform x1	1.33678	0.0106937
NF0059360	aconitate hydratase, aconitate mitochondrial, aconitate mitochondrial precursor, aconitate mitochondrial-like	1.33726	0.0959158
NF0046620	mitochondrial translocator assembly and maintenance protein 41 homolog	1.33748	0.0148765
NF0022180	rab family small gtpase	1.33766	0.0362619
NF0008810	long chain acyl- synthetase 4-like	1.3381	0.0107389
NF0006150	dcn1-like protein 2 isoform x1	1.33831	0.0660404
NF0008780	dihydrolipoyl dehydrogenase	1.33906	0.0703429
NF0007100	domain-containing protein	1.34083	0.309726
NF0069080	heat domain-containing protein, proactivator polypeptide-like, t-complex protein theta subunit, type i inositol -trisphosphate 5-phospha	1.34427	0.00297413
NF0050250	ap-3 complex subunit mu-1	1.34437	0.0371287
NF0103700	predicted protein	1.34596	0.310986
NF0108900	glutathione s-transferase	1.34698	0.158436
NF0036080	low quality protein: methionyl-trna mitochondrial-like	1.34885	0.259717
NF0061100	serine threonine protein kinase	1.35108	NA
NF0058100	cullin-associated nedd8-dissociated protein 2 isoform 2	1.35156	0.0747584
NF0124380	ribosome-associated protein iojap	1.3525	0.3227
NF0007280	rop-family small gtpase	1.3526	0.157394
NF0048280	autophagy protein 5, autophagy protein 5-like, histidine kinase, lysosomal acid lipase cholesteryl ester hydrolase, predicted protein,	1.35391	NA
NF0109770	solute carrier family 15 member 2 isoform x1	1.35442	0.0512389
NF0042480	serine protease precursor	1.35456	0.0378469
NF0015890	vacuolar protein-sorting-associated protein 25-like	1.35672	0.373416
NF0084900	4-hydroxyphenylpyruvate dioxygenase	1.35721	0.0144537
NF0132260	trse-like protein, unspecified product	1.35796	0.153741
NF0116110	membrane protein	1.35829	0.0085259
NF0002440	actin-like protein	1.35977	0.427326
NF0130830	serine protease family	1.36059	0.491188
NF0121940	trna pseudouridine synthase	1.36473	0.235996
NF0012930	acriflavine resistance protein b, advillin-like isoform x1, kat8 regulatory nsl complex subunit 1 isoform 2, wd g-beta repeat containing	1.36574	0.95517
NF0057640	2-oxoisovalerate dehydrogenase subunit mitochondrial-like	1.36712	0.00826399
NF0072500	phenylalanine--trna ligase alpha subunit	1.36727	NA
NF0023040	serine protease family	1.3678	0.238027
NF0118760	polyketide cyclase dehydrase and lipid transport superfamily protein	1.36801	0.0302894
NF0039810	probable 26s proteasome non-atpase regulatory subunit 8a	1.36942	0.0783484
NF0003960	inosine triphosphate pyrophosphatase	1.36947	NA
NF0098270	ankyrin repeat protein	1.37017	0.0799024
NF0117540	ras-related protein rab-2a-like	1.37128	0.144088
NF0095790	predicted protein	1.37271	0.293461
NF0128930	actin binding protein, villin	1.37318	0.168022
NF0115690	2-oxoisovalerate dehydrogenase subunit mitochondrial-like	1.37492	0.0204324
NF0026710	acyl-coenzyme a thioesterase mitochondrial-like isoform x1	1.37512	0.0653386
NF0010000	nfu1 iron-sulfur cluster scaffold mitochondrial-like	1.37521	0.0896417
NF0013480	v-type proton atpase subunit d-like	1.37605	0.719976
NF0099550	2-oxoglutarate dehydrogenase e1 component family protein	1.37711	0.0264942
NF0033390	nadh oxidase, procollagen- -oxoglutarate 5-dioxygenase 3-like isoform x1	1.37829	0.185383
NF0095080	rhogef domain-containing protein	1.37928	0.869783
NF0024680	vesicle transport v-snare 13-like	1.37981	0.208039
NF0019950	50s ribosomal protein l4	1.38	0.554571
NF0002470	chaperonin cpn60- mitochondrial-like	1.38175	0.145972
NF0101020	lmbr1 domain-containing protein 2	1.38307	0.547569
NF0021600	probable v-type proton atpase subunit d-like, vacuolar atpase subunit-like protein, vacuolar proton pump subunit d 1	1.38656	0.163846
NF0030760	sideroflexin-5 isoform x3	1.38728	0.0361985
NF0119100	predicted protein, unspecified product	1.38736	NA
NF0021200	predicted protein, probable copper-transporting atpase hma5	1.39031	0.00723303
NF0073220	homogentisate -dioxygenase	1.39061	0.0741003
NF0009080	citrate lyase subunit beta	1.39156	0.0738227
NF0012840	phosphoenolpyruvate carboxykinase	1.39187	0.0195984
NF0081150	hypoxia up-regulated protein 1-like	1.392	0.00620269
NF0069320	predicted protein	1.39281	0.0963807
NF0114860	alpha beta hydrolase	1.3932	0.104019
NF0132260	trse-like protein, unspecified product	1.39327	0.153741
NF0101750	rhogef domain-containing protein	1.39472	0.677642
NF0017500	ca2+dependent endoplasmic reticulum nucleoside diphosphatase isoform	1.39483	0.0486486
NF0118310	spermatogenesis-associated protein 20, spermatogenesis-associated protein 20 isoform x2	1.3949	0.147986
NF0003940	atp-binding cassette superfamily	1.39611	0.0520643
NF0008480	aaa atpase domain-containing protein	1.39671	NA
NF0054290	monothiol glutaredoxin	1.39712	0.224571
NF0082020	cation exchanger -like, duf307 family protein	1.39838	0.42432
NF0062620	short-chain dehydrogenase	1.39925	0.156135
NF0104880	unspecified product	1.39968	0.138429
NF0081000	trafficking protein particle complex subunit 9 isoform x1	1.40034	0.910614
NF0121470	adaptor protein complex ap-2 alpha subunit	1.40074	0.0206172
NF0111780	clathrin coat assembly protein ap17	1.40187	0.0898649
NF0103680	glutathione s-transferase a-like, maleylacetoacetate isomerase	1.40411	0.2174
NF0010570	clathrin assembly	1.40509	0.750886
NF0100640	5 - partial	1.40533	0.171603
NF0049050	qa-snare protein	1.40536	0.371453
NF0130700	vacuolar protein-sorting-associated protein 36	1.40646	0.278527
NF0028150	tyrosine--trna cytoplasmic	1.40779	0.059547
NF0052790	2-amino-3-ketobutyrate ligase	1.40827	0.109823
NF0120750	dihydrolipoyllysine-residue succinyltransferase component of 2-oxoglutarate dehydrogenase mitochondrial	1.40867	0.0119149
NF0075470	stress-induced-phosphoprotein 1	1.40902	0.0864968
NF0023870	rho gtpase-activating protein 1 isoform x2	1.40961	0.0476705
NF0036360	nadh-cytochrome b5 reductase-like	1.41171	0.0477958
NF0006220	methyl-accepting chemotaxis protein	1.41248	0.191895
NF0026400	predicted protein	1.41356	0.0303061
NF0075500	penicillin acylase	1.41574	0.04869
NF0053960	mitochondrial intermediate	1.41791	0.38213
NF0037980	mitochondrial carrier	1.41797	0.0954663
NF0012800	unspecified product	1.42043	0.488477
NF0126130	nadp-dependent malate dehydrogenase	1.42165	0.0137667
NF0062230	oxoglutarate dehydrogenase	1.42367	0.153223
NF0021550	arginyl-trna synthetase	1.42497	0.284009
NF0008020	ethanolamine-phosphate cytidylyltransferase-like	1.42531	0.0431569
NF0082940	component of scar regulatory complex	1.4267	0.0232081
NF0115620	elongation factor 1-delta 1	1.4306	0.000789024
NF0114780	malate cytoplasmic	1.43231	0.018482
NF0060530	3-hydroxyisobutyryl- mitochondrial-like	1.43261	0.0748824
NF0103840	delta-1-pyrroline-5-carboxylate dehydrogenase	1.43303	0.0730331
NF0053480	cbs domain containing protein	1.43339	0.817177
NF0046560	amino acid dehydrogenase, leucine dehydrogenase	1.43436	0.143503
[truncated: 561 more rows]

## Sheet: Downregulated in BPS
Gene ID	AmoebaDB protein annotation / manual annotation	Fold change	p-value
NF0127030	hemerythrin-like metal-binding protein	ND in iron-deficient	NA
NF0050620	ribosome production factor 2 homolog	ND in iron-deficient	NA
NF0047510	eukaryotic translation initiation factor 6	ND in iron-deficient	NA
NF0063300	tetratricopeptide repeat protein 37-like	ND in iron-deficient	NA
NF0036790	predicted protein	ND in iron-deficient	NA
NF0014890	3-oxoacyl-acp synthase, d-beta-hydroxybutyrate dehydrogenase	ND in iron-deficient	NA
NF0049390	mitochondrial inner membrane protein oxa1l-like, preprotein oxa1 family	ND in iron-deficient	NA
NF0070640	g-alpha-domain-containing protein, leucine-rich typical subtype-like protein, lrr ri domain-containing protein, methyltransferase type 11, predicted protein, ras-like gtp-binding, sam-dependent methyltransferase, unspecified product	ND in iron-deficient	NA
NF0041550	protein translation factor sui1 homolog 1-like	ND in iron-deficient	NA
NF0026980	unspecified product	ND in iron-deficient	NA
NF0029280	nucleolar gtp-binding protein 1	ND in iron-deficient	NA
NF0035340	alpha beta hydrolase fold-3 domain containing protein, molecular chaperone, nucleolar gtp-binding protein 2, snare protein ykt6, unspecified product	ND in iron-deficient	NA
NF0051880	membrane protein	ND in iron-deficient	NA
NF0111380	k+ channel tetramerization domain-containing protein, potassium channel tetramerisation domain containing protein, pre-rrna processing protein ftsj3	ND in iron-deficient	NA
NF0006470	signal recognition particle 19 kda	ND in iron-deficient	NA
NF0112470	predicted protein	ND in iron-deficient	NA
NF0023270	ribosomal rna methyltransferase nop2-like	ND in iron-deficient	NA
NF0093170	unspecified product	ND in iron-deficient	NA
NF0009130	hypothetical protein NAEGRDRAFT 58412, murein -transpeptidase	ND in iron-deficient	NA
NF0043120	nuclear pore complex protein nup133-like	ND in iron-deficient	NA
NF0106650	camp-dependent protein kinase type i regulatory subunit-like isoform x3	ND in iron-deficient	NA
NF0101600	poly -specific ribonuclease parn	ND in iron-deficient	NA
NF0080220	rgs domain-containing protein	ND in iron-deficient	NA
NF0027550	n-acetyltransferase 10 isoform x2	ND in iron-deficient	NA
NF0005710	nucleostemin family protein	ND in iron-deficient	NA
NF0002710	ccch-type zinc finger-containing protein	ND in iron-deficient	NA
NF0070100	rasgef domain-containing protein	ND in iron-deficient	NA
NF0045830	protein-vacuolar targeting-related protein	ND in iron-deficient	NA
NF0034200	unspecified product	ND in iron-deficient	NA
NF0023480	adipocyte plasma membrane-associated, alpha beta hydrolase fold-1 domain-containing protein, heat shock 70 kda protein cognate 4, hpt domain-containing protein, ice nucleation protein, pa-phosphatase related-family protein, poly polymerase, predicted protein, protein phosphatase-like protein, sensor response regulator hybrid, unspecified product	ND in iron-deficient	NA
NF0067990	unspecified product	ND in iron-deficient	NA
NF0077210	ankyrin repeat protein	ND in iron-deficient	NA
NF0038710	probable palmitoyltransferase zdhhc12	ND in iron-deficient	NA
NF0091970	wd repeat-containing protein 61	ND in iron-deficient	NA
NF0114710	adp-ribosylation factor gtpase-activating protein agd12-like isoform x2	ND in iron-deficient	NA
NF0038500	ccaat enhancer-binding protein zeta	ND in iron-deficient	NA
NF0103940	hypothetical protein NAEGRDRAFT 56599	ND in iron-deficient	NA
NF0024530	patatin family protein	ND in iron-deficient	NA
NF0012260	ribosome biogenesis regulatory protein homolog	ND in iron-deficient	NA
NF0016060	gtp cyclohydrolase, predicted protein	ND in iron-deficient	NA
NF0007920	eukaryotic translation initiation factor sui1 family protein isoform 1	ND in iron-deficient	NA
NF0106320	transcriptional regulator	ND in iron-deficient	NA
NF0029590	ribosomal rna processing brix domain protein isoform 1	ND in iron-deficient	NA
NF0065570	neuroguidin isoform x2	ND in iron-deficient	NA
NF0053370	nuc189-domain-containing protein	ND in iron-deficient	NA
NF0040050	caax prenyl protease 1 homolog, peptidase m48	ND in iron-deficient	NA
NF0088800	phytase	ND in iron-deficient	NA
NF0099780	ribosome biogenesis protein bms1 homolog	ND in iron-deficient	NA
NF0023110	hypothetical protein NAEGRDRAFT 77910	ND in iron-deficient	NA
NF0007760	pentatricopeptide repeat-containing protein chloroplastic-like	ND in iron-deficient	NA
NF0016500	probable rrna-processing protein ebp2 homolog	ND in iron-deficient	NA
NF0122150	mfs transporter	ND in iron-deficient	NA
NF0088710	serine c-palmitoyltransferase	ND in iron-deficient	NA
NF0115990	major facilitator subfamily protein, mfs multidrug	ND in iron-deficient	NA
NF0029510	rasgtpase-activating protein	ND in iron-deficient	NA
NF0075680	l-2-amino-thiazoline-4-carboxylic acid hydrolase domain protein	ND in iron-deficient	NA
NF0095470	p21-activated protein kinase, serine threonine-protein kinase pak 2-like, ste family protein kinase	ND in iron-deficient	NA
NF0074580	mfs transporter	ND in iron-deficient	NA
NF0022850	histone h4-3	ND in iron-deficient	NA
NF0116750	vacuolar protein sorting-associated protein 4b	ND in iron-deficient	NA
NF0062300	chloride channel protein 1-like	ND in iron-deficient	NA
NF0103890	nucleolar protein 56-like	-16.858	0.00213767
NF0065120	probable mediator of rna polymerase ii transcription subunit 36b	-15.6569	1.5738e-05
NF0104480	amine oxidase	-14.7101	5.02262e-05
NF0002550	ankyrin repeat protein	-8.6367	0.00114694
NF0125690	pescadillo homolog	-7.47322	NA
NF0109210	c-4 sterol methyl oxidase	-7.28268	0.00063087
NF0086040	ubiquitinconjugating enzyme subfamily protein	-7.01304	0.013427
NF0075840	tripeptidyl-peptidase 1	-6.38563	0.000157485
NF0020420	hypothetical protein NAEGRDRAFT 82106, unspecified product	-6.22429	0.000344493
NF0093980	sphingolipid delta -desaturase c4-hydroxylase des2, sphingolipid delta -desaturase des1-like, sphingolipid delta 4 desaturase c-4 hydroxylase protein des2-like protein	-6.12105	0.00149293
NF0121700	amine oxidase	-6.06064	0.00784206
NF0111220	ras gtpase activation domain-containing protein, rasgtpase-activating protein	-4.95079	0.0235841
NF0087710	nuclear pore complex protein nup107, nucleoporin 107	-4.91489	0.0317351
NF0015290	60s ribosomal protein l36	-4.91077	0.00724686
NF0002830	mrna turnover protein 4 homolog	-4.74126	0.0133503
NF0091150	60s ribosomal protein l13-like	-4.62351	0.00203208
NF0024790	60s ribosomal protein l17-like	-4.60458	0.00484462
NF0123270	nuclear transport factor 2 domain containing protein	-4.56802	0.000146521
NF0091940	nucleolar rna binding protein	-4.47194	NA
NF0052000	60s ribosomal protein l34-like	-4.40515	0.0027616
NF0075770	n-hydroxycinnamoyl benzoyltransferase	-4.36575	0.00123962
NF0086360	60s ribosomal protein l9	-4.33346	0.000725237
NF0042560	formate transporter	-4.30848	NA
NF0058940	ribosomal rna processing protein 1 homolog b	-4.30383	NA
NF0125930	40s ribosomal protein s24	-4.27896	0.0118957
NF0047990	dna-binding family protein, unspecified product	-4.25397	0.00451336
NF0110790	briggsae cbr-cyn-2 protein	-4.1817	NA
NF0049100	40s ribosomal protein s16	-4.11077	0.000645045
NF0012460	ribosomal protein component of cytosolic 80s ribosome and 60s large subunit	-4.02389	0.000457878
NF0016200	rhodanese-related sulfurtransferase	-3.99604	0.0136795
NF0006390	40s ribosomal protein s23	-3.95813	0.00214314
NF0006750	40s ribosomal protein s19	-3.92682	0.000489407
NF0043110	pb1 domain containing protein	-3.92665	8.4877e-05
NF0080480	s60 ribosomal protein l15	-3.91247	0.0039158
NF0045670	40s ribosomal protein s7	-3.90299	0.000586949
NF0095100	dead deah box helicase	-3.8596	NA
NF0112800	unspecified product	-3.85778	0.398159
NF0001640	predicted protein	-3.80955	0.000151681
NF0079950	ribosomal protein l35	-3.80264	0.0078529
NF0126350	histidine decarboxylase	-3.78969	6.6147e-05
NF0085690	40s ribosomal protein s10b-like	-3.75783	0.000119586
NF0019280	60s ribosomal protein l18a	-3.74454	0.000174032
NF0125150	predicted protein	-3.73273	0.00043377
NF0005630	ribosomal protein s5	-3.71554	0.000915061
NF0011020	60s ribosomal protein l10	-3.7073	0.000801881
NF0004310	nascent polypeptide-associated complex alpha subunit	-3.68141	0.00421813
NF0085080	60s ribosomal protein l8-like	-3.66068	0.00428736
NF0009780	60s ribosomal protein l32	-3.66012	1.3993e-05
NF0045850	40s ribosomal protein s9	-3.64811	0.000176547
NF0080360	60s ribosomal protein l4-like, aldehyde-activating protein, peptidase family m28, prefoldin subunit 3-like, unspecified product	-3.63877	0.000542101
NF0067350	s60 ribosomal protein l19	-3.63088	0.00945606
NF0012160	60s ribosomal protein l7	-3.62842	0.00129181
NF0087270	predicted protein	-3.61722	0.00255717
NF0028660	40s ribosomal protein s4	-3.6111	0.000218706
NF0007950	ribosomal protein component of cytosolic 80s ribosome and 40s small subunit	-3.58755	0.00242064
NF0116400	ribosomal protein component of cytosolic 80s ribosome and 40s small subunit	-3.55914	0.00139643
NF0111630	60s ribosomal protein l3-like	-3.5567	0.00157987
NF0069230	hypothetical protein CONPUDRAFT 153112	-3.55291	0.00271294
NF0049490	40s ribosomal protein s11	-3.54981	0.00031245
NF0091930	developmentally-regulated gtp-binding protein 1-like	-3.5316	0.00131453
NF0021220	unspecified product	-3.4997	0.000303215
NF0059540	40s ribosomal protein s3a-like	-3.48512	0.00038594
NF0074940	coenzyme f390 synthetase	-3.48162	0.00603601
NF0124250	equilibrative nucleoside transporter, equilibrative nucleoside transporter 4	-3.48153	0.0263724
NF0045580	60s ribosomal protein l5-like	-3.47295	8.66483e-05
NF0031460	60s ribosomal protein l26-1-like	-3.46664	2.6759e-05
NF0036660	40s ribosomal protein s18	-3.45094	0.000160557
NF0061130	ribosomal protein l7a	-3.448	0.000309051
NF0005330	60s ribosomal protein l23	-3.43805	0.00356402
NF0057320	ribosomal protein l11	-3.40577	0.00184689
NF0039380	60s ribosomal protein l35a-1-like	-3.39046	0.000550706
NF0011180	fatty acid alpha-hydroxylase	-3.38398	0.00962011
NF0036310	3-hydroxy-3-methylglutaryl-coenzyme a reductase	-3.37297	0.00115622
NF0002950	rho gtpase-activating protein 1-like isoform x2, unspecified product	-3.35811	0.00127482
NF0106930	phenylalanine 4-monooxygenase	-3.35697	0.00963008
NF0036800	cholesterol desaturase daf-36-like / iron-containing cholesterol desaturase daf-36-like	-3.35581	0.000126567
NF0047580	transmembrane protein 209-like	-3.34608	NA
NF0041220	transcription factor btf3 homolog 4-like	-3.33145	0.00033123
NF0102160	60s ribosomal protein l31	-3.31353	0.00120676
NF0014750	h aca ribonucleoprotein complex subunit 4, mitochondrial-processing peptidase subunit beta-like, nhl repeat domain-containing protein, protein kti12 homolog, unspecified product	-3.29293	0.000179651
NF0000550	unspecified product	-3.29076	0.00101967
NF0052350	predicted protein, rnapii degradation factor def1	-3.26513	0.00997264
NF0113440	unspecified product	-3.25559	NA
NF0043290	40s ribosomal protein s13	-3.24746	0.00259358
NF0057340	c-5 sterol desaturase	-3.23091	0.00315835
NF0096770	40s ribosomal protein s20-like	-3.22608	0.00387838
NF0093360	40s ribosomal protein s3-3-like	-3.19787	0.000522829
NF0052400	40s ribosomal protein s14-2-like	-3.18892	0.000827694
NF0130550	serine threonine-protein kinase	-3.17428	0.00247229
NF0110800	differentiation-specific protein 35-2	-3.16279	0.00103348
NF0019760	type ii cytoskeletal 2 epidermal-like	-3.16089	0.0167707
NF0008940	40s ribosomal protein s25-like	-3.15804	0.000183316
NF0074190	predicted protein	-3.14136	0.00640708
NF0086910	60s ribosomal protein l6	-3.13597	0.000228092
NF0095990	likely cytosolic ribosomal protein l16	-3.11402	0.000640929
NF0050700	60s ribosomal protein l22	-3.1118	0.000207148
NF0072030	40s ribosomal protein s8	-3.09659	0.00142594
NF0066890	sap dna-binding domain-containing protein	-3.07942	0.00482636
NF0095850	60s ribosomal protein l27-like	-3.04527	0.000111846
NF0072010	hydroxylamine reductase	-3.04339	0.00428618
NF0074200	predicted protein	-3.03229	0.000223769
NF0034790	1-acyl-sn-glycerol-3-phosphate acyltransferase	-3.02413	0.00195425
NF0021370	40s ribosomal protein sa	-3.01605	0.00150086
NF0053040	60s ribosomal protein l24-like	-2.95972	0.000875145
NF0074070	protein elys	-2.91129	0.00398667
NF0108220	bifunctional aspartate kinase ii homoserine dehydrogenase ii	-2.88392	0.0847813
NF0056860	40s ribosomal protein s12	-2.88172	0.000802103
NF0102940	gblp neucr guanine nucleotide-binding protein beta subunit-like protein (cross-pathway control wd-repeat protein cpc-2)	-2.8793	0.000614894
NF0076100	60s ribosomal protein l21	-2.8427	0.000148457
NF0038260	40s ribosomal protein s6-like	-2.83404	0.0010732
NF0030550	40s ribosomal protein s15-3	-2.81991	0.00283257
NF0075160	rna-associated protein	-2.81927	0.00644288
NF0022380	probable isoprenylcysteine alpha-carbonyl methylesterase icmel2-like	-2.81747	0.0651838
NF0062400	polyketide synthase	-2.81076	0.000162353
NF0075400	Hypothetical protein NAEGRDRAFT 80204	-2.80057	0.00110253
NF0055480	histone h2b	-2.77918	0.00253314
NF0030090	cholesterol desaturase daf-36-like, iron-sulfur cluster-binding rieske family	-2.76615	0.00130458
NF0061830	cora-domain-containing protein	-2.74025	0.0854122
NF0024630	ef-hand domain-containing transaldolase	-2.7306	NA
NF0104690	nucleolar basal body binding protein bn46 51 small subunit	-2.71165	0.00960639
NF0043610	nuclear pore complex protein nup205	-2.70678	0.00715534
NF0007270	protein transparent testa glabra 1-like	-2.7024	0.00232017
NF0026110	efflux protein mate family	-2.68669	0.00125505
NF0051950	40s ribosomal protein s22	-2.68224	0.0014753
NF0077320	proliferation-associated protein 2g4	-2.67326	6.60024e-05
NF0033120	hypothetical protein NAEGRDRAFT 80898	-2.65663	0.00368434
NF0000210	solute carrier family riboflavin member 3-a-like, solute carrier family riboflavin member 3-like	-2.64392	0.0745538
NF0038420	mannosyl-oligosaccharide -alpha-mannosidase mns1-like	-2.61766	0.00475718
NF0008960	60s ribosomal protein l12-1-like	-2.60512	0.0564963
NF0093420	histone h4	-2.57198	0.0111076
NF0119580	peptidase s9 prolyl oligopeptidase active site domain protein	-2.56904	0.00459536
NF0019630	family transcriptional regulator, udp-glycosyltransferase superfamily protein	-2.56026	NA
NF0109550	unspecified product	-2.55767	0.00392762
NF0128000	60s ribosomal protein l10a	-2.5546	0.00211724
NF0027610	transmembrane protein 56-b-like	-2.52762	0.0224171
NF0016560	60s acidic ribosomal protein p0-like	-2.52433	0.00035425
NF0039180	arsenical pump-driving atpase	-2.51152	0.00991129
NF0101240	nuclear pore complex protein nup54-like isoform x1, predicted protein	-2.50543	0.00490671
NF0111270	eukaryotic peptide chain release factor subunit 1	-2.48682	0.0154252
NF0058240	60s acidic ribosomal protein p1	-2.48583	0.000272766
NF0086640	nucleoporin nup53 isoform x2	-2.48062	0.0187837
NF0005610	nuclear pore complex protein nup153-like	-2.47801	NA
NF0007730	60s ribosomal protein l14-2-like isoform 1	-2.47199	0.00190792
NF0069510	unspecified product	-2.47003	0.0191743
NF0089330	nuclear pore complex protein nup160	-2.46731	0.0274195
NF0131180	predicted protein	-2.46723	0.00480286
NF0032710	n-alpha-acetyltransferase auxiliary subunit-like	-2.46285	0.00204489
NF0122910	eukaryotic translation initiation factor 3 subunit 9-like protein	-2.44864	0.00385985
NF0010470	transmembrane and coiled-coil domains protein 1-like	-2.44698	0.0295264
NF0032910	atpase family aaa domain-containing protein 1-a-like	-2.43792	0.00153784
NF0037900	threonine-rich protein	-2.43446	0.000386759
NF0067380	elmo domain-containing protein 3-like isoform x1	-2.42306	0.000969661
NF0017860	aldehyde dehydrogenase	-2.42291	0.0204555
NF0049290	homocysteine methyltransferase	-2.41697	0.0684731
NF0043670	hypothetical protein NAEGRDRAFT 77738	-2.41065	0.00507364
NF0014160	1-acyl-sn-glycerol-3-phosphate acyltransferase, coatomer subunit beta, dna replication licensing factor mcm7, mechanosensitive ion channel protein, predicted protein	-2.40816	0.0978791
NF0014640	er membrane protein complex subunit 3-like	-2.39453	0.438872
NF0009980	unspecified product	-2.387	NA
NF0053400	desumoylating isopeptidase 2	-2.38603	0.0171325
NF0067160	histone h2a variant 1-like	-2.38092	0.00349647
NF0125990	eukaryotic translation initiation factor 3 subunit b-like	-2.3795	0.000757164
NF0116460	unspecified product	-2.37662	0.00510775
NF0084350	calmodulin-like protein 2-like	-2.37048	NA
NF0009460	camp phosphodiesterase	-2.36633	0.00163848
NF0050960	cdk5 regulatory subunit-associated protein 1-like	-2.36393	0.121527
NF0102050	d-lactate dehydrogenase	-2.36032	0.0186217
NF0037630	60s ribosomal protein l23a-like	-2.35618	0.00827561
NF0130970	eukaryotic translation initiation factor 3	-2.34806	0.00087692
NF0038660	fh2 domain-containing protein	-2.34534	0.358161
NF0121190	nad-dependent malic enzyme 2 isoform 1	-2.32927	0.00449076
NF0030490	disulfide reductase	-2.32879	0.0464644
NF0003510	dead-box atp-dependent rna helicase 37	-2.31845	0.00308276
NF0098230	membrane protein	-2.31198	0.00129515
NF0070620	predicted protein	-2.30164	0.0151158

## Sheet: Upregulated in BPS
Gene ID	AmoebaDB protein annotation / manual annotation	Fold change	p-value
NF0094560	predicted protein	ND in iron-rich	NA
NF0040510	unspecified product	ND in iron-rich	NA
NF0091720	predicted protein	ND in iron-rich	NA
NF0120550	susc family -linked outer membrane protein	ND in iron-rich	NA
NF0127310	hypothetical protein	ND in iron-rich	NA
NF0040500	unspecified product	ND in iron-rich	NA
NF0115930	fk506-binding protein 15-like, predicted protein, unspecified product, ww domain containing protein	ND in iron-rich	NA
NF0019910	aldehyde reductase, aldo keto reductase, aldose reductase-like, protein-export membrane protein	ND in iron-rich	NA
NF0072470	pyridine nucleotide transhydrogenase	ND in iron-rich	NA
NF0045760	phosphatase and tensin homolog	ND in iron-rich	NA
NF0010850	nuclease mitochondrial-like	ND in iron-rich	NA
NF0129320	kynurenine-oxoglutarate transaminase cysteine-s-conjugate beta-lyase	ND in iron-rich	NA
NF0040450	predicted protein	ND in iron-rich	NA
NF0011010	2-nitropropane dioxygenase	ND in iron-rich	NA
NF0113550	peptidase d	ND in iron-rich	NA
NF0050590	appr-1-p processing protein	ND in iron-rich	NA
NF0039740	guanine deaminase	ND in iron-rich	NA
NF0118750	adenosine kinase 2	ND in iron-rich	NA
NF0037550	cardiolipin synthetase	ND in iron-rich	NA
NF0112220	zinc transporter zip11	ND in iron-rich	NA
NF0037870	s-adenosylmethionine-dependent methyltransferase	ND in iron-rich	NA
NF0061070	coatomer subunit zeta-2-like	ND in iron-rich	NA
NF0127270	hypothetical protein BRAFLDRAFT 86015	ND in iron-rich	NA
NF0119100	predicted protein, unspecified product	ND in iron-rich	NA
NF0001040	uridine kinase	ND in iron-rich	NA
NF0076200	cral trio domain containing protein, sec14p-like phosphatidylinositol transfer family protein isoform 1	ND in iron-rich	NA
NF0017530	actin 2	ND in iron-rich	NA
NF0026910	rho gtpase-activating protein 24 isoform x3	ND in iron-rich	NA
NF0069820	predicted protein	ND in iron-rich	NA
NF0078160	leucine-zipper-like transcriptional regulator 1-like	ND in iron-rich	NA
NF0039330	methylenetetrahydrofolate reductase	ND in iron-rich	NA
NF0032150	nudix hydrolase	ND in iron-rich	NA
NF0029560	methylthioribulose-1-phosphate dehydratase	ND in iron-rich	NA
NF0097720	fad-dependent oxidoreductase	ND in iron-rich	NA
NF0010900	unspecified product	ND in iron-rich	NA
NF0116430	lysosomal protective	ND in iron-rich	NA
NF0004700	alpha beta hydrolase	ND in iron-rich	NA
NF0062870	predicted protein	ND in iron-rich	NA
NF0025880	hypothetical protein NAEGRDRAFT 78043, opioid growth factor receptor region, probable cation-transporting atpase 13a2, probable cation-transporting atpase 13a3-like, unspecified product	ND in iron-rich	NA
NF0018430	peptide methionine sulfoxide reductase, unspecified product	ND in iron-rich	NA
NF0125810	protein vac14 homolog	ND in iron-rich	NA
NF0020540	c-1-tetrahydrofolate cytoplasmic-like	ND in iron-rich	NA
NF0006660	phosphatidylinositol -trisphosphate 3-phosphatase and dual-specificity protein phosphatase pten- partial	ND in iron-rich	NA
NF0105540	kelch repeat protein	52.5133	0.00336969
NF0001620	carbonate dehydratase	14.1628	0.000396826
NF0060380	protein dd3-3-like	12.4195	0.000309628
NF0063560	predicted protein	9.71006	0.000178472
NF0040460	predicted protein, unspecified product	8.90657	NA
NF0001420	mitochondrial substrate carrier family protein / mitochondrial phosphate carrier protein	8.36387	0.00450952
NF0026120	rasgtpase-activating protein	8.23575	0.000398786
NF0051380	arfgtpase-activating protein, sodium calcium exchanger protein	7.64767	0.000274486
NF0077020	abc transporter protein	6.65173	1.87849e-05
NF0043650	uncharacterized oxidoreductase -like	5.96152	NA
NF0055190	sh3 domain protein	5.91673	0.000365241
NF0113880	unspecified product	5.2888	3.29397e-05
NF0021390	unspecified product	5.15989	0.000177988
NF0008570	differentiation-specific protein 35-2	4.95196	0.0108094
NF0001440	cysteine desulfurase nfs1	4.94726	0.00119039
NF0029320	predicted protein	4.66821	0.00605202
NF0100330	histidine kinase	4.61634	0.0631597
NF0125670	glutaredoxin 3-like	4.60659	0.00510364
NF0046100	hydroxymethylglutaryl- synthase-like	4.54305	0.00259251
NF0081620	lyr motif-containing protein 4	4.41897	0.00352549
NF0035360	cbs domain containing protein	4.37805	0.00649995
NF0070520	sam-dependent methlyltransferase	4.29748	0.0626672
NF0093150	subtilisin-like serine protease-like protein	4.02305	NA
NF0124280	molybdopterin binding domain protein, outer dynein arm-docking complex subunit 3	4.00822	6.2523e-05
NF0030240	pts glucose transporter subunit iia	3.86766	0.00289228
NF0115930	fk506-binding protein 15-like, predicted protein, unspecified product, ww domain containing protein	3.73638	NA
NF0078610	probable adp-ribosylation factor gtpase-activating protein agd14-like	3.69261	0.0242488
NF0102730	dna topoisomerase ii	3.66588	NA
NF0030640	comm domain-containing protein 2-like	3.65943	0.00958539
NF0086410	hypothetical protein NAEGRDRAFT 78936	3.61383	0.00494869
NF0129230	acetate-- ligase, amp-binding protein	3.6071	0.0524723
NF0021190	unspecified product	3.57735	0.00161536
NF0127690	lysosomal protective protein, serine carboxypeptidase	3.56294	0.0620212
NF0036410	dienelactone hydrolase family protein	3.53649	NA
NF0030360	superoxide dismutase	3.50917	0.000622214
NF0120600	glutamine synthetase	3.4866	2.87833e-05
NF0058030	comm domain-containing protein 8	3.46285	0.0151904
NF0036240	protein fam45a-like	3.43867	0.0187837
NF0031250	predicted protein	3.43743	0.00572269
NF0059250	histidine kinase, hypothetical protein NAEGRDRAFT 57644	3.3196	0.000710919
NF0053790	predicted protein	3.31406	0.0239607
NF0055250	carboxymuconolactone decarboxylase	3.26823	0.031227
NF0052780	down syndrome critical region protein 3 homolog	3.26483	0.00536636
NF0012710	3-hydroxyanthranilate -dioxygenase	3.24683	NA
NF0024290	methionine-r-sulfoxide reductase	3.24377	0.00280311
NF0097570	coiled-coil domain-containing protein 22	3.23849	0.00711541
NF0058920	hd superfamily hydrolase	3.22701	0.00406219
NF0018230	cellular retinaldehyde-binding triple function domain-containing protein	3.20841	0.00340824
NF0045790	comm domain-containing protein 9 isoform x1	3.17415	0.01492
NF0007010	upf0505 protein c16orf62 homolog	3.10314	0.0191536
NF0012820	coiled-coil domain-containing protein 93	3.05159	0.00918417
NF0116840	actin binding protein	3.03034	0.0138099
NF0098350	ras family small gtpase	3.02277	0.000942758
NF0015470	pap2 haloperoxidase domain-containing protein	3.01331	0.0237055
NF0005480	saccharopine dehydrogenase	2.99571	0.000242276
NF0081560	adenine phosphoribosyltransferase	2.99509	0.0170577
NF0020160	predicted protein	2.98748	2.85667e-05
NF0103870	delta(24(24 ))-sterol reductase	2.98535	0.000652124
NF0125350	peptidyl-prolyl cis-trans isomerase fkbp4	2.97944	0.000685899
NF0124800	acetyl synthetase subunit alpha	2.97597	0.00259364
NF0020800	iron superoxide dismutase	2.96426	0.00667421
NF0116670	unspecified product	2.9512	0.00783177
NF0084420	glutathione s-transferase	2.92225	0.0015917
NF0026790	abc transporter b family protein, unspecified product	2.85599	0.00177853
NF0039630	alpha- sarcomeric (f-actin cross linking protein), alpha- sarcomeric isoform x2	2.84439	0.000214319
NF0055150	unspecified product	2.81	0.0349012
NF0095940	nod3 protein, unspecified product	2.79752	0.103452
NF0018310	comm domain-containing protein 1	2.78553	0.00589101
NF0009750	transcription-repair coupling factor	2.74236	0.0615191
NF0006830	leucine-rich repeat-containing protein c10orf11 homolog	2.7134	0.0200715
NF0116870	diphosphomevalonate decarboxylase	2.67795	0.00271363
NF0111170	transaldolase, transaldolase b	2.6718	0.000159529
NF0020020	actin binding protein e, sh3 domain containing protein	2.65126	0.00210528
NF0062840	uridine phosphorylase	2.6347	1.32498e-05
NF0089650	cofilin	2.62435	0.000955125
NF0085700	nedd8-activating enzyme e1 regulatory subunit isoform x1	2.62102	0.00533359
NF0062860	predicted protein	2.6177	0.0259908
NF0101390	comm domain-containing protein 5	2.59443	0.0505627
NF0114350	adp-ribosylation factor-like 5c, gtp-binding protein	2.59269	0.00862899
NF0113800	aconitate hydratase	2.58618	0.00260567
NF0101960	enoyl- hydratase	2.54811	0.0256425
NF0086690	comm domain-containing protein 3-like	2.54393	0.132031
NF0120640	glutathione peroxidase	2.52393	0.0518931
NF0121960	comm domain-containing protein 4	2.52277	0.027359
NF0040520	actin binding protein	2.51579	0.000295856
NF0032000	aminoacyl-histidine dipeptidase	2.51439	0.00223517
NF0047750	homocitrate synthase	2.51101	0.00649068
NF0120850	mitochondrial carrier	2.48944	0.000560209
NF0070140	comm domain-containing protein 7-like	2.47222	0.00573575
NF0071710	deferrochelatase peroxidase	2.47063	0.00684447
NF0028650	vacuolar protein sorting-associated protein 35b-like	2.46947	0.0167082
NF0014780	ubiquitin-protein ligase	2.46813	0.000797719
NF0091040	unspecified product	2.45765	0.00087789
NF0107520	3-ketoacyl- thiolase	2.45125	0.0138207
NF0099010	adenylyl cyclase-associated protein 1 isoform x2	2.44469	0.000246076
NF0089400	lmbr1 domain-containing protein 2	2.43498	0.00212701
NF0035850	cysteine synthase	2.42804	0.000719118
NF0108110	predicted protein	2.42135	0.13487
NF0080510	membrane protein	2.42004	0.0270938
NF0083810	cytosol aminopeptidase	2.41801	0.000307312
NF0085040	dipeptidyl-peptidase iii	2.40452	0.00234888
NF0026560	saccharopine dehydrogenase	2.39723	0.000535488
NF0126650	osteoclast-stimulating factor 1-like	2.39609	0.000345724
NF0078600	2-hydroxymuconic semialdehyde dehydrogenase	2.38454	0.00134239
NF0072480	sugar or sugar nucleotide oxidoreductase	2.38242	0.0691321
NF0090450	membrane protein	2.37463	0.00191584
NF0069520	aldehyde-activating protein	2.36976	0.000686547
NF0069720	epsin domain-containing protein	2.36472	0.0443129
NF0126660	calcium-binding ef-hand domain-containing protein, unspecified product	2.34164	0.0106427
NF0113140	predicted protein, pyruvate dehydrogenase kinase	2.33887	0.0139978
NF0025280	lipoate-protein ligase a	2.33283	0.014785
NF0079520	unspecified product	2.30948	0.139948

## Sheet: Raw data
bps25a intensity	bps25b intensity	bps25c intensity	Fe25a intensity	Fe25b intensity	Fe25c intensity	N: Peptides	N: Razor + unique peptides	N: Unique peptides	N: Sequence coverage [%]	N: Unique + razor sequence coverage [%]	N: Unique sequence coverage [%]	N: Mol. weight [kDa]	N: Q-value	N: Score	N: Intensity	N: MS/MS count	N: bps25	N: Fe25	N: Fe25_x-y_bps25	N: -Log Student's T-test p-value Fe25_bps25	p-value	N: Student's T-test q-value Fe25_bps25	N: Student's T-test Difference Fe25_bps25	N: Student's T-test Test statistic Fe25_bps25	identifier	T: Fasta headers
NaN	NaN	NaN	31.3448	31.1397	31.0761	15	15	12	55.4	55.4	47.1	17.629	0	239.44	17395000000	162	NaN	31.1397	NaN	0	NA	0.773542	NaN	0	NF0127030	mRNA1_NF0127030-p1 | transcript=mRNA1_NF0127030 | gene=NF0127030 | organism=Naegleria_fowleri_ATCC_30863 | gene_product=hemerythrin-like metal-binding protein | transcript_product=hemerythrin-like metal-binding protein | location=Nfow_scaffold00229:4483-49
NaN	NaN	NaN	NaN	NaN	29.3872	1	1	1	6.7	6.7	6.7	20.709	0	11.962	6853400000	39	NaN	29.3872	NaN	0	NA	0.967662	NaN	0	NF0017900	mRNA1_NF0017900-p1 | transcript=mRNA1_NF0017900 | gene=NF0017900 | organism=Naegleria_fowleri_ATCC_30863 | gene_product=unspecified product | transcript_product=unspecified product | location=Nfow_scaffold00010:132047-132631(-) | protein_length=194 | seque
NaN	NaN	NaN	NaN	NaN	29.2144	2	2	2	9.4	9.4	9.4	61.231	0.0044696	2.0966	6691300000	3	NaN	29.2144	NaN	0	NA	0.758781	NaN	0	NF0109540	mRNA2_NF0109540-p1 | transcript=mRNA2_NF0109540 | gene=NF0109540 | organism=Naegleria_fowleri_ATCC_30863 | gene_product=unspecified product | transcript_product=unspecified product | location=Nfow_scaffold00143:41673-43852(-) | protein_length=531 | sequenc
NaN	NaN	NaN	NaN	NaN	28.986	1	1	1	6.1	6.1	6.1	23.684	0	21.959	4495900000	17	NaN	28.986	NaN	0	NA	0.878782	NaN	0	NF0057900	mRNA1_NF0057900-p1 | transcript=mRNA1_NF0057900 | gene=NF0057900 | organism=Naegleria_fowleri_ATCC_30863 | gene_product=v-type c subunit | transcript_product=v-type c subunit | location=Nfow_scaffold00045:19304-19993(-) | protein_length=229 | sequence_SO=s
NaN	NaN	NaN	NaN	NaN	28.5243	1	1	1	5.2	5.2	5.2	27.389	0.0021161	2.2698	1564500000	9	NaN	28.5243	NaN	0	NA	0.995288	NaN	0	NF0007080	mRNA1_NF0007080-p1 | transcript=mRNA1_NF0007080 | gene=NF0007080 | organism=Naegleria_fowleri_ATCC_30863 | gene_product=peptidase inhibitor 16-like | transcript_product=peptidase inhibitor 16-like | location=Nfow_scaffold00004:182243-183210(-) | protein_le
NaN	NaN	NaN	NaN	27.5665	27.5131	4	4	4	6.8	6.8	6.8	106.62	0.0052601	1.8727	1344000000	5	NaN	27.5398	NaN	0	NA	0.79208	NaN	0	NF0111480	mRNA1_NF0111480-p1 | transcript=mRNA1_NF0111480 | gene=NF0111480 | organism=Naegleria_fowleri_ATCC_30863 | gene_product=dead-box atp-dependent rna helicase 28-like | transcript_product=dead-box atp-dependent rna helicase 28-like | location=Nfow_scaffold001
NaN	NaN	NaN	NaN	NaN	27.0059	4	4	4	3.7	3.7	3.7	160.66	0.00032436	3.2412	575300000	4	NaN	27.0059	NaN	0	NA	0.818576	NaN	0	NF0093640	mRNA1_NF0093640-p1 | transcript=mRNA1_NF0093640 | gene=NF0093640 | organism=Naegleria_fowleri_ATCC_30863 | gene_product=phosphoinositide 3-kinase regulatory subunit 4-like | transcript_product=phosphoinositide 3-kinase regulatory subunit 4-like | location=
NaN	NaN	NaN	NaN	NaN	26.9683	1	1	1	2.6	2.6	2.6	82.491	0.0049985	1.9298	1675500000	8	NaN	26.9683	NaN	0	NA	0.803331	NaN	0	NF0104640	mRNA1_NF0104640-p1 | transcript=mRNA1_NF0104640 | gene=NF0104640 | organism=Naegleria_fowleri_ATCC_30863 | gene_product=rab family protein | transcript_product=rab family protein | location=Nfow_scaffold00129:54620-56809(-) | protein_length=729 | sequence_
NaN	NaN	NaN	NaN	NaN	26.6352	1	1	1	3.4	3.4	3.4	36.568	0.0015258	2.3749	319480000	6	NaN	26.6352	NaN	0	NA	0.965094	NaN	0	NF0019740	mRNA1_NF0019740-p1 | transcript=mRNA1_NF0019740 | gene=NF0019740 | organism=Naegleria_fowleri_ATCC_30863 | gene_product=transmembrane protein 189 isoform x1 | transcript_product=transmembrane protein 189 isoform x1 | location=Nfow_scaffold00011:158977-1599
NaN	NaN	NaN	26.4871	NaN	NaN	3	3	3	8	8	8	71.895	0.0032954	2.1558	313230000	2	NaN	26.4871	NaN	0	NA	0.763104	NaN	0	NF0040330	mRNA2_NF0040330-p1 | transcript=mRNA2_NF0040330 | gene=NF0040330 | organism=Naegleria_fowleri_ATCC_30863 | gene_product=amp-dependent synthetase | transcript_product=amp-dependent synthetase | location=Nfow_scaffold00026:35419-37621(+) | protein_length=637
NaN	NaN	NaN	NaN	NaN	26.4208	1	1	1	3	3	3	34.175	0.0054913	1.7509	253710000	3	NaN	26.4208	NaN	0	NA	0.800803	NaN	0	NF0106360	mRNA1_NF0106360-p1 | transcript=mRNA1_NF0106360 | gene=NF0106360 | organism=Naegleria_fowleri_ATCC_30863 | gene_product=long chain fatty acid elongase | transcript_product=long chain fatty acid elongase | location=Nfow_scaffold00134:29357-30247(-) | protei
NaN	NaN	NaN	NaN	NaN	26.3075	1	1	1	8.1	8.1	8.1	20.206	0	13.745	745280000	11	NaN	26.3075	NaN	0	NA	0.992571	NaN	0	NF0007820	mRNA1_NF0007820-p1 | transcript=mRNA1_NF0007820 | gene=NF0007820 | organism=Naegleria_fowleri_ATCC_30863 | gene_product=transmembrane protein 97 | transcript_product=transmembrane protein 97 | location=Nfow_scaffold00004:341526-342278(+) | protein_length=1
NaN	NaN	NaN	NaN	26.2635	NaN	3	3	3	7.1	7.1	7.1	83.245	0	4.0129	448190000	7	NaN	26.2635	NaN	0	NA	0.996067	NaN	0	NF0006760	mRNA1_NF0006760-p1 | transcript=mRNA1_NF0006760 | gene=NF0006760 | organism=Naegleria_fowleri_ATCC_30863 | gene_product=mfs general substrate transporter | transcript_product=mfs general substrate transporter | location=Nfow_scaffold00004:127265-129493(-)
NaN	NaN	NaN	NaN	NaN	26.2341	1	1	1	2.3	2.3	2.3	55.892	0.0015586	2.6453	938190000	12	NaN	26.2341	NaN	0	NA	1	NaN	0	NF0000710	mRNA1_NF0000710-p1 | transcript=mRNA1_NF0000710 | gene=NF0000710 | organism=Naegleria_fowleri_ATCC_30863 | gene_product=filamin a interacting protein 1-like | transcript_product=filamin a interacting protein 1-like | location=Nfow_scaffold00001:159030-1605
NaN	NaN	NaN	NaN	NaN	26.1471	2	2	2	6.4	6.4	6.4	78.483	0	5.6877	210920000	4	NaN	26.1471	NaN	0	NA	0.832228	NaN	0	NF0083880	mRNA1_NF0083880-p1 | transcript=mRNA1_NF0083880 | gene=NF0083880 | organism=Naegleria_fowleri_ATCC_30863 | gene_product=phosphatidate phosphatase lpin2-like, phosphatidate phosphatase pah1 | transcript_product=phosphatidate phosphatase pah1 | location=Nfow
NaN	NaN	NaN	NaN	26.1962	26.0607	1	1	1	1.6	1.6	1.6	122.99	0.0015442	2.531	256760000	6	NaN	26.1285	NaN	0	NA	0.938058	NaN	0	NF0030810	mRNA1_NF0030810-p1 | transcript=mRNA1_NF0030810 | gene=NF0030810 | organism=Naegleria_fowleri_ATCC_30863 | gene_product=nuclear cap-binding protein subunit 1-like | transcript_product=nuclear cap-binding protein subunit 1-like | location=Nfow_scaffold00018
NaN	NaN	NaN	26.5106	25.6996	26.0546	4	4	4	21	21	21	39.66	0	6.958	283940000	12	NaN	26.0546	NaN	0	NA	0.893907	NaN	0	NF0050620	mRNA1_NF0050620-p1 | transcript=mRNA1_NF0050620 | gene=NF0050620 | organism=Naegleria_fowleri_ATCC_30863 | gene_product=ribosome production factor 2 homolog | transcript_product=ribosome production factor 2 homolog | location=Nfow_scaffold00036:111818-1128
NaN	NaN	NaN	NaN	NaN	26.0459	2	2	2	8.9	8.9	8.9	28.829	0	7.3881	380420000	9	NaN	26.0459	NaN	0	NA	0.978451	NaN	0	NF0013250	mRNA1_NF0013250-p1 | transcript=mRNA1_NF0013250 | gene=NF0013250 | organism=Naegleria_fowleri_ATCC_30863 | gene_product=predicted protein | transcript_product=predicted protein | location=Nfow_scaffold00007:200619-201398(-) | protein_length=259 | sequence_
NaN	NaN	NaN	NaN	NaN	25.9877	1	1	1	18.5	18.5	18.5	14.714	0	44.847	472970000	10	NaN	25.9877	NaN	0	NA	0.775664	NaN	0	NF0124810	mRNA1_NF0124810-p1 | transcript=mRNA1_NF0124810 | gene=NF0124810 | organism=Naegleria_fowleri_ATCC_30863 | gene_product=sulfate abc transporter substrate-binding protein | transcript_product=sulfate abc transporter substrate-binding protein | location=Nfow
NaN	NaN	NaN	25.9632	25.6739	26.7523	3	3	3	35	35	35	17.016	0	11.866	308600000	10	NaN	25.9632	NaN	0	NA	0.899594	NaN	0	NF0047510	mRNA2_NF0047510-p1 | transcript=mRNA2_NF0047510 | gene=NF0047510 | organism=Naegleria_fowleri_ATCC_30863 | gene_product=eukaryotic translation initiation factor 6 | transcript_product=eukaryotic translation initiation factor 6 | location=Nfow_scaffold00032
NaN	NaN	NaN	NaN	NaN	25.9246	1	1	1	4.9	4.9	4.9	21.957	0.0052863	1.9234	196150000	4	NaN	25.9246	NaN	0	NA	0.859491	NaN	0	NF0067130	mRNA1_NF0067130-p1 | transcript=mRNA1_NF0067130 | gene=NF0067130 | organism=Naegleria_fowleri_ATCC_30863 | gene_product=unspecified product | transcript_product=unspecified product | location=Nfow_scaffold00056:117828-118594(+) | protein_length=203 | seque
NaN	NaN	NaN	25.8922	NaN	NaN	1	1	1	11.5	11.5	11.5	11.925	0	7.8601	269390000	10	NaN	25.8922	NaN	0	NA	1	NaN	0	NF0004660	mRNA1_NF0004660-p1 | transcript=mRNA1_NF0004660 | gene=NF0004660 | organism=Naegleria_fowleri_ATCC_30863 | gene_product=unspecified product | transcript_product=unspecified product | location=Nfow_scaffold00003:118975-119516(-) | protein_length=104 | seque
NaN	NaN	NaN	NaN	25.7866	NaN	1	1	1	8.1	8.1	8.1	29.465	0.0044723	2.1033	357830000	3	NaN	25.7866	NaN	0	NA	0.865336	NaN	0	NF0063910	mRNA1_NF0063910-p1 | transcript=mRNA1_NF0063910 | gene=NF0063910 | organism=Naegleria_fowleri_ATCC_30863 | gene_product=mg989 gene product | transcript_product=mg989 gene product | location=Nfow_scaffold00052:77012-77791(-) | protein_length=259 | sequence_
NaN	NaN	NaN	NaN	NaN	25.7673	2	2	2	5.1	5.1	5.1	59.5	0.0032974	2.1611	63226000	3	NaN	25.7673	NaN	0	NA	0.762647	NaN	0	NF0042100	mRNA2_NF0042100-p1 | transcript=mRNA2_NF0042100 | gene=NF0042100 | organism=Naegleria_fowleri_ATCC_30863 | gene_product=nad-dependent protein deacylase, pre-mrna-splicing factor syf2-like | transcript_product=nad-dependent protein deacylase | location=Nfow
NaN	NaN	NaN	NaN	NaN	25.6843	1	1	1	10.7	10.7	10.7	19.489	0	22.877	348280000	7	NaN	25.6843	NaN	0	NA	0.831412	NaN	0	NF0084010	mRNA1_NF0084010-p1 | transcript=mRNA1_NF0084010 | gene=NF0084010 | organism=Naegleria_fowleri_ATCC_30863 | gene_product=predicted protein | transcript_product=predicted protein | location=Nfow_scaffold00084:49678-50302(-) | protein_length=178 | sequence_SO
NaN	NaN	NaN	25.1255	25.6674	26.47	7	7	7	10.5	10.5	10.5	146.96	0	38.969	186450000	17	NaN	25.6674	NaN	0	NA	0.866219	NaN	0	NF0063300	mRNA1_NF0063300-p1 | transcript=mRNA1_NF0063300 | gene=NF0063300 | organism=Naegleria_fowleri_ATCC_30863 | gene_product=tetratricopeptide repeat protein 37-like | transcript_product=tetratricopeptide repeat protein 37-like | location=Nfow_scaffold00051:114
NaN	NaN	NaN	25.8148	25.4684	25.6366	5	5	5	28.1	28.1	28.1	39.502	0	24.48	201700000	17	NaN	25.6366	NaN	0	NA	0.925437	NaN	0	NF0036790	mRNA1_NF0036790-p1 | transcript=mRNA1_NF0036790 | gene=NF0036790 | organism=Naegleria_fowleri_ATCC_30863 | gene_product=predicted protein | transcript_product=predicted protein | location=Nfow_scaffold00023:5493-6575(-) | protein_length=360 | sequence_SO=s
NaN	NaN	NaN	25.3991	25.6299	25.8021	4	4	4	21.6	21.6	21.6	39.281	0	18.523	272280000	16	NaN	25.6299	NaN	0	NA	0.764939	NaN	0	NF0014890	mRNA2_NF0014890-p1 | transcript=mRNA2_NF0014890 | gene=NF0014890 | organism=Naegleria_fowleri_ATCC_30863 | gene_product=3-oxoacyl-acp synthase, d-beta-hydroxybutyrate dehydrogenase | transcript_product=d-beta-hydroxybutyrate dehydrogenase | location=Nfow_s
NaN	NaN	NaN	25.6209	25.8714	25.2676	4	4	4	9.5	9.5	9.5	48.796	0	42.753	274130000	20	NaN	25.6209	NaN	0	NA	0.895794	NaN	0	NF0049390	mRNA1_NF0049390-p1 | transcript=mRNA1_NF0049390 | gene=NF0049390 | organism=Naegleria_fowleri_ATCC_30863 | gene_product=mitochondrial inner membrane protein oxa1l-like, preprotein oxa1 family | transcript_product=mitochondrial inner membrane protein oxa1l-
NaN	NaN	NaN	NaN	NaN	25.5997	1	1	1	7.2	7.2	7.2	52.722	0	34.943	313170000	14	NaN	25.5997	NaN	0	NA	0.791341	NaN	0	NF0111930	mRNA1_NF0111930-p1 | transcript=mRNA1_NF0111930 | gene=NF0111930 | organism=Naegleria_fowleri_ATCC_30863 | gene_product=unspecified product | transcript_product=unspecified product | location=Nfow_scaffold00151:51669-53135(-) | protein_length=488 | sequenc
NaN	NaN	NaN	NaN	25.8947	25.2003	2	2	2	22.1	22.1	22.1	22.295	0	4.1178	240840000	4	NaN	25.5475	NaN	0	NA	0.928137	NaN	0	NF0036110	mRNA2_NF0036110-p1 | transcript=mRNA2_NF0036110 | gene=NF0036110 | organism=Naegleria_fowleri_ATCC_30863 | gene_product=alpha beta hydrolase | transcript_product=alpha beta hydrolase | location=Nfow_scaffold00022:95968-97093(+) | protein_length=199 | seque
NaN	NaN	NaN	25.4729	25.4566	24.8559	4	4	4	50	50	50	10.617	0	21.129	377060000	22	NaN	25.4566	NaN	0	NA	0.766552	NaN	0	NF0070640	mRNA13_NF0070640-p1 | transcript=mRNA13_NF0070640 | gene=NF0070640 | organism=Naegleria_fowleri_ATCC_30863 | gene_product=g-alpha-domain-containing protein, leucine-rich typical subtype-like protein, lrr ri domain-containing protein, methyltransferase type
NaN	NaN	NaN	25.4492	25.3394	25.9569	3	3	3	44.4	44.4	44.4	13.32	0	14.016	151190000	7	NaN	25.4492	NaN	0	NA	0.910537	NaN	0	NF0041550	mRNA1_NF0041550-p1 | transcript=mRNA1_NF0041550 | gene=NF0041550 | organism=Naegleria_fowleri_ATCC_30863 | gene_product=protein translation factor sui1 homolog 1-like | transcript_product=protein translation factor sui1 homolog 1-like | location=Nfow_scaff
NaN	NaN	NaN	NaN	NaN	25.4475	1	1	1	2	2	2	73.07	0.0015466	2.5418	123090000	7	NaN	25.4475	NaN	0	NA	0.755627	NaN	0	NF0112120	mRNA3_NF0112120-p1 | transcript=mRNA3_NF0112120 | gene=NF0112120 | organism=Naegleria_fowleri_ATCC_30863 | gene_product=major facilitator family, mfs general substrate transporter, zinc induced facilitator-like 2 | transcript_product=major facilitator fami
NaN	NaN	NaN	26.0805	25.4444	25.2902	7	7	7	19.7	19.7	19.7	64.569	0	15.787	258870000	14	NaN	25.4444	NaN	0	NA	0.946783	NaN	0	NF0026980	mRNA1_NF0026980-p1 | transcript=mRNA1_NF0026980 | gene=NF0026980 | organism=Naegleria_fowleri_ATCC_30863 | gene_product=unspecified product | transcript_product=unspecified product | location=Nfow_scaffold00015:298010-299934(-) | protein_length=564 | seque
NaN	NaN	NaN	NaN	NaN	25.434	1	1	1	10.6	10.6	10.6	33.328	0	20.885	309790000	10	NaN	25.434	NaN	0	NA	0.989484	NaN	0	NF0008900	mRNA1_NF0008900-p1 | transcript=mRNA1_NF0008900 | gene=NF0008900 | organism=Naegleria_fowleri_ATCC_30863 | gene_product=predicted protein | transcript_product=predicted protein | location=Nfow_scaffold00005:130662-131543(-) | protein_length=293 | sequence_
NaN	NaN	NaN	NaN	NaN	25.381	2	2	2	10.5	10.5	10.5	27.14	0.0027011	2.1724	94151000	10	NaN	25.381	NaN	0	NA	0.944674	NaN	0	NF0028390	mRNA1_NF0028390-p1 | transcript=mRNA1_NF0028390 | gene=NF0028390 | organism=Naegleria_fowleri_ATCC_30863 | gene_product=coiled-coil domain-containing protein 25-like | transcript_product=coiled-coil domain-containing protein 25-like | location=Nfow_scaffol
NaN	NaN	NaN	25.3796	25.3541	25.2704	2	2	2	9.4	9.4	9.4	35.584	0	7.3047	174720000	6	NaN	25.3541	NaN	0	NA	0.830056	NaN	0	NF0084700	mRNA1_NF0084700-p1 | transcript=mRNA1_NF0084700 | gene=NF0084700 | organism=Naegleria_fowleri_ATCC_30863 | gene_product=c-4 sterol methyl oxidase | transcript_product=c-4 sterol methyl oxidase | location=Nfow_scaffold00085:72807-73706(-) | protein_length=2
NaN	NaN	NaN	25.0624	25.3514	25.7079	12	12	12	21.6	21.6	21.6	80.351	0	11.695	170430000	16	NaN	25.3514	NaN	0	NA	0.942575	NaN	0	NF0029280	mRNA1_NF0029280-p1 | transcript=mRNA1_NF0029280 | gene=NF0029280 | organism=Naegleria_fowleri_ATCC_30863 | gene_product=nucleolar gtp-binding protein 1 | transcript_product=nucleolar gtp-binding protein 1 | location=Nfow_scaffold00017:160040-162231(+) | pr
NaN	NaN	NaN	25.3255	NaN	NaN	2	2	2	15.1	15.1	15.1	15.849	0	13.396	293990000	11	NaN	25.3255	NaN	0	NA	0.972469	NaN	0	NF0016360	mRNA1_NF0016360-p1 | transcript=mRNA1_NF0016360 | gene=NF0016360 | organism=Naegleria_fowleri_ATCC_30863 | gene_product=autophagy protein | transcript_product=autophagy protein | location=Nfow_scaffold00009:179185-179852(-) | protein_length=139 | sequence_
NaN	NaN	NaN	24.0602	25.3142	26.3483	4	4	4	6.4	6.4	6.4	95.021	0	10.171	182010000	5	NaN	25.3142	NaN	0	NA	0.753836	NaN	0	NF0035340	mRNA5_NF0035340-p1 | transcript=mRNA5_NF0035340 | gene=NF0035340 | organism=Naegleria_fowleri_ATCC_30863 | gene_product=alpha beta hydrolase fold-3 domain containing protein, molecular chaperone, nucleolar gtp-binding protein 2, snare protein ykt6, unspeci
NaN	NaN	NaN	NaN	24.7309	25.8311	3	3	3	27.2	27.2	27.2	18.957	0	7.6832	108180000	5	NaN	25.281	NaN	0	NA	0.891402	NaN	0	NF0051880	mRNA1_NF0051880-p1 | transcript=mRNA1_NF0051880 | gene=NF0051880 | organism=Naegleria_fowleri_ATCC_30863 | gene_product=membrane protein | transcript_product=membrane protein | location=Nfow_scaffold00037:156178-156687(+) | protein_length=169 | sequence_SO
NaN	NaN	NaN	NaN	NaN	25.2496	2	2	2	5.1	5.1	5.1	67.257	0	5.6353	70882000	4	NaN	25.2496	NaN	0	NA	0.892027	NaN	0	NF0051550	mRNA1_NF0051550-p1 | transcript=mRNA1_NF0051550 | gene=NF0051550 | organism=Naegleria_fowleri_ATCC_30863 | gene_product=rni-like protein | transcript_product=rni-like protein | location=Nfow_scaffold00037:94089-96123(-) | protein_length=603 | sequence_SO=s
NaN	NaN	NaN	NaN	NaN	25.2204	1	1	1	9.6	9.6	9.6	18.828	0	7.5899	243300000	5	NaN	25.2204	NaN	0	NA	0.960359	NaN	0	NF0021660	mRNA1_NF0021660-p1 | transcript=mRNA1_NF0021660 | gene=NF0021660 | organism=Naegleria_fowleri_ATCC_30863 | gene_product=tripartite tricarboxylate transporter | transcript_product=tripartite tricarboxylate transporter | location=Nfow_scaffold00012:195548-19
NaN	NaN	NaN	NaN	NaN	25.2027	1	1	1	2.7	2.7	2.7	33.417	0.0069045	1.7079	150050000	10	NaN	25.2027	NaN	0	NA	0.768635	NaN	0	NF0130360	mRNA1_NF0130360-p1 | transcript=mRNA1_NF0130360 | gene=NF0130360 | organism=Naegleria_fowleri_ATCC_30863 | gene_product=nadh dehydrogenase subunit 1 | transcript_product=nadh dehydrogenase subunit 1 | location=Nfow_scaffold00280:7099-7983(+) | protein_leng
NaN	NaN	NaN	NaN	NaN	25.1845	1	1	1	0.9	0.9	0.9	87.534	0.0069124	1.716	188600000	6	NaN	25.1845	NaN	0	NA	0.98527	NaN	0	NF0010750	mRNA1_NF0010750-p1 | transcript=mRNA1_NF0010750 | gene=NF0010750 | organism=Naegleria_fowleri_ATCC_30863 | gene_product=o ubiquitin protein ligase e3a | transcript_product=o ubiquitin protein ligase e3a | location=Nfow_scaffold00006:86744-89751(-) | protei
NaN	NaN	NaN	NaN	NaN	25.1039	2	2	2	10.2	10.2	10.2	50.343	0	21.987	149520000	7	NaN	25.1039	NaN	0	NA	0.964362	NaN	0	NF0020100	mRNA1_NF0020100-p1 | transcript=mRNA1_NF0020100 | gene=NF0020100 | organism=Naegleria_fowleri_ATCC_30863 | gene_product=predicted protein | transcript_product=predicted protein | location=Nfow_scaffold00011:241377-242705(-) | protein_length=442 | sequence_
NaN	NaN	NaN	NaN	25.0808	NaN	1	1	1	1.3	1.3	1.3	148.93	0.0080229	1.662	204190000	4	NaN	25.0808	NaN	0	NA	0.807665	NaN	0	NF0102500	mRNA1_NF0102500-p1 | transcript=mRNA1_NF0102500 | gene=NF0102500 | organism=Naegleria_fowleri_ATCC_30863 | gene_product=dna helicase ino80 | transcript_product=dna helicase ino80 | location=Nfow_scaffold00124:7172-11176(-) | protein_length=1298 | sequence_
NaN	NaN	NaN	NaN	NaN	25.0796	1	1	1	4.1	4.1	4.1	27.645	0.0052693	1.8857	225430000	8	NaN	25.0796	NaN	0	NA	0.996848	NaN	0	NF0006640	mRNA2_NF0006640-p1 | transcript=mRNA2_NF0006640 | gene=NF0006640 | organism=Naegleria_fowleri_ATCC_30863 | gene_product=methylene-fatty-acyl-phospholipid synthase | transcript_product=methylene-fatty-acyl-phospholipid synthase | location=Nfow_scaffold00004
NaN	NaN	NaN	NaN	NaN	25.057	1	1	1	4.2	4.2	4.2	41.177	0	9.3228	235650000	9	NaN	25.057	NaN	0	NA	0.860945	NaN	0	NF0065990	mRNA1_NF0065990-p1 | transcript=mRNA1_NF0065990 | gene=NF0065990 | organism=Naegleria_fowleri_ATCC_30863 | gene_product=yip1 domain-containing protein | transcript_product=yip1 domain-containing protein | location=Nfow_scaffold00055:23249-24685(+) | protei
NaN	NaN	NaN	NaN	NaN	25.0249	3	3	3	10.7	10.7	10.7	59.843	0	3.9498	35598000	2	NaN	25.0249	NaN	0	NA	0.934613	NaN	0	NF0032400	mRNA1_NF0032400-p1 | transcript=mRNA1_NF0032400 | gene=NF0032400 | organism=Naegleria_fowleri_ATCC_30863 | gene_product=ras gtpase-activating protein 4-like | transcript_product=ras gtpase-activating protein 4-like | location=Nfow_scaffold00019:187003-1886
NaN	NaN	NaN	24.6661	NaN	25.301	2	2	2	8.8	8.8	8.8	29.285	0	4.4815	97312000	4	NaN	24.9835	NaN	0	NA	0.989099	NaN	0	NF0008910	mRNA1_NF0008910-p1 | transcript=mRNA1_NF0008910 | gene=NF0008910 | organism=Naegleria_fowleri_ATCC_30863 | gene_product=anticodon nuclease | transcript_product=anticodon nuclease | location=Nfow_scaffold00005:131623-132411(+) | protein_length=262 | sequenc
NaN	NaN	NaN	24.9062	24.9428	25.258	7	7	7	11.9	11.9	11.9	94.986	0	14.741	133410000	19	NaN	24.9428	NaN	0	NA	0.792326	NaN	0	NF0111380	mRNA1_NF0111380-p1 | transcript=mRNA1_NF0111380 | gene=NF0111380 | organism=Naegleria_fowleri_ATCC_30863 | gene_product=k+ channel tetramerization domain-containing protein, potassium channel tetramerisation domain containing protein, pre-rrna processing p
NaN	NaN	NaN	25.3911	24.4679	NaN	3	3	3	27.6	27.6	27.6	18.034	0	7.71	88429000	5	NaN	24.9295	NaN	0	NA	0.997629	NaN	0	NF0006470	mRNA1_NF0006470-p1 | transcript=mRNA1_NF0006470 | gene=NF0006470 | organism=Naegleria_fowleri_ATCC_30863 | gene_product=signal recognition particle 19 kda | transcript_product=signal recognition particle 19 kda | location=Nfow_scaffold00004:65672-66379(+)
NaN	NaN	NaN	NaN	NaN	24.9146	1	1	1	3.1	3.1	3.1	43.229	0.0052848	1.9231	177220000	8	NaN	24.9146	NaN	0	NA	1	NaN	0	NF0001770	mRNA1_NF0001770-p1 | transcript=mRNA1_NF0001770 | gene=NF0001770 | organism=Naegleria_fowleri_ATCC_30863 | gene_product=pachytene checkpoint protein 2 homolog | transcript_product=pachytene checkpoint protein 2 homolog | location=Nfow_scaffold00001:373942-
NaN	NaN	NaN	NaN	NaN	24.8783	2	2	2	16.1	16.1	16.1	15.167	0	54.244	136740000	10	NaN	24.8783	NaN	0	NA	0.862111	NaN	0	NF0065630	mRNA1_NF0065630-p1 | transcript=mRNA1_NF0065630 | gene=NF0065630 | organism=Naegleria_fowleri_ATCC_30863 | gene_product=protein krtcap2 homolog isoform 1 | transcript_product=protein krtcap2 homolog isoform 1 | location=Nfow_scaffold00054:99243-99656(+) |
NaN	NaN	NaN	24.7098	24.8438	25.5519	4	4	4	19.4	19.4	19.4	28.96	0	6.196	177800000	11	NaN	24.8438	NaN	0	NA	0.790358	NaN	0	NF0112470	mRNA1_NF0112470-p1 | transcript=mRNA1_NF0112470 | gene=NF0112470 | organism=Naegleria_fowleri_ATCC_30863 | gene_product=predicted protein | transcript_product=predicted protein | location=Nfow_scaffold00153:46382-47143(+) | protein_length=253 | sequence_SO
NaN	NaN	NaN	24.8098	24.5592	24.9336	4	4	4	9.5	9.5	9.5	82.004	0	4.8481	93563000	9	NaN	24.8098	NaN	0	NA	0.954596	NaN	0	NF0023270	mRNA1_NF0023270-p1 | transcript=mRNA1_NF0023270 | gene=NF0023270 | organism=Naegleria_fowleri_ATCC_30863 | gene_product=ribosomal rna methyltransferase nop2-like | transcript_product=ribosomal rna methyltransferase nop2-like | location=Nfow_scaffold00013:1
NaN	NaN	NaN	NaN	NaN	24.8057	2	2	2	6.4	6.4	6.4	52.771	0.0096839	1.5687	94550000	3	NaN	24.8057	NaN	0	NA	0.849734	NaN	0	NF0073140	mRNA1_NF0073140-p1 | transcript=mRNA1_NF0073140 | gene=NF0073140 | organism=Naegleria_fowleri_ATCC_30863 | gene_product=alpha beta hydrolase | transcript_product=alpha beta hydrolase | location=Nfow_scaffold00065:101830-103191(+) | protein_length=453 | seq
NaN	NaN	NaN	NaN	NaN	24.7963	1	1	1	14.2	14.2	14.2	18.313	0	9.1565	105510000	7	NaN	24.7963	NaN	0	NA	0.969875	NaN	0	NF0017000	mRNA1_NF0017000-p1 | transcript=mRNA1_NF0017000 | gene=NF0017000 | organism=Naegleria_fowleri_ATCC_30863 | gene_product=hypothetical rna-binding protein | transcript_product=hypothetical rna-binding protein | location=Nfow_scaffold00009:304567-305055(-) |
NaN	NaN	NaN	NaN	NaN	24.7619	1	1	1	22.4	22.4	22.4	13.452	0	3.5468	80692000	8	NaN	24.7619	NaN	0	NA	0.77073	NaN	0	NF0128630	mRNA1_NF0128630-p1 | transcript=mRNA1_NF0128630 | gene=NF0128630 | organism=Naegleria_fowleri_ATCC_30863 | gene_product=rho family small gtpase, unspecified product | transcript_product=rho family small gtpase | location=Nfow_scaffold00243:16453-17275(+) |
NaN	NaN	NaN	24.7131	NaN	24.7988	2	2	2	11.4	11.4	11.4	37.213	0	6.4641	129110000	5	NaN	24.756	NaN	0	NA	0.957829	NaN	0	NF0022670	mRNA1_NF0022670-p1 | transcript=mRNA1_NF0022670 | gene=NF0022670 | organism=Naegleria_fowleri_ATCC_30863 | gene_product=fatty acid hydroxylase domain-containing protein 2-like | transcript_product=fatty acid hydroxylase domain-containing protein 2-like | l
NaN	NaN	NaN	24.7299	NaN	NaN	1	1	1	5.2	5.2	5.2	50.16	0	3.8848	116320000	3	NaN	24.7299	NaN	0	NA	0.854297	NaN	0	NF0070480	mRNA1_NF0070480-p1 | transcript=mRNA1_NF0070480 | gene=NF0070480 | organism=Naegleria_fowleri_ATCC_30863 | gene_product=cation diffusionfacilitator family transporter | transcript_product=cation diffusionfacilitator family transporter | location=Nfow_scaff
NaN	NaN	NaN	NaN	NaN	24.7189	1	1	1	17	17	17	10.656	0	25.308	296350000	18	NaN	24.7189	NaN	0	NA	0.969136	NaN	0	NF0017180	mRNA1_NF0017180-p1 | transcript=mRNA1_NF0017180 | gene=NF0017180 | organism=Naegleria_fowleri_ATCC_30863 | gene_product=uncharacterized membrane protein c1orf95 homolog | transcript_product=uncharacterized membrane protein c1orf95 homolog | location=Nfow_s
NaN	NaN	NaN	NaN	24.6039	24.8291	3	3	3	7.9	7.9	7.9	109.78	0	8.5732	65870000	9	NaN	24.7165	NaN	0	NA	0.819103	NaN	0	NF0093170	mRNA1_NF0093170-p1 | transcript=mRNA1_NF0093170 | gene=NF0093170 | organism=Naegleria_fowleri_ATCC_30863 | gene_product=unspecified product | transcript_product=unspecified product | location=Nfow_scaffold00101:60594-63605(-) | protein_length=1003 | sequen
NaN	NaN	NaN	24.6104	NaN	24.7704	3	3	3	6.2	6.2	6.2	92.992	0	6.1285	133330000	11	NaN	24.6904	NaN	0	NA	0.765399	NaN	0	NF0009130	mRNA2_NF0009130-p1 | transcript=mRNA2_NF0009130 | gene=NF0009130 | organism=Naegleria_fowleri_ATCC_30863 | gene_product=hypothetical protein NAEGRDRAFT 58412, murein -transpeptidase | transcript_product=hypothetical protein NAEGRDRAFT 58412 | location=Nfow
NaN	NaN	NaN	NaN	NaN	24.6776	1	1	1	1.8	1.8	1.8	57.766	0.0052234	1.7929	191010000	10	NaN	24.6776	NaN	0	NA	0.774719	NaN	0	NF0125880	mRNA1_NF0125880-p1 | transcript=mRNA1_NF0125880 | gene=NF0125880 | organism=Naegleria_fowleri_ATCC_30863 | gene_product=transglutaminase-like superfamily protein | transcript_product=transglutaminase-like superfamily protein | location=Nfow_scaffold00220:1
NaN	NaN	NaN	NaN	NaN	24.6411	3	3	3	17.2	17.2	17.2	45.761	0	7.2115	60017000	5	NaN	24.6411	NaN	0	NA	0.873054	NaN	0	NF0060460	mRNA1_NF0060460-p1 | transcript=mRNA1_NF0060460 | gene=NF0060460 | organism=Naegleria_fowleri_ATCC_30863 | gene_product=aspartate-semialdehyde dehydrogenase | transcript_product=aspartate-semialdehyde dehydrogenase | location=Nfow_scaffold00048:24613-25833
NaN	NaN	NaN	25.0038	24.2485	NaN	4	4	4	6.4	6.4	6.4	101.8	0	5.3642	67259000	3	NaN	24.6261	NaN	0	NA	0.908587	NaN	0	NF0043120	mRNA1_NF0043120-p1 | transcript=mRNA1_NF0043120 | gene=NF0043120 | organism=Naegleria_fowleri_ATCC_30863 | gene_product=nuclear pore complex protein nup133-like | transcript_product=nuclear pore complex protein nup133-like | location=Nfow_scaffold00028:177
NaN	NaN	NaN	24.4493	NaN	24.79	2	2	2	4.9	4.9	4.9	106.1	0	5.5462	67428000	3	NaN	24.6197	NaN	0	NA	0.759234	NaN	0	NF0092700	mRNA2_NF0092700-p1 | transcript=mRNA2_NF0092700 | gene=NF0092700 | organism=Naegleria_fowleri_ATCC_30863 | gene_product=heat repeat domain containing protein, protein-associating with the carboxyl-terminal domain of ezrin | transcript_product=protein-assoc
NaN	NaN	NaN	24.3715	24.6101	24.9996	4	4	4	15.3	15.3	15.3	60.367	0	11.75	162700000	12	NaN	24.6101	NaN	0	NA	0.800551	NaN	0	NF0106650	mRNA1_NF0106650-p1 | transcript=mRNA1_NF0106650 | gene=NF0106650 | organism=Naegleria_fowleri_ATCC_30863 | gene_product=camp-dependent protein kinase type i regulatory subunit-like isoform x3 | transcript_product=camp-dependent protein kinase type i regula
NaN	NaN	NaN	NaN	NaN	24.5897	1	1	1	12.9	12.9	12.9	12.88	0.00032196	3.115	78436000	7	NaN	24.5897	NaN	0	NA	0.833045	NaN	0	NF0083600	mRNA1_NF0083600-p1 | transcript=mRNA1_NF0083600 | gene=NF0083600 | organism=Naegleria_fowleri_ATCC_30863 | gene_product=chemical-damaging agent resistance protein c | transcript_product=chemical-damaging agent resistance protein c | location=Nfow_scaffold0
NaN	NaN	NaN	NaN	24.5604	NaN	1	1	1	14.8	14.8	14.8	12.035	0.0012543	2.6994	170830000	7	NaN	24.5604	NaN	0	NA	0.979958	NaN	0	NF0013010	mRNA1_NF0013010-p1 | transcript=mRNA1_NF0013010 | gene=NF0013010 | organism=Naegleria_fowleri_ATCC_30863 | gene_product=acetate permease | transcript_product=acetate permease | location=Nfow_scaffold00007:160377-160846(+) | protein_length=108 | sequence_SO
NaN	NaN	NaN	NaN	NaN	24.555	4	2	2	17.9	10.2	10.2	36.162	0.0052555	1.8684	81762000	7	NaN	24.555	NaN	0	NA	1	NaN	0	NF0004440	mRNA1_NF0004440-p1 | transcript=mRNA1_NF0004440 | gene=NF0004440 | organism=Naegleria_fowleri_ATCC_30863 | gene_product=protein kinase 2 | transcript_product=protein kinase 2 | location=Nfow_scaffold00003:77493-78921(-) | protein_length=313 | sequence_SO=s
NaN	NaN	NaN	23.8902	24.5231	24.6158	3	3	3	5.5	5.5	5.5	87.586	0	21.152	118980000	8	NaN	24.5231	NaN	0	NA	0.808691	NaN	0	NF0101600	mRNA1_NF0101600-p1 | transcript=mRNA1_NF0101600 | gene=NF0101600 | organism=Naegleria_fowleri_ATCC_30863 | gene_product=poly -specific ribonuclease parn | transcript_product=poly -specific ribonuclease parn | location=Nfow_scaffold00121:58402-61019(+) | pr
NaN	NaN	NaN	NaN	NaN	24.5214	2	2	2	5.6	5.6	5.6	62.295	0	4.1438	58539000	4	NaN	24.5214	NaN	0	NA	0.803838	NaN	0	NF0104500	mRNA1_NF0104500-p1 | transcript=mRNA1_NF0104500 | gene=NF0104500 | organism=Naegleria_fowleri_ATCC_30863 | gene_product=notchless protein homolog | transcript_product=notchless protein homolog | location=Nfow_scaffold00129:30508-32247(-) | protein_length=5
NaN	NaN	NaN	24.2852	24.5096	24.6271	3	3	3	6.5	6.5	6.5	64.539	0	3.9094	83206000	4	NaN	24.5096	NaN	0	NA	0.836605	NaN	0	NF0080220	mRNA1_NF0080220-p1 | transcript=mRNA1_NF0080220 | gene=NF0080220 | organism=Naegleria_fowleri_ATCC_30863 | gene_product=rgs domain-containing protein | transcript_product=rgs domain-containing protein | location=Nfow_scaffold00077:36384-38132(-) | protein_
NaN	NaN	NaN	NaN	NaN	24.5043	7	1	1	16.2	2.8	2.8	74.246	0	4.9071	66145000	10	NaN	24.5043	NaN	0	NA	0.763791	NaN	0	NF0025270	mRNA2_NF0025270-p1 | transcript=mRNA2_NF0025270 | gene=NF0025270 | organism=Naegleria_fowleri_ATCC_30863 | gene_product=rhogef domain-containing protein | transcript_product=rhogef domain-containing protein | location=Nfow_scaffold00014:269540-271928(-) |
NaN	NaN	NaN	24.461	24.4993	24.5886	6	6	6	9.1	9.1	9.1	119.78	0	13.084	92704000	10	NaN	24.4993	NaN	0	NA	0.945727	NaN	0	NF0027550	mRNA1_NF0027550-p1 | transcript=mRNA1_NF0027550 | gene=NF0027550 | organism=Naegleria_fowleri_ATCC_30863 | gene_product=n-acetyltransferase 10 isoform x2 | transcript_product=n-acetyltransferase 10 isoform x2 | location=Nfow_scaffold00016:118330-121586(+)
NaN	NaN	NaN	NaN	NaN	24.4823	3	3	3	6.4	6.4	6.4	75.645	0	4.0729	56703000	10	NaN	24.4823	NaN	0	NA	0.847752	NaN	0	NF0074440	mRNA1_NF0074440-p1 | transcript=mRNA1_NF0074440 | gene=NF0074440 | organism=Naegleria_fowleri_ATCC_30863 | gene_product=n-alpha-acetyltransferase auxiliary subunit | transcript_product=n-alpha-acetyltransferase auxiliary subunit | location=Nfow_scaffold000
NaN	NaN	NaN	NaN	NaN	24.4806	1	1	1	11	11	11	19.078	0	16.083	134590000	7	NaN	24.4806	NaN	0	NA	0.848035	NaN	0	NF0074140	mRNA1_NF0074140-p1 | transcript=mRNA1_NF0074140 | gene=NF0074140 | organism=Naegleria_fowleri_ATCC_30863 | gene_product=conserved hypothetical protein | transcript_product=conserved hypothetical protein | location=Nfow_scaffold00067:44856-45374(-) | protei
NaN	NaN	NaN	NaN	NaN	24.4453	3	3	3	10.7	10.7	10.7	43.614	0	5.0944	54448000	2	NaN	24.4453	NaN	0	NA	0.975077	NaN	0	NF0014740	mRNA1_NF0014740-p1 | transcript=mRNA1_NF0014740 | gene=NF0014740 | organism=Naegleria_fowleri_ATCC_30863 | gene_product=syntaxin-3 isoform x1 | transcript_product=syntaxin-3 isoform x1 | location=Nfow_scaffold00008:142752-144309(-) | protein_length=384 | s
NaN	NaN	NaN	24.0039	24.4338	24.7028	5	5	5	17.6	17.6	17.6	47.313	0	12.526	79541000	8	NaN	24.4338	NaN	0	NA	0.999981	NaN	0	NF0005710	mRNA1_NF0005710-p1 | transcript=mRNA1_NF0005710 | gene=NF0005710 | organism=Naegleria_fowleri_ATCC_30863 | gene_product=nucleostemin family protein | transcript_product=nucleostemin family protein | location=Nfow_scaffold00003:358001-359266(+) | protein_le
NaN	NaN	NaN	23.8318	NaN	25.0298	2	2	2	11.5	11.5	11.5	29.064	0	11.485	123170000	7	NaN	24.4308	NaN	0	NA	0.815167	NaN	0	NF0095240	mRNA1_NF0095240-p1 | transcript=mRNA1_NF0095240 | gene=NF0095240 | organism=Naegleria_fowleri_ATCC_30863 | gene_product=unspecified product | transcript_product=unspecified product | location=Nfow_scaffold00106:26410-27171(+) | protein_length=253 | sequenc
NaN	NaN	NaN	24.3169	24.416	24.9878	4	4	4	10.7	10.7	10.7	39.664	0	10.533	93973000	8	NaN	24.416	NaN	0	NA	1	NaN	0	NF0002710	mRNA1_NF0002710-p1 | transcript=mRNA1_NF0002710 | gene=NF0002710 | organism=Naegleria_fowleri_ATCC_30863 | gene_product=ccch-type zinc finger-containing protein | transcript_product=ccch-type zinc finger-containing protein | location=Nfow_scaffold00002:182
NaN	NaN	NaN	NaN	NaN	24.3762	2	2	2	9.2	9.2	9.2	33.607	0	7.892	120610000	8	NaN	24.3762	NaN	0	NA	0.874855	NaN	0	NF0059440	mRNA1_NF0059440-p1 | transcript=mRNA1_NF0059440 | gene=NF0059440 | organism=Naegleria_fowleri_ATCC_30863 | gene_product=ribose-phosphate pyrophosphokinase | transcript_product=ribose-phosphate pyrophosphokinase | location=Nfow_scaffold00046:146829-147896(+
NaN	NaN	NaN	23.4929	NaN	25.2139	6	6	6	3	3	3	307.28	0	3.3766	89937000	8	NaN	24.3534	NaN	0	NA	0.855159	NaN	0	NF0070100	mRNA1_NF0070100-p1 | transcript=mRNA1_NF0070100 | gene=NF0070100 | organism=Naegleria_fowleri_ATCC_30863 | gene_product=rasgef domain-containing protein | transcript_product=rasgef domain-containing protein | location=Nfow_scaffold00061:32562-40685(+) | pr
NaN	NaN	NaN	NaN	NaN	24.343	1	1	1	3.8	3.8	3.8	35.896	0.0015323	2.4357	108180000	8	NaN	24.343	NaN	0	NA	0.865924	NaN	0	NF0063660	mRNA1_NF0063660-p1 | transcript=mRNA1_NF0063660 | gene=NF0063660 | organism=Naegleria_fowleri_ATCC_30863 | gene_product=mitochondrial inner membrane protein oxa1l-like | transcript_product=mitochondrial inner membrane protein oxa1l-like | location=Nfow_sca
NaN	NaN	NaN	24.3261	24.4145	23.784	3	3	3	16.1	16.1	16.1	21.985	0	3.7307	67540000	4	NaN	24.3261	NaN	0	NA	0.901826	NaN	0	NF0045830	mRNA1_NF0045830-p1 | transcript=mRNA1_NF0045830 | gene=NF0045830 | organism=Naegleria_fowleri_ATCC_30863 | gene_product=protein-vacuolar targeting-related protein | transcript_product=protein-vacuolar targeting-related protein | location=Nfow_scaffold00031
NaN	NaN	NaN	23.8989	24.6943	NaN	5	5	5	19.1	19.1	19.1	39.848	0	5.8118	94303000	7	NaN	24.2966	NaN	0	NA	0.931534	NaN	0	NF0034200	mRNA1_NF0034200-p1 | transcript=mRNA1_NF0034200 | gene=NF0034200 | organism=Naegleria_fowleri_ATCC_30863 | gene_product=unspecified product | transcript_product=unspecified product | location=Nfow_scaffold00020:255992-257317(+) | protein_length=361 | seque
NaN	NaN	NaN	24.2604	24.2597	24.7098	4	3	3	6.8	5.8	5.8	113.77	0	7.8038	89189000	9	NaN	24.2604	NaN	0	NA	0.756301	NaN	0	NF0023480	mRNA3_NF0023480-p1 | transcript=mRNA3_NF0023480 | gene=NF0023480 | organism=Naegleria_fowleri_ATCC_30863 | gene_product=adipocyte plasma membrane-associated, alpha beta hydrolase fold-1 domain-containing protein, heat shock 70 kda protein cognate 4, hpt do
NaN	NaN	NaN	NaN	NaN	24.2249	3	3	3	9.8	9.8	9.8	55.206	0	5.9954	104560000	9	NaN	24.2249	NaN	0	NA	0.791587	NaN	0	NF0111800	mRNA1_NF0111800-p1 | transcript=mRNA1_NF0111800 | gene=NF0111800 | organism=Naegleria_fowleri_ATCC_30863 | gene_product=tether containing ubx domain for glut4 isoform x2 | transcript_product=tether containing ubx domain for glut4 isoform x2 | location=Nfow
NaN	NaN	NaN	NaN	NaN	24.2215	1	1	1	8	8	8	20.876	0	17.249	398550000	9	NaN	24.2215	NaN	0	NA	0.773777	NaN	0	NF0126490	mRNA1_NF0126490-p1 | transcript=mRNA1_NF0126490 | gene=NF0126490 | organism=Naegleria_fowleri_ATCC_30863 | gene_product=probable adrenodoxin | transcript_product=probable adrenodoxin | location=Nfow_scaffold00224:24699-25436(-) | protein_length=187 | seque
NaN	NaN	NaN	NaN	NaN	24.1844	4	4	4	11.7	11.7	11.7	53.591	0	11.24	39095000	13	NaN	24.1844	NaN	0	NA	0.771899	NaN	0	NF0127990	mRNA1_NF0127990-p1 | transcript=mRNA1_NF0127990 | gene=NF0127990 | organism=Naegleria_fowleri_ATCC_30863 | gene_product=unspecified product | transcript_product=unspecified product | location=Nfow_scaffold00237:9398-10944(+) | protein_length=469 | sequence
NaN	NaN	NaN	23.8467	24.1665	25.1446	5	5	5	8.6	8.6	8.6	109.04	0	19.988	76602000	7	NaN	24.1665	NaN	0	NA	0.858621	NaN	0	NF0067990	mRNA1_NF0067990-p1 | transcript=mRNA1_NF0067990 | gene=NF0067990 | organism=Naegleria_fowleri_ATCC_30863 | gene_product=unspecified product | transcript_product=unspecified product | location=Nfow_scaffold00057:137701-140523(+) | protein_length=940 | seque
NaN	NaN	NaN	NaN	NaN	24.1619	1	1	1	8.8	8.8	8.8	22.889	0.0015418	2.5115	198880000	4	NaN	24.1619	NaN	0	NA	0.776847	NaN	0	NF0123230	mRNA1_NF0123230-p1 | transcript=mRNA1_NF0123230 | gene=NF0123230 | organism=Naegleria_fowleri_ATCC_30863 | gene_product=proteasome subunit beta type-3-like | transcript_product=proteasome subunit beta type-3-like | location=Nfow_scaffold00202:26353-27071(-
NaN	NaN	NaN	24.1568	24.497	23.9493	7	7	7	12.6	12.6	12.6	102.42	0	14.512	95379000	10	NaN	24.1568	NaN	0	NA	0.843817	NaN	0	NF0077210	mRNA1_NF0077210-p1 | transcript=mRNA1_NF0077210 | gene=NF0077210 | organism=Naegleria_fowleri_ATCC_30863 | gene_product=ankyrin repeat protein | transcript_product=ankyrin repeat protein | location=Nfow_scaffold00072:24807-27916(+) | protein_length=938 | s
NaN	NaN	NaN	23.8457	NaN	24.4454	4	4	4	17.6	17.6	17.6	49.655	0	19.453	96174000	6	NaN	24.1455	NaN	0	NA	0.918755	NaN	0	NF0038710	mRNA1_NF0038710-p1 | transcript=mRNA1_NF0038710 | gene=NF0038710 | organism=Naegleria_fowleri_ATCC_30863 | gene_product=probable palmitoyltransferase zdhhc12 | transcript_product=probable palmitoyltransferase zdhhc12 | location=Nfow_scaffold00024:153635-15
NaN	NaN	NaN	24.088	24.1848	NaN	3	3	3	20.2	20.2	20.2	21.163	0.0060659	1.7396	93100000	3	NaN	24.1364	NaN	0	NA	0.925101	NaN	0	NF0036820	mRNA1_NF0036820-p1 | transcript=mRNA1_NF0036820 | gene=NF0036820 | organism=Naegleria_fowleri_ATCC_30863 | gene_product=rab family gtpase | transcript_product=rab family gtpase | location=Nfow_scaffold00023:11506-12271(+) | protein_length=188 | sequence_SO
NaN	NaN	NaN	NaN	NaN	24.1248	1	1	1	3	3	3	68.091	0	4.5132	32249000	3	NaN	24.1248	NaN	0	NA	0.89109	NaN	0	NF0051940	mRNA1_NF0051940-p1 | transcript=mRNA1_NF0051940 | gene=NF0051940 | organism=Naegleria_fowleri_ATCC_30863 | gene_product=zinc finger ccch domain-containing protein 41-like | transcript_product=zinc finger ccch domain-containing protein 41-like | location=Nf
NaN	NaN	NaN	NaN	NaN	24.1192	2	2	2	15.8	15.8	15.8	31.697	0	6.0743	17711000	3	NaN	24.1192	NaN	0	NA	0.899912	NaN	0	NF0046690	mRNA2_NF0046690-p1 | transcript=mRNA2_NF0046690 | gene=NF0046690 | organism=Naegleria_fowleri_ATCC_30863 | gene_product=procollagen- -oxoglutarate 5-dioxygenase 1 isoform x2, procollagen- -oxoglutarate 5-dioxygenase 1 isoform x3 | transcript_product=procol
NaN	NaN	NaN	24.1165	24.0779	24.7867	3	3	3	18.4	18.4	18.4	33.411	0	10.601	84747000	7	NaN	24.1165	NaN	0	NA	0.75946	NaN	0	NF0091970	mRNA2_NF0091970-p1 | transcript=mRNA2_NF0091970 | gene=NF0091970 | organism=Naegleria_fowleri_ATCC_30863 | gene_product=wd repeat-containing protein 61 | transcript_product=wd repeat-containing protein 61 | location=Nfow_scaffold00099:40396-41892(-) | prot
NaN	NaN	NaN	NaN	NaN	24.1081	1	1	1	3.5	3.5	3.5	32.173	0.0027019	2.1751	98387000	9	NaN	24.1081	NaN	0	NA	0.873653	NaN	0	NF0060360	mRNA1_NF0060360-p1 | transcript=mRNA1_NF0060360 | gene=NF0060360 | organism=Naegleria_fowleri_ATCC_30863 | gene_product=membrane protein | transcript_product=membrane protein | location=Nfow_scaffold00048:8217-9274(+) | protein_length=283 | sequence_SO=sup
NaN	NaN	NaN	NaN	NaN	24.1039	3	3	3	13.4	13.4	13.4	52.895	0	18.365	71982000	8	NaN	24.1039	NaN	0	NA	0.840751	NaN	0	NF0078460	mRNA1_NF0078460-p1 | transcript=mRNA1_NF0078460 | gene=NF0078460 | organism=Naegleria_fowleri_ATCC_30863 | gene_product=pb1 domain-containing protein | transcript_product=pb1 domain-containing protein | location=Nfow_scaffold00074:41686-43265(+) | protein_
NaN	NaN	NaN	NaN	NaN	24.0864	1	1	1	3.9	3.9	3.9	39.909	0	6.5685	77898000	15	NaN	24.0864	NaN	0	NA	0.918092	NaN	0	NF0038830	mRNA1_NF0038830-p1 | transcript=mRNA1_NF0038830 | gene=NF0038830 | organism=Naegleria_fowleri_ATCC_30863 | gene_product=uncharacterized membrane protein at1g06890-like isoform x2 | transcript_product=uncharacterized membrane protein at1g06890-like isoform
NaN	NaN	NaN	NaN	NaN	24.069	2	2	2	7.3	7.3	7.3	60.632	0.0015249	2.372	39021000	2	NaN	24.069	NaN	0	NA	0.852866	NaN	0	NF0071360	mRNA1_NF0071360-p1 | transcript=mRNA1_NF0071360 | gene=NF0071360 | organism=Naegleria_fowleri_ATCC_30863 | gene_product=f-box only protein 40-like | transcript_product=f-box only protein 40-like | location=Nfow_scaffold00063:23201-24760(+) | protein_length
NaN	NaN	NaN	NaN	24.0635	NaN	2	2	2	9.8	9.8	9.8	60.923	0	11.333	103480000	6	NaN	24.0635	NaN	0	NA	0.961085	NaN	0	NF0021310	mRNA1_NF0021310-p1 | transcript=mRNA1_NF0021310 | gene=NF0021310 | organism=Naegleria_fowleri_ATCC_30863 | gene_product=adenylosuccinate lyase | transcript_product=adenylosuccinate lyase | location=Nfow_scaffold00012:128733-130352(-) | protein_length=539 |
NaN	NaN	NaN	NaN	NaN	24.0585	1	1	1	4.1	4.1	4.1	77.337	0	4.166	30973000	1	NaN	24.0585	NaN	0	NA	0.860072	NaN	0	NF0066790	mRNA1_NF0066790-p1 | transcript=mRNA1_NF0066790 | gene=NF0066790 | organism=Naegleria_fowleri_ATCC_30863 | gene_product=armadillo repeat domain-containing protein | transcript_product=armadillo repeat domain-containing protein | location=Nfow_scaffold00056
NaN	NaN	NaN	NaN	NaN	24.0453	1	1	1	4	4	4	31.673	0.0015552	2.6065	96950000	7	NaN	24.0453	NaN	0	NA	0.99451	NaN	0	NF0007320	mRNA1_NF0007320-p1 | transcript=mRNA1_NF0007320 | gene=NF0007320 | organism=Naegleria_fowleri_ATCC_30863 | gene_product=dna helicase | transcript_product=dna helicase | location=Nfow_scaffold00004:253715-254536(-) | protein_length=273 | sequence_SO=superco
NaN	NaN	NaN	NaN	NaN	24.0449	2	2	2	3.3	3.3	3.3	90.691	0.0047309	1.9773	30046000	3	NaN	24.0449	NaN	0	NA	0.874554	NaN	0	NF0059910	mRNA1_NF0059910-p1 | transcript=mRNA1_NF0059910 | gene=NF0059910 | organism=Naegleria_fowleri_ATCC_30863 | gene_product=hypothetical protein NAEGRDRAFT 78427 | transcript_product=hypothetical protein NAEGRDRAFT 78427 | location=Nfow_scaffold00047:75278-777
NaN	NaN	NaN	NaN	NaN	24.0428	2	2	2	5	5	5	82.42	0	3.9947	16798000	2	NaN	24.0428	NaN	0	NA	0.875456	NaN	0	NF0059350	mRNA2_NF0059350-p1 | transcript=mRNA2_NF0059350 | gene=NF0059350 | organism=Naegleria_fowleri_ATCC_30863 | gene_product=dna ligase 1-like | transcript_product=dna ligase 1-like | location=Nfow_scaffold00046:127609-129828(+) | protein_length=722 | sequence_
NaN	NaN	NaN	NaN	NaN	24.0391	2	2	2	4.2	4.2	4.2	109.53	0	4.2891	103280000	7	NaN	24.0391	NaN	0	NA	0.991025	NaN	0	NF0008450	mRNA1_NF0008450-p1 | transcript=mRNA1_NF0008450 | gene=NF0008450 | organism=Naegleria_fowleri_ATCC_30863 | gene_product=leucine-rich repeat protein 1 | transcript_product=leucine-rich repeat protein 1 | location=Nfow_scaffold00005:42620-45529(+) | protein_
NaN	NaN	NaN	23.9692	24.1476	24.0319	3	3	3	21.8	21.8	21.8	15.185	0	8.0068	90630000	10	NaN	24.0319	NaN	0	NA	0.78645	NaN	0	NF0114710	mRNA1_NF0114710-p1 | transcript=mRNA1_NF0114710 | gene=NF0114710 | organism=Naegleria_fowleri_ATCC_30863 | gene_product=adp-ribosylation factor gtpase-activating protein agd12-like isoform x2 | transcript_product=adp-ribosylation factor gtpase-activating p
NaN	NaN	NaN	NaN	NaN	24.0103	3	3	3	10	10	10	39.793	0.0044616	2.0591	45417000	2	NaN	24.0103	NaN	0	NA	0.78066	NaN	0	NF0120070	mRNA1_NF0120070-p1 | transcript=mRNA1_NF0120070 | gene=NF0120070 | organism=Naegleria_fowleri_ATCC_30863 | gene_product=unspecified product | transcript_product=unspecified product | location=Nfow_scaffold00185:25957-27012(-) | protein_length=351 | sequenc
NaN	NaN	NaN	NaN	NaN	24.0093	1	1	1	3.5	3.5	3.5	71.756	0	5.7289	45520000	3	NaN	24.0093	NaN	0	NA	0.94118	NaN	0	NF0029570	mRNA1_NF0029570-p1 | transcript=mRNA1_NF0029570 | gene=NF0029570 | organism=Naegleria_fowleri_ATCC_30863 | gene_product=predicted protein | transcript_product=predicted protein | location=Nfow_scaffold00017:210996-212888(+) | protein_length=631 | sequence_
NaN	NaN	NaN	23.9882	NaN	24.0285	5	5	5	9.4	9.4	9.4	110.82	0	11.241	43350000	10	NaN	24.0083	NaN	0	NA	0.919419	NaN	0	NF0038500	mRNA1_NF0038500-p1 | transcript=mRNA1_NF0038500 | gene=NF0038500 | organism=Naegleria_fowleri_ATCC_30863 | gene_product=ccaat enhancer-binding protein zeta | transcript_product=ccaat enhancer-binding protein zeta | location=Nfow_scaffold00024:97964-100876(
NaN	NaN	NaN	23.9228	24.0008	24.9771	3	3	3	12.4	12.4	12.4	48.493	0	11.868	148060000	12	NaN	24.0008	NaN	0	NA	0.80511	NaN	0	NF0103940	mRNA1_NF0103940-p1 | transcript=mRNA1_NF0103940 | gene=NF0103940 | organism=Naegleria_fowleri_ATCC_30863 | gene_product=hypothetical protein NAEGRDRAFT 56599 | transcript_product=hypothetical protein NAEGRDRAFT 56599 | location=Nfow_scaffold00127:67018-683
NaN	NaN	NaN	23.3163	24.6717	NaN	3	3	3	14.8	14.8	14.8	39.439	0	3.6397	55864000	5	NaN	23.994	NaN	0	NA	0.95174	NaN	0	NF0024530	mRNA1_NF0024530-p1 | transcript=mRNA1_NF0024530 | gene=NF0024530 | organism=Naegleria_fowleri_ATCC_30863 | gene_product=patatin family protein | transcript_product=patatin family protein | location=Nfow_scaffold00014:126248-127946(+) | protein_length=357 |
NaN	NaN	NaN	NaN	NaN	23.9937	1	1	1	7.2	7.2	7.2	33.805	0	5.1103	152360000	5	NaN	23.9937	NaN	0	NA	0.842699	NaN	0	NF0077820	mRNA1_NF0077820-p1 | transcript=mRNA1_NF0077820 | gene=NF0077820 | organism=Naegleria_fowleri_ATCC_30863 | gene_product=dnaj homolog subfamily b member 4-like | transcript_product=dnaj homolog subfamily b member 4-like | location=Nfow_scaffold00073:27082-2
NaN	NaN	NaN	NaN	NaN	23.9857	1	1	1	7.9	7.9	7.9	18.884	0	4.4524	57460000	4	NaN	23.9857	NaN	0	NA	1	NaN	0	NF0005280	mRNA1_NF0005280-p1 | transcript=mRNA1_NF0005280 | gene=NF0005280 | organism=Naegleria_fowleri_ATCC_30863 | gene_product=predicted protein | transcript_product=predicted protein | location=Nfow_scaffold00003:274715-275209(+) | protein_length=165 | sequence_
NaN	NaN	NaN	23.8522	23.9823	24.1116	4	4	4	16.2	16.2	16.2	43.869	0	5.5352	57581000	5	NaN	23.9823	NaN	0	NA	0.981849	NaN	0	NF0012260	mRNA1_NF0012260-p1 | transcript=mRNA1_NF0012260 | gene=NF0012260 | organism=Naegleria_fowleri_ATCC_30863 | gene_product=ribosome biogenesis regulatory protein homolog | transcript_product=ribosome biogenesis regulatory protein homolog | location=Nfow_scaff
NaN	NaN	NaN	NaN	23.7931	24.1663	1	1	1	5.2	5.2	5.2	26.461	0.0041779	2.1072	98947000	2	NaN	23.9797	NaN	0	NA	0.837431	NaN	0	NF0079910	mRNA1_NF0079910-p1 | transcript=mRNA1_NF0079910 | gene=NF0079910 | organism=Naegleria_fowleri_ATCC_30863 | gene_product=udp-n-acetylglucosamine transferase subunit alg14 homolog | transcript_product=udp-n-acetylglucosamine transferase subunit alg14 homolog
NaN	NaN	NaN	23.7873	24.1595	NaN	2	2	2	11.6	11.6	11.6	36.196	0	3.289	78904000	11	NaN	23.9734	NaN	0	NA	0.752944	NaN	0	NF0054610	mRNA6_NF0054610-p1 | transcript=mRNA6_NF0054610 | gene=NF0054610 | organism=Naegleria_fowleri_ATCC_30863 | gene_product=alkaline phytoceramidase, btb poz and math domain-containing protein 2-like, family transcriptional regulator, transcription factor jumo
NaN	NaN	NaN	NaN	NaN	23.9707	1	1	1	2.2	2.2	2.2	55.285	0.0015615	2.661	43311000	5	NaN	23.9707	NaN	0	NA	0.827896	NaN	0	NF0087070	mRNA1_NF0087070-p1 | transcript=mRNA1_NF0087070 | gene=NF0087070 | organism=Naegleria_fowleri_ATCC_30863 | gene_product=membrane protein | transcript_product=membrane protein | location=Nfow_scaffold00089:105060-106529(-) | protein_length=489 | sequence_SO
NaN	NaN	NaN	24.0132	23.9569	23.4182	6	6	6	6.3	6.3	6.3	148.62	0	14.131	65937000	12	NaN	23.9569	NaN	0	NA	0.764479	NaN	0	NF0016060	mRNA2_NF0016060-p1 | transcript=mRNA2_NF0016060 | gene=NF0016060 | organism=Naegleria_fowleri_ATCC_30863 | gene_product=gtp cyclohydrolase, predicted protein | transcript_product=predicted protein | location=Nfow_scaffold00009:118389-122566(+) | protein_le
NaN	NaN	NaN	NaN	23.9436	NaN	2	2	2	5.6	5.6	5.6	77.866	0.007186	1.6978	64274000	3	NaN	23.9436	NaN	0	NA	0.756076	NaN	0	NF0054610	mRNA3_NF0054610-p1 | transcript=mRNA3_NF0054610 | gene=NF0054610 | organism=Naegleria_fowleri_ATCC_30863 | gene_product=alkaline phytoceramidase, btb poz and math domain-containing protein 2-like, family transcriptional regulator, transcription factor jumo
NaN	NaN	NaN	NaN	NaN	23.9405	1	1	1	7.7	7.7	7.7	45.386	0	3.2881	60309000	5	NaN	23.9405	NaN	0	NA	0.995678	NaN	0	NF0006790	mRNA1_NF0006790-p1 | transcript=mRNA1_NF0006790 | gene=NF0006790 | organism=Naegleria_fowleri_ATCC_30863 | gene_product=hypothetical protein NAEGRDRAFT 58251 | transcript_product=hypothetical protein NAEGRDRAFT 58251 | location=Nfow_scaffold00004:134750-13
NaN	NaN	NaN	NaN	NaN	23.919	2	2	2	17	17	17	18.709	0.0015518	2.5736	75657000	5	NaN	23.919	NaN	0	NA	1	NaN	0	NF0001590	mRNA2_NF0001590-p1 | transcript=mRNA2_NF0001590 | gene=NF0001590 | organism=Naegleria_fowleri_ATCC_30863 | gene_product=transmembrane protein 56-b, transmembrane protein 56-b-like | transcript_product=transmembrane protein 56-b | location=Nfow_scaffold0000
NaN	NaN	NaN	NaN	NaN	23.8882	2	2	2	3.5	3.5	3.5	146.66	0.00032352	3.2026	28911000	3	NaN	23.8882	NaN	0	NA	0.99802	NaN	0	NF0006350	mRNA1_NF0006350-p1 | transcript=mRNA1_NF0006350 | gene=NF0006350 | organism=Naegleria_fowleri_ATCC_30863 | gene_product=rrp12-like protein isoform x1 | transcript_product=rrp12-like protein isoform x1 | location=Nfow_scaffold00004:43265-47277(-) | protein_
NaN	NaN	NaN	24.0534	NaN	23.6363	2	2	2	16.9	16.9	16.9	25.933	0	18.497	86696000	7	NaN	23.8449	NaN	0	NA	0.81805	NaN	0	NF0093990	mRNA1_NF0093990-p1 | transcript=mRNA1_NF0093990 | gene=NF0093990 | organism=Naegleria_fowleri_ATCC_30863 | gene_product=predicted protein | transcript_product=predicted protein | location=Nfow_scaffold00103:45214-46118(+) | protein_length=237 | sequence_SO
NaN	NaN	NaN	23.8699	23.7988	NaN	2	2	2	8.4	8.4	8.4	26.168	0.00032415	3.2351	56073000	6	NaN	23.8344	NaN	0	NA	0.975825	NaN	0	NF0014340	mRNA1_NF0014340-p1 | transcript=mRNA1_NF0014340 | gene=NF0014340 | organism=Naegleria_fowleri_ATCC_30863 | gene_product=iron-sulfur protein | transcript_product=iron-sulfur protein | location=Nfow_scaffold00008:57435-58148(+) | protein_length=237 | sequenc
NaN	NaN	NaN	23.8912	NaN	23.7588	4	4	4	7.9	7.9	7.9	75.939	0	3.4968	30827000	6	NaN	23.825	NaN	0	NA	0.991797	NaN	0	NF0007920	mRNA1_NF0007920-p1 | transcript=mRNA1_NF0007920 | gene=NF0007920 | organism=Naegleria_fowleri_ATCC_30863 | gene_product=eukaryotic translation initiation factor sui1 family protein isoform 1 | transcript_product=eukaryotic translation initiation factor sui
NaN	NaN	NaN	NaN	23.8198	NaN	3	3	3	4.9	4.9	4.9	82.176	0.0054977	1.7674	84203000	2	NaN	23.8198	NaN	0	NA	0.823076	NaN	0	NF0089750	mRNA1_NF0089750-p1 | transcript=mRNA1_NF0089750 | gene=NF0089750 | organism=Naegleria_fowleri_ATCC_30863 | gene_product=dna replication protein | transcript_product=dna replication protein | location=Nfow_scaffold00095:19961-22159(+) | protein_length=700 |
NaN	NaN	NaN	23.808	23.8021	NaN	2	2	2	16	16	16	22.825	0	9.4898	72359000	9	NaN	23.8051	NaN	0	NA	0.974331	NaN	0	NF0014920	mRNA1_NF0014920-p1 | transcript=mRNA1_NF0014920 | gene=NF0014920 | organism=Naegleria_fowleri_ATCC_30863 | gene_product=ras small monomeric gtpase protein | transcript_product=ras small monomeric gtpase protein | location=Nfow_scaffold00008:192695-193546(+
NaN	NaN	NaN	NaN	NaN	23.7977	2	2	2	5.1	5.1	5.1	59.483	0	4.0052	36140000	3	NaN	23.7977	NaN	0	NA	0.916769	NaN	0	NF0039320	mRNA1_NF0039320-p1 | transcript=mRNA1_NF0039320 | gene=NF0039320 | organism=Naegleria_fowleri_ATCC_30863 | gene_product=coiled-coil domain-containing protein 132 isoform x2 | transcript_product=coiled-coil domain-containing protein 132 isoform x2 | locatio
NaN	NaN	NaN	23.7967	23.74	25.0366	3	3	3	15.2	15.2	15.2	43.567	0	25.05	74752000	5	NaN	23.7967	NaN	0	NA	0.801055	NaN	0	NF0106320	mRNA1_NF0106320-p1 | transcript=mRNA1_NF0106320 | gene=NF0106320 | organism=Naegleria_fowleri_ATCC_30863 | gene_product=transcriptional regulator | transcript_product=transcriptional regulator | location=Nfow_scaffold00134:21121-22347(-) | protein_length=4
NaN	NaN	NaN	23.7945	NaN	NaN	3	3	3	15.5	15.5	15.5	32.877	0	6.4274	64481000	6	NaN	23.7945	NaN	0	NA	0.778035	NaN	0	NF0122690	mRNA1_NF0122690-p1 | transcript=mRNA1_NF0122690 | gene=NF0122690 | organism=Naegleria_fowleri_ATCC_30863 | gene_product=aig2 family protein | transcript_product=aig2 family protein | location=Nfow_scaffold00199:21296-22352(-) | protein_length=291 | sequenc
NaN	NaN	NaN	NaN	NaN	23.7868	1	1	1	13.7	13.7	13.7	11.64	0.00032394	3.2291	71797000	12	NaN	23.7868	NaN	0	NA	0.776137	NaN	0	NF0123820	mRNA1_NF0123820-p1 | transcript=mRNA1_NF0123820 | gene=NF0123820 | organism=Naegleria_fowleri_ATCC_30863 | gene_product=alpha beta, hydrolase | transcript_product=hydrolase | location=Nfow_scaffold00206:15870-16178(+) | protein_length=102 | sequence_SO=sup
NaN	NaN	NaN	23.8064	23.7848	23.5482	3	3	3	9.9	9.9	9.9	37.641	0	3.9913	48060000	5	NaN	23.7848	NaN	0	NA	0.940833	NaN	0	NF0029590	mRNA1_NF0029590-p1 | transcript=mRNA1_NF0029590 | gene=NF0029590 | organism=Naegleria_fowleri_ATCC_30863 | gene_product=ribosomal rna processing brix domain protein isoform 1 | transcript_product=ribosomal rna processing brix domain protein isoform 1 | loc
NaN	NaN	NaN	23.6212	23.7745	24.3734	4	4	4	7.9	7.9	7.9	87.186	0	11.5	54664000	13	NaN	23.7745	NaN	0	NA	0.862696	NaN	0	NF0065570	mRNA1_NF0065570-p1 | transcript=mRNA1_NF0065570 | gene=NF0065570 | organism=Naegleria_fowleri_ATCC_30863 | gene_product=neuroguidin isoform x2 | transcript_product=neuroguidin isoform x2 | location=Nfow_scaffold00054:86307-88577(+) | protein_length=756 | s
NaN	NaN	NaN	NaN	NaN	23.7663	1	1	1	4.7	4.7	4.7	28.099	0	8.2163	96454000	7	NaN	23.7663	NaN	0	NA	0.904389	NaN	0	NF0044660	mRNA1_NF0044660-p1 | transcript=mRNA1_NF0044660 | gene=NF0044660 | organism=Naegleria_fowleri_ATCC_30863 | gene_product=stromal cell-derived factor 2-like | transcript_product=stromal cell-derived factor 2-like | location=Nfow_scaffold00030:55446-56216(+)
NaN	NaN	NaN	NaN	NaN	23.7606	1	1	1	11	11	11	12.616	0	6.3203	120190000	7	NaN	23.7606	NaN	0	NA	0.854871	NaN	0	NF0070310	mRNA1_NF0070310-p1 | transcript=mRNA1_NF0070310 | gene=NF0070310 | organism=Naegleria_fowleri_ATCC_30863 | gene_product=predicted protein | transcript_product=predicted protein | location=Nfow_scaffold00061:80536-80862(-) | protein_length=109 | sequence_SO
NaN	NaN	NaN	NaN	23.7558	NaN	3	3	3	7.1	7.1	7.1	76.096	0.0026987	2.1682	66990000	2	NaN	23.7558	NaN	0	NA	0.956389	NaN	0	NF0023090	mRNA1_NF0023090-p1 | transcript=mRNA1_NF0023090 | gene=NF0023090 | organism=Naegleria_fowleri_ATCC_30863 | gene_product=polyhydroxyalkanoate synthesis repressor | transcript_product=polyhydroxyalkanoate synthesis repressor | location=Nfow_scaffold00013:135
NaN	NaN	NaN	23.755	NaN	NaN	3	3	3	11.3	11.3	11.3	51.214	0	9.8845	58812000	7	NaN	23.755	NaN	0	NA	0.792573	NaN	0	NF0111320	mRNA1_NF0111320-p1 | transcript=mRNA1_NF0111320 | gene=NF0111320 | organism=Naegleria_fowleri_ATCC_30863 | gene_product=carbon-nitrogen hydrolase | transcript_product=carbon-nitrogen hydrolase | location=Nfow_scaffold00149:44393-45745(+) | protein_length=4
NaN	NaN	NaN	NaN	NaN	23.7497	2	2	2	27.2	27.2	27.2	15.793	0	11.353	164270000	11	NaN	23.7497	NaN	0	NA	0.856886	NaN	0	NF0068730	mRNA1_NF0068730-p1 | transcript=mRNA1_NF0068730 | gene=NF0068730 | organism=Naegleria_fowleri_ATCC_30863 | gene_product=dutp pyrophosphatase | transcript_product=dutp pyrophosphatase | location=Nfow_scaffold00058:139100-139543(+) | protein_length=147 | seq
NaN	NaN	NaN	NaN	23.7492	NaN	3	3	3	3.8	3.8	3.8	124.54	0.0082999	1.6557	27747000	3	NaN	23.7492	NaN	0	NA	0.838534	NaN	0	NF0079580	mRNA1_NF0079580-p1 | transcript=mRNA1_NF0079580 | gene=NF0079580 | organism=Naegleria_fowleri_ATCC_30863 | gene_product=atp-dependent rna helicase ddx24 | transcript_product=atp-dependent rna helicase ddx24 | location=Nfow_scaffold00076:28608-31892(+) | pr
NaN	NaN	NaN	NaN	NaN	23.7485	1	1	1	3.8	3.8	3.8	32.288	0.0047464	2.0064	91823000	5	NaN	23.7485	NaN	0	NA	0.808435	NaN	0	NF0102320	mRNA1_NF0102320-p1 | transcript=mRNA1_NF0102320 | gene=NF0102320 | organism=Naegleria_fowleri_ATCC_30863 | gene_product=solute carrier family 35 member b1-like | transcript_product=solute carrier family 35 member b1-like | location=Nfow_scaffold00123:51689
NaN	NaN	NaN	NaN	23.6495	23.8207	2	2	2	4.5	4.5	4.5	44.534	0.00094667	2.7845	162960000	3	NaN	23.7351	NaN	0	NA	0.943274	NaN	0	NF0028540	mRNA1_NF0028540-p1 | transcript=mRNA1_NF0028540 | gene=NF0028540 | organism=Naegleria_fowleri_ATCC_30863 | gene_product=motile sperm domain-containing protein 1-like | transcript_product=motile sperm domain-containing protein 1-like | location=Nfow_scaffol
NaN	NaN	NaN	NaN	NaN	23.7188	4	4	4	6.9	6.9	6.9	112.85	0	6.9431	34253000	12	NaN	23.7188	NaN	0	NA	0.760823	NaN	0	NF0068290	mRNA2_NF0068290-p1 | transcript=mRNA2_NF0068290 | gene=NF0068290 | organism=Naegleria_fowleri_ATCC_30863 | gene_product=high affinity copper uptake protein 1 isoform x3, peptidase c1, predicted protein | transcript_product=peptidase c1 | location=Nfow_scaf
NaN	NaN	NaN	23.8666	23.711	23.6985	2	2	2	12.6	12.6	12.6	42.378	0	4.884	63604000	8	NaN	23.711	NaN	0	NA	0.96546	NaN	0	NF0019660	mRNA1_NF0019660-p1 | transcript=mRNA1_NF0019660 | gene=NF0019660 | organism=Naegleria_fowleri_ATCC_30863 | gene_product=peroxisomal targeting signal 2 receptor | transcript_product=peroxisomal targeting signal 2 receptor | location=Nfow_scaffold00011:14208
NaN	NaN	NaN	NaN	NaN	23.7044	2	2	2	11	11	11	52.207	0	7.2839	42534000	3	NaN	23.7044	NaN	0	NA	0.959635	NaN	0	NF0021800	mRNA2_NF0021800-p1 | transcript=mRNA2_NF0021800 | gene=NF0021800 | organism=Naegleria_fowleri_ATCC_30863 | gene_product=7-fold repeat in clathrin and vps proteins repeat-containing protein | transcript_product=7-fold repeat in clathrin and vps proteins rep
NaN	NaN	NaN	NaN	NaN	23.702	1	1	1	4.5	4.5	4.5	27.273	0.0054945	1.7568	77898000	1	NaN	23.702	NaN	0	NA	0.815428	NaN	0	NF0095230	mRNA1_NF0095230-p1 | transcript=mRNA1_NF0095230 | gene=NF0095230 | organism=Naegleria_fowleri_ATCC_30863 | gene_product=rgs-domain-containing protein | transcript_product=rgs-domain-containing protein | location=Nfow_scaffold00106:25536-26279(+) | protein_
NaN	NaN	NaN	NaN	NaN	23.6987	1	1	1	4.1	4.1	4.1	24.37	0.0096563	1.5545	105180000	5	NaN	23.6987	NaN	0	NA	0.9329	NaN	0	NF0032820	mRNA2_NF0032820-p1 | transcript=mRNA2_NF0032820 | gene=NF0032820 | organism=Naegleria_fowleri_ATCC_30863 | gene_product=ras-related c3 botulinum toxin substrate 1, ras-related protein rac1-like | transcript_product=ras-related c3 botulinum toxin substrate
NaN	NaN	NaN	24.1474	23.4239	23.6825	5	5	5	9.2	9.2	9.2	80.978	0	4.5364	47010000	8	NaN	23.6825	NaN	0	NA	0.88829	NaN	0	NF0053370	mRNA1_NF0053370-p1 | transcript=mRNA1_NF0053370 | gene=NF0053370 | organism=Naegleria_fowleri_ATCC_30863 | gene_product=nuc189-domain-containing protein | transcript_product=nuc189-domain-containing protein | location=Nfow_scaffold00039:52284-54476(+) | pr
NaN	NaN	NaN	23.5955	23.679	24.8393	2	2	2	11.5	11.5	11.5	21.908	0.00032237	3.1429	106830000	9	NaN	23.679	NaN	0	NA	0.805875	NaN	0	NF0103140	mRNA1_NF0103140-p1 | transcript=mRNA1_NF0103140 | gene=NF0103140 | organism=Naegleria_fowleri_ATCC_30863 | gene_product=unspecified product | transcript_product=unspecified product | location=Nfow_scaffold00125:62971-63546(+) | protein_length=191 | sequenc
NaN	NaN	NaN	NaN	NaN	23.6607	2	2	2	11.7	11.7	11.7	28.486	0.0041791	2.113	63666000	3	NaN	23.6607	NaN	0	NA	0.799294	NaN	0	NF0107090	mRNA1_NF0107090-p1 | transcript=mRNA1_NF0107090 | gene=NF0107090 | organism=Naegleria_fowleri_ATCC_30863 | gene_product=calcium-binding protein 39-like, conidiophore development protein | transcript_product=calcium-binding protein 39-like | location=Nfow_s
NaN	NaN	NaN	23.5957	23.7245	NaN	4	4	4	11.6	11.6	11.6	67.656	0	7.5368	55715000	6	NaN	23.6601	NaN	0	NA	0.914135	NaN	0	NF0040050	mRNA1_NF0040050-p1 | transcript=mRNA1_NF0040050 | gene=NF0040050 | organism=Naegleria_fowleri_ATCC_30863 | gene_product=caax prenyl protease 1 homolog, peptidase m48 | transcript_product=caax prenyl protease 1 homolog | location=Nfow_scaffold00025:202231-2
NaN	NaN	NaN	NaN	NaN	23.6526	13	1	1	35.6	2.6	2.6	56.576	0	3.7951	49375000	6	NaN	23.6526	NaN	0	NA	0.761962	NaN	0	NF0047340	mRNA2_NF0047340-p1 | transcript=mRNA2_NF0047340 | gene=NF0047340 | organism=Naegleria_fowleri_ATCC_30863 | gene_product=coactosin-like f-actin binding protein 1, di-haem cytochrome c peroxidase, unspecified product | transcript_product=coactosin-like f-act
NaN	NaN	NaN	23.217	NaN	24.0835	2	2	2	4.7	4.7	4.7	51.084	0.0083071	1.6599	68777000	5	NaN	23.6503	NaN	0	NA	0.976949	NaN	0	NF0013750	mRNA1_NF0013750-p1 | transcript=mRNA1_NF0013750 | gene=NF0013750 | organism=Naegleria_fowleri_ATCC_30863 | gene_product=molybdate-anion transporter-like | transcript_product=molybdate-anion transporter-like | location=Nfow_scaffold00007:294188-295711(-) |
NaN	NaN	NaN	23.6419	NaN	NaN	4	4	4	13.3	13.3	13.3	65.672	0	12.503	66859000	12	NaN	23.6419	NaN	0	NA	0.83633	NaN	0	NF0080530	mRNA1_NF0080530-p1 | transcript=mRNA1_NF0080530 | gene=NF0080530 | organism=Naegleria_fowleri_ATCC_30863 | gene_product=alkyl hydroperoxide reductase | transcript_product=alkyl hydroperoxide reductase | location=Nfow_scaffold00077:115717-117502(-) | protei
NaN	NaN	NaN	23.6912	NaN	23.58	4	4	4	14	14	14	52.372	0	13.638	67716000	6	NaN	23.6356	NaN	0	NA	0.825211	NaN	0	NF0088800	mRNA1_NF0088800-p1 | transcript=mRNA1_NF0088800 | gene=NF0088800 | organism=Naegleria_fowleri_ATCC_30863 | gene_product=phytase | transcript_product=phytase | location=Nfow_scaffold00093:33521-34915(+) | protein_length=464 | sequence_SO=supercontig | SO=pr
NaN	NaN	NaN	NaN	23.6353	NaN	2	2	2	3.9	3.9	3.9	90.892	0.00032446	3.2441	71981000	2	NaN	23.6353	NaN	0	NA	0.8325	NaN	0	NF0083860	mRNA1_NF0083860-p1 | transcript=mRNA1_NF0083860 | gene=NF0083860 | organism=Naegleria_fowleri_ATCC_30863 | gene_product=unspecified product | transcript_product=unspecified product | location=Nfow_scaffold00084:10560-13214(+) | protein_length=876 | sequenc
NaN	NaN	NaN	23.626	NaN	NaN	4	4	4	15.9	15.9	15.9	30.389	0	4.7884	120660000	7	NaN	23.626	NaN	0	NA	0.785964	NaN	0	NF0115020	mRNA1_NF0115020-p1 | transcript=mRNA1_NF0115020 | gene=NF0115020 | organism=Naegleria_fowleri_ATCC_30863 | gene_product=arginine transporter, methylmalonic aciduria type a mitochondrial | transcript_product=methylmalonic aciduria type a mitochondrial | loc
NaN	NaN	NaN	NaN	NaN	23.6178	1	1	1	6.5	6.5	6.5	49.3	0	12.481	55126000	4	NaN	23.6178	NaN	0	NA	0.790112	NaN	0	NF0112910	mRNA1_NF0112910-p1 | transcript=mRNA1_NF0112910 | gene=NF0112910 | organism=Naegleria_fowleri_ATCC_30863 | gene_product=dna repair protein | transcript_product=dna repair protein | location=Nfow_scaffold00155:29697-30983(-) | protein_length=428 | sequence_
NaN	NaN	NaN	NaN	NaN	23.6155	1	1	1	3.6	3.6	3.6	58.15	0	4.3065	71079000	4	NaN	23.6155	NaN	0	NA	0.835781	NaN	0	NF0081130	mRNA1_NF0081130-p1 | transcript=mRNA1_NF0081130 | gene=NF0081130 | organism=Naegleria_fowleri_ATCC_30863 | gene_product=pi-plc x domain-containing protein 3 | transcript_product=pi-plc x domain-containing protein 3 | location=Nfow_scaffold00079:21971-23467
NaN	NaN	NaN	NaN	23.615	NaN	3	3	3	16.1	16.1	16.1	22.303	0.00032134	3.1009	97147000	7	NaN	23.615	NaN	0	NA	0.777559	NaN	0	NF0123050	mRNA1_NF0123050-p1 | transcript=mRNA1_NF0123050 | gene=NF0123050 | organism=Naegleria_fowleri_ATCC_30863 | gene_product=high mobility group protein b3 | transcript_product=high mobility group protein b3 | location=Nfow_scaffold00201:21799-22686(-) | protei
NaN	NaN	NaN	NaN	23.6982	23.5171	3	3	3	4.8	4.8	4.8	150.18	0	14.357	29466000	5	NaN	23.6076	NaN	0	NA	0.809721	NaN	0	NF0099780	mRNA1_NF0099780-p1 | transcript=mRNA1_NF0099780 | gene=NF0099780 | organism=Naegleria_fowleri_ATCC_30863 | gene_product=ribosome biogenesis protein bms1 homolog | transcript_product=ribosome biogenesis protein bms1 homolog | location=Nfow_scaffold00116:465
NaN	NaN	NaN	NaN	NaN	23.5951	1	1	1	7	7	7	16.92	0.0027108	2.2201	180690000	2	NaN	23.5951	NaN	0	NA	0.870664	NaN	0	NF0061640	mRNA1_NF0061640-p1 | transcript=mRNA1_NF0061640 | gene=NF0061640 | organism=Naegleria_fowleri_ATCC_30863 | gene_product=cox assembly mitochondrial protein 2 homolog | transcript_product=cox assembly mitochondrial protein 2 homolog | location=Nfow_scaffold0
NaN	NaN	NaN	23.5882	NaN	NaN	3	3	3	13.9	13.9	13.9	38.388	0	5.661	41239000	5	NaN	23.5882	NaN	0	NA	0.9353	NaN	0	NF0032090	mRNA1_NF0032090-p1 | transcript=mRNA1_NF0032090 | gene=NF0032090 | organism=Naegleria_fowleri_ATCC_30863 | gene_product=dna repair protein rad51 | transcript_product=dna repair protein rad51 | location=Nfow_scaffold00019:121432-122493(+) | protein_length=3
NaN	NaN	NaN	NaN	NaN	23.5752	3	3	3	4.7	4.7	4.7	113.46	0.0069005	1.7035	34050000	4	NaN	23.5752	NaN	0	NA	0.844657	NaN	0	NF0076050	mRNA1_NF0076050-p1 | transcript=mRNA1_NF0076050 | gene=NF0076050 | organism=Naegleria_fowleri_ATCC_30863 | gene_product=predicted protein | transcript_product=predicted protein | location=Nfow_scaffold00070:48358-51336(+) | protein_length=992 | sequence_SO
NaN	NaN	NaN	NaN	23.5716	NaN	2	2	2	17.1	17.1	17.1	18.967	0.0015295	2.4091	35571000	4	NaN	23.5716	NaN	0	NA	0.783062	NaN	0	NF0118280	mRNA1_NF0118280-p1 | transcript=mRNA1_NF0118280 | gene=NF0118280 | organism=Naegleria_fowleri_ATCC_30863 | gene_product=mitochondrial inner membrane protease subunit | transcript_product=mitochondrial inner membrane protease subunit | location=Nfow_scaffol
NaN	NaN	NaN	23.5667	23.4649	23.7431	3	3	3	17.4	17.4	17.4	37.752	0	18.052	54078000	7	NaN	23.5667	NaN	0	NA	0.955671	NaN	0	NF0023110	mRNA1_NF0023110-p1 | transcript=mRNA1_NF0023110 | gene=NF0023110 | organism=Naegleria_fowleri_ATCC_30863 | gene_product=hypothetical protein NAEGRDRAFT 77910 | transcript_product=hypothetical protein NAEGRDRAFT 77910 | location=Nfow_scaffold00013:140345-14
NaN	NaN	NaN	NaN	NaN	23.564	1	1	1	7.6	7.6	7.6	28.218	0.00063432	2.8695	79547000	8	NaN	23.564	NaN	0	NA	0.795795	NaN	0	NF0109490	mRNA1_NF0109490-p1 | transcript=mRNA1_NF0109490 | gene=NF0109490 | organism=Naegleria_fowleri_ATCC_30863 | gene_product=ribonuclease oy-like | transcript_product=ribonuclease oy-like | location=Nfow_scaffold00143:32045-33229(-) | protein_length=251 | seque
NaN	NaN	NaN	NaN	NaN	23.5581	1	1	1	3	3	3	76.652	0.0015291	2.4084	35304000	1	NaN	23.5581	NaN	0	NA	0.752277	NaN	0	NF0056520	mRNA8_NF0056520-p1 | transcript=mRNA8_NF0056520 | gene=NF0056520 | organism=Naegleria_fowleri_ATCC_30863 | gene_product=acyl- synthetase, deoxycytidine triphosphate deaminase, hypothetical protein BN85314130, integral membrane isoform 1, transmembrane prot
NaN	NaN	NaN	NaN	NaN	23.5517	2	2	2	3.5	3.5	3.5	109.76	0	10.603	13288000	3	NaN	23.5517	NaN	0	NA	0.796044	NaN	0	NF0109390	mRNA1_NF0109390-p1 | transcript=mRNA1_NF0109390 | gene=NF0109390 | organism=Naegleria_fowleri_ATCC_30863 | gene_product=ras guanine nucleotide exchange factor | transcript_product=ras guanine nucleotide exchange factor | location=Nfow_scaffold00143:10248-1
NaN	NaN	NaN	NaN	NaN	23.5465	1	1	1	8.4	8.4	8.4	41.291	0	5.3976	65699000	12	NaN	23.5465	NaN	0	NA	0.882132	NaN	0	NF0056560	mRNA1_NF0056560-p1 | transcript=mRNA1_NF0056560 | gene=NF0056560 | organism=Naegleria_fowleri_ATCC_30863 | gene_product=rhomboid-like protein 15 | transcript_product=rhomboid-like protein 15 | location=Nfow_scaffold00043:18487-20045(+) | protein_length=368
NaN	NaN	NaN	NaN	NaN	23.5358	2	2	2	9.2	9.2	9.2	31.427	0	10.703	72713000	12	NaN	23.5358	NaN	0	NA	0.945025	NaN	0	NF0027870	mRNA1_NF0027870-p1 | transcript=mRNA1_NF0027870 | gene=NF0027870 | organism=Naegleria_fowleri_ATCC_30863 | gene_product=ringv domain-containing protein | transcript_product=ringv domain-containing protein | location=Nfow_scaffold00016:174964-175889(-) | pr
NaN	NaN	NaN	NaN	NaN	23.5298	1	1	1	1.4	1.4	1.4	73.448	0.0052204	1.79	83723000	9	NaN	23.5298	NaN	0	NA	0.777085	NaN	0	NF0123220	mRNA1_NF0123220-p1 | transcript=mRNA1_NF0123220 | gene=NF0123220 | organism=Naegleria_fowleri_ATCC_30863 | gene_product=transmembrane 9 superfamily member 3-like isoform x2 | transcript_product=transmembrane 9 superfamily member 3-like isoform x2 | locatio
NaN	NaN	NaN	NaN	NaN	23.5252	1	1	1	2.3	2.3	2.3	59.983	0	3.775	74325000	4	NaN	23.5252	NaN	0	NA	0.806641	NaN	0	NF0103060	mRNA1_NF0103060-p1 | transcript=mRNA1_NF0103060 | gene=NF0103060 | organism=Naegleria_fowleri_ATCC_30863 | gene_product=Hypothetical protein NAEGRDRAFT 81042 | transcript_product=Hypothetical protein NAEGRDRAFT 81042 | location=Nfow_scaffold00125:46389-478
NaN	NaN	NaN	NaN	NaN	23.5236	1	1	1	4.9	4.9	4.9	30.427	0	8.754	54451000	8	NaN	23.5236	NaN	0	NA	0.928476	NaN	0	NF0035310	mRNA1_NF0035310-p1 | transcript=mRNA1_NF0035310 | gene=NF0035310 | organism=Naegleria_fowleri_ATCC_30863 | gene_product=vesicle transport through interaction with t-snares homolog 1b | transcript_product=vesicle transport through interaction with t-snares
NaN	NaN	NaN	NaN	23.5937	23.4386	3	3	3	5.2	5.2	5.2	84.954	0	7.242	60292000	10	NaN	23.5161	NaN	0	NA	0.992958	NaN	0	NF0007760	mRNA1_NF0007760-p1 | transcript=mRNA1_NF0007760 | gene=NF0007760 | organism=Naegleria_fowleri_ATCC_30863 | gene_product=pentatricopeptide repeat-containing protein chloroplastic-like | transcript_product=pentatricopeptide repeat-containing protein chloropl
NaN	NaN	NaN	NaN	NaN	23.5135	1	1	1	3.4	3.4	3.4	39.954	0.0015408	2.5038	56816000	5	NaN	23.5135	NaN	0	NA	1	NaN	0	NF0005320	mRNA1_NF0005320-p1 | transcript=mRNA1_NF0005320 | gene=NF0005320 | organism=Naegleria_fowleri_ATCC_30863 | gene_product=protein os-9-like | transcript_product=protein os-9-like | location=Nfow_scaffold00003:285927-286982(-) | protein_length=351 | sequence_
NaN	NaN	NaN	NaN	NaN	23.513	1	1	1	4.7	4.7	4.7	70.666	0	9.8177	49055000	6	NaN	23.513	NaN	0	NA	0.902785	NaN	0	NF0045010	mRNA1_NF0045010-p1 | transcript=mRNA1_NF0045010 | gene=NF0045010 | organism=Naegleria_fowleri_ATCC_30863 | gene_product=unspecified product | transcript_product=unspecified product | location=Nfow_scaffold00030:112381-114662(-) | protein_length=633 | seque
NaN	NaN	NaN	NaN	NaN	23.4987	1	1	1	2.3	2.3	2.3	54.829	0.0015211	2.3332	55438000	7	NaN	23.4987	NaN	0	NA	0.86563	NaN	0	NF0063690	mRNA1_NF0063690-p1 | transcript=mRNA1_NF0063690 | gene=NF0063690 | organism=Naegleria_fowleri_ATCC_30863 | gene_product=trafficking protein particle complex subunit 13 isoform x4 | transcript_product=trafficking protein particle complex subunit 13 isoform
NaN	NaN	NaN	NaN	NaN	23.4851	1	1	1	7.1	7.1	7.1	28.544	0	3.3207	37181000	2	NaN	23.4851	NaN	0	NA	1	NaN	0	NF0003540	mRNA1_NF0003540-p1 | transcript=mRNA1_NF0003540 | gene=NF0003540 | organism=Naegleria_fowleri_ATCC_30863 | gene_product=rna-binding protein pno1 | transcript_product=rna-binding protein pno1 | location=Nfow_scaffold00002:339871-340638(-) | protein_length=2
NaN	NaN	NaN	23.4527	NaN	NaN	2	2	2	2.6	2.6	2.6	95.74	0.0015456	2.533	39819000	7	NaN	23.4527	NaN	0	NA	0.841028	NaN	0	NF0078270	mRNA1_NF0078270-p1 | transcript=mRNA1_NF0078270 | gene=NF0078270 | organism=Naegleria_fowleri_ATCC_30863 | gene_product=c2 domain-containing protein | transcript_product=c2 domain-containing protein | location=Nfow_scaffold00073:119229-121888(+) | protein_
NaN	NaN	NaN	23.449	NaN	NaN	2	2	2	4.9	4.9	4.9	90.306	0	4.0011	12140000	2	NaN	23.449	NaN	0	NA	1	NaN	0	NF0004500	mRNA1_NF0004500-p1 | transcript=mRNA1_NF0004500 | gene=NF0004500 | organism=Naegleria_fowleri_ATCC_30863 | gene_product=conditioned medium factor | transcript_product=conditioned medium factor | location=Nfow_scaffold00003:86414-88963(+) | protein_length=8
NaN	NaN	NaN	NaN	NaN	23.4486	1	1	1	4.5	4.5	4.5	26.071	0.0052478	1.8338	51499000	3	NaN	23.4486	NaN	0	NA	0.7759	NaN	0	NF0124420	mRNA1_NF0124420-p1 | transcript=mRNA1_NF0124420 | gene=NF0124420 | organism=Naegleria_fowleri_ATCC_30863 | gene_product=unspecified product | transcript_product=unspecified product | location=Nfow_scaffold00210:4965-5819(-) | protein_length=224 | sequence_
NaN	NaN	NaN	NaN	23.2059	23.6845	2	2	2	18.4	18.4	18.4	17.175	0	6.507	54489000	12	NaN	23.4452	NaN	0	NA	0.92175	NaN	0	NF0037570	mRNA1_NF0037570-p1 | transcript=mRNA1_NF0037570 | gene=NF0037570 | organism=Naegleria_fowleri_ATCC_30863 | gene_product=family protein | transcript_product=family protein | location=Nfow_scaffold00023:166363-166806(-) | protein_length=147 | sequence_SO=sup
NaN	NaN	NaN	NaN	NaN	23.444	1	1	1	14.5	14.5	14.5	17.649	0.002414	2.2368	104660000	11	NaN	23.444	NaN	0	NA	0.900231	NaN	0	NF0046520	mRNA1_NF0046520-p1 | transcript=mRNA1_NF0046520 | gene=NF0046520 | organism=Naegleria_fowleri_ATCC_30863 | gene_product=transmembrane protein 18-like | transcript_product=transmembrane protein 18-like | location=Nfow_scaffold00031:180865-181323(+) | protei
NaN	NaN	NaN	NaN	23.439	NaN	2	2	2	10.8	10.8	10.8	26.725	0.00271	2.2113	48633000	6	NaN	23.439	NaN	0	NA	0.999588	NaN	0	NF0005760	mRNA1_NF0005760-p1 | transcript=mRNA1_NF0005760 | gene=NF0005760 | organism=Naegleria_fowleri_ATCC_30863 | gene_product=ras-related protein rab-36 isoform x2 | transcript_product=ras-related protein rab-36 isoform x2 | location=Nfow_scaffold00003:364581-36
NaN	NaN	NaN	24.1131	22.7297	NaN	2	2	2	7.5	7.5	7.5	51.309	0	12.729	34761000	6	NaN	23.4214	NaN	0	NA	0.810236	NaN	0	NF0099700	mRNA1_NF0099700-p1 | transcript=mRNA1_NF0099700 | gene=NF0099700 | organism=Naegleria_fowleri_ATCC_30863 | gene_product=ligand-binding protein sh3 | transcript_product=ligand-binding protein sh3 | location=Nfow_scaffold00116:31331-32777(+) | protein_length
NaN	NaN	NaN	23.394	23.4401	NaN	2	2	2	4.6	4.6	4.6	87.624	0	4.5857	36781000	2	NaN	23.4171	NaN	0	NA	0.957469	NaN	0	NF0022840	mRNA1_NF0022840-p1 | transcript=mRNA1_NF0022840 | gene=NF0022840 | organism=Naegleria_fowleri_ATCC_30863 | gene_product=fact complex subunit spt16 isoform x2 | transcript_product=fact complex subunit spt16 isoform x2 | location=Nfow_scaffold00013:89440-917
NaN	NaN	NaN	23.8906	23.4092	23.2318	4	4	4	16.7	16.7	16.7	38.386	0	5.9848	38763000	3	NaN	23.4092	NaN	0	NA	0.972098	NaN	0	NF0016500	mRNA1_NF0016500-p1 | transcript=mRNA1_NF0016500 | gene=NF0016500 | organism=Naegleria_fowleri_ATCC_30863 | gene_product=probable rrna-processing protein ebp2 homolog | transcript_product=probable rrna-processing protein ebp2 homolog | location=Nfow_scaffol
NaN	NaN	NaN	NaN	NaN	23.4087	1	1	1	13.3	13.3	13.3	13.602	0	3.6621	18983000	4	NaN	23.4087	NaN	0	NA	0.964728	NaN	0	NF0020090	mRNA1_NF0020090-p1 | transcript=mRNA1_NF0020090 | gene=NF0020090 | organism=Naegleria_fowleri_ATCC_30863 | gene_product=flagellar hook-associated protein | transcript_product=flagellar hook-associated protein | location=Nfow_scaffold00011:240857-241219(+)
NaN	NaN	NaN	23.3982	NaN	NaN	3	3	3	18.6	18.6	18.6	26.207	0.0052129	1.7773	34789000	2	NaN	23.3982	NaN	0	NA	0.865041	NaN	0	NF0063920	mRNA1_NF0063920-p1 | transcript=mRNA1_NF0063920 | gene=NF0063920 | organism=Naegleria_fowleri_ATCC_30863 | gene_product=molecular chaperone | transcript_product=molecular chaperone | location=Nfow_scaffold00052:78113-78775(-) | protein_length=220 | sequenc
NaN	NaN	NaN	23.3979	NaN	NaN	3	3	3	3.6	3.6	3.6	173.85	0.0015207	2.3319	29952000	3	NaN	23.3979	NaN	0	NA	0.905999	NaN	0	NF0043890	mRNA1_NF0043890-p1 | transcript=mRNA1_NF0043890 | gene=NF0043890 | organism=Naegleria_fowleri_ATCC_30863 | gene_product=alkaline phosphatase d | transcript_product=alkaline phosphatase d | location=Nfow_scaffold00029:117182-121898(+) | protein_length=1517
NaN	NaN	NaN	NaN	23.3813	NaN	1	1	1	2.3	2.3	2.3	108.92	0.0088496	1.613	17592000	1	NaN	23.3813	NaN	0	NA	0.791833	NaN	0	NF0111640	mRNA1_NF0111640-p1 | transcript=mRNA1_NF0111640 | gene=NF0111640 | organism=Naegleria_fowleri_ATCC_30863 | gene_product=nuf2 family protein | transcript_product=nuf2 family protein | location=Nfow_scaffold00150:56095-59236(+) | protein_length=955 | sequenc
NaN	NaN	NaN	NaN	NaN	23.3693	1	1	1	4.5	4.5	4.5	36.546	0.00094221	2.7152	50545000	2	NaN	23.3693	NaN	0	NA	0.977324	NaN	0	NF0013740	mRNA1_NF0013740-p1 | transcript=mRNA1_NF0013740 | gene=NF0013740 | organism=Naegleria_fowleri_ATCC_30863 | gene_product=predicted protein | transcript_product=predicted protein | location=Nfow_scaffold00007:293006-294001(+) | protein_length=331 | sequence_
NaN	NaN	NaN	NaN	NaN	23.3691	1	1	1	4.8	4.8	4.8	56.579	0	11.306	138930000	9	NaN	23.3691	NaN	0	NA	0.908263	NaN	0	NF0043170	mRNA1_NF0043170-p1 | transcript=mRNA1_NF0043170 | gene=NF0043170 | organism=Naegleria_fowleri_ATCC_30863 | gene_product=udp-glucose 6-dehydrogenase | transcript_product=udp-glucose 6-dehydrogenase | location=Nfow_scaffold00028:184641-186155(+) | protein_le
NaN	NaN	NaN	NaN	23.2763	23.4571	3	3	3	6.2	6.2	6.2	60.941	0	5.2917	36824000	10	NaN	23.3667	NaN	0	NA	0.778511	NaN	0	NF0122150	mRNA1_NF0122150-p1 | transcript=mRNA1_NF0122150 | gene=NF0122150 | organism=Naegleria_fowleri_ATCC_30863 | gene_product=mfs transporter | transcript_product=mfs transporter | location=Nfow_scaffold00196:12053-13867(+) | protein_length=579 | sequence_SO=sup
NaN	NaN	NaN	22.6551	23.3511	24.2211	4	4	4	9.8	9.8	9.8	54.877	0	8.2238	53300000	10	NaN	23.3511	NaN	0	NA	0.825479	NaN	0	NF0088710	mRNA1_NF0088710-p1 | transcript=mRNA1_NF0088710 | gene=NF0088710 | organism=Naegleria_fowleri_ATCC_30863 | gene_product=serine c-palmitoyltransferase | transcript_product=serine c-palmitoyltransferase | location=Nfow_scaffold00093:13322-15194(-) | protein_
NaN	NaN	NaN	23.3388	NaN	NaN	3	3	3	7.8	7.8	7.8	74.388	0.000323	3.1971	53365000	5	NaN	23.3388	NaN	0	NA	0.877267	NaN	0	NF0058690	mRNA1_NF0058690-p1 | transcript=mRNA1_NF0058690 | gene=NF0058690 | organism=Naegleria_fowleri_ATCC_30863 | gene_product=unspecified product | transcript_product=unspecified product | location=Nfow_scaffold00046:6638-8731(+) | protein_length=656 | sequence_
NaN	NaN	NaN	NaN	NaN	23.3343	1	1	1	14.2	14.2	14.2	15.321	0	5.3557	41545000	4	NaN	23.3343	NaN	0	NA	0.789377	NaN	0	NF0113070	mRNA1_NF0113070-p1 | transcript=mRNA1_NF0113070 | gene=NF0113070 | organism=Naegleria_fowleri_ATCC_30863 | gene_product=transcription and mrna export factor eny2 isoform x2 | transcript_product=transcription and mrna export factor eny2 isoform x2 | locatio
NaN	NaN	NaN	NaN	23.3303	NaN	1	1	1	10.8	10.8	10.8	15.166	0	5.0774	66906000	1	NaN	23.3303	NaN	0	NA	0.990254	NaN	0	NF0008510	mRNA1_NF0008510-p1 | transcript=mRNA1_NF0008510 | gene=NF0008510 | organism=Naegleria_fowleri_ATCC_30863 | gene_product=chaperone protein dnaj 49 | transcript_product=chaperone protein dnaj 49 | location=Nfow_scaffold00005:52976-53368(-) | protein_length=1
NaN	NaN	NaN	NaN	23.322	NaN	1	1	1	6.9	6.9	6.9	32.575	0	6.4224	38161000	7	NaN	23.322	NaN	0	NA	0.982986	NaN	0	NF0011500	mRNA1_NF0011500-p1 | transcript=mRNA1_NF0011500 | gene=NF0011500 | organism=Naegleria_fowleri_ATCC_30863 | gene_product=spermidine synthase | transcript_product=spermidine synthase | location=Nfow_scaffold00006:244199-245068(-) | protein_length=289 | seque
NaN	NaN	NaN	23.8019	22.8143	NaN	2	2	2	12.8	12.8	12.8	25.485	0	11.717	40722000	13	NaN	23.3081	NaN	0	NA	0.818839	NaN	0	NF0093630	mRNA1_NF0093630-p1 | transcript=mRNA1_NF0093630 | gene=NF0093630 | organism=Naegleria_fowleri_ATCC_30863 | gene_product=vacuolar protein sorting-associated protein 32 homolog 2-like | transcript_product=vacuolar protein sorting-associated protein 32 homolo
NaN	NaN	NaN	23.2444	23.3688	NaN	4	4	4	10	10	10	69.376	0	7.176	43380000	11	NaN	23.3066	NaN	0	NA	0.757877	NaN	0	NF0115990	mRNA2_NF0115990-p1 | transcript=mRNA2_NF0115990 | gene=NF0115990 | organism=Naegleria_fowleri_ATCC_30863 | gene_product=major facilitator subfamily protein, mfs multidrug | transcript_product=major facilitator subfamily protein | location=Nfow_scaffold0016
NaN	NaN	NaN	NaN	NaN	23.2924	1	1	1	0.7	0.7	0.7	156.71	0.0024104	2.2235	113130000	4	NaN	23.2924	NaN	0	NA	0.983746	NaN	0	NF0011210	mRNA1_NF0011210-p1 | transcript=mRNA1_NF0011210 | gene=NF0011210 | organism=Naegleria_fowleri_ATCC_30863 | gene_product=intron-binding protein aquarius | transcript_product=intron-binding protein aquarius | location=Nfow_scaffold00006:185116-189249(+) | pr
NaN	NaN	NaN	NaN	23.2894	NaN	2	2	2	21.8	21.8	21.8	18.937	0	5.3964	45692000	12	NaN	23.2894	NaN	0	NA	0.91578	NaN	0	NF0039660	mRNA1_NF0039660-p1 | transcript=mRNA1_NF0039660 | gene=NF0039660 | organism=Naegleria_fowleri_ATCC_30863 | gene_product=glutathione s-transferase | transcript_product=glutathione s-transferase | location=Nfow_scaffold00025:124697-125304(+) | protein_length
NaN	NaN	NaN	23.279	23.2902	NaN	1	1	1	6	6	6	33.649	0.0015509	2.5716	145310000	6	NaN	23.2846	NaN	0	NA	0.796293	NaN	0	NF0109310	mRNA1_NF0109310-p1 | transcript=mRNA1_NF0109310 | gene=NF0109310 | organism=Naegleria_fowleri_ATCC_30863 | gene_product=leucine-rich repeat-containing isoform x1 | transcript_product=leucine-rich repeat-containing isoform x1 | location=Nfow_scaffold00142:6
NaN	NaN	NaN	23.2811	NaN	NaN	2	2	2	3	3	3	96.234	0.0018193	2.3092	24491000	2	NaN	23.2811	NaN	0	NA	0.970615	NaN	0	NF0016850	mRNA1_NF0016850-p1 | transcript=mRNA1_NF0016850 | gene=NF0016850 | organism=Naegleria_fowleri_ATCC_30863 | gene_product=serine threonine-protein kinase pak 7-like | transcript_product=serine threonine-protein kinase pak 7-like | location=Nfow_scaffold00009
NaN	NaN	NaN	23.4865	23.0738	NaN	2	2	2	4.7	4.7	4.7	49.859	0.0074691	1.6887	61249000	2	NaN	23.2802	NaN	0	NA	0.795049	NaN	0	NF0109930	mRNA1_NF0109930-p1 | transcript=mRNA1_NF0109930 | gene=NF0109930 | organism=Naegleria_fowleri_ATCC_30863 | gene_product=alcohol dehydrogenase | transcript_product=alcohol dehydrogenase | location=Nfow_scaffold00144:54424-55935(+) | protein_length=443 | seq
NaN	NaN	NaN	23.732	22.8201	NaN	2	2	2	10.3	10.3	10.3	38.08	0.004745	2.0051	46822000	4	NaN	23.276	NaN	0	NA	0.920417	NaN	0	NF0038220	mRNA1_NF0038220-p1 | transcript=mRNA1_NF0038220 | gene=NF0038220 | organism=Naegleria_fowleri_ATCC_30863 | gene_product=ovarian cancer-associated gene 2 protein homolog | transcript_product=ovarian cancer-associated gene 2 protein homolog | location=Nfow_s
NaN	NaN	NaN	NaN	NaN	23.2708	1	1	1	8.1	8.1	8.1	42.36	0.00032468	3.2492	28709000	3	NaN	23.2708	NaN	0	NA	0.883051	NaN	0	NF0056340	mRNA1_NF0056340-p1 | transcript=mRNA1_NF0056340 | gene=NF0056340 | organism=Naegleria_fowleri_ATCC_30863 | gene_product=protein mef2bnb partial | transcript_product=protein mef2bnb partial | location=Nfow_scaffold00042:126431-127821(+) | protein_length=385
NaN	NaN	NaN	NaN	NaN	23.2594	1	1	1	11.5	11.5	11.5	8.8574	0.0044563	2.0423	185040000	2	NaN	23.2594	NaN	0	NA	0.936333	NaN	0	NF0031990	mRNA1_NF0031990-p1 | transcript=mRNA1_NF0031990 | gene=NF0031990 | organism=Naegleria_fowleri_ATCC_30863 | gene_product=aminoacyl-histidine dipeptidase | transcript_product=aminoacyl-histidine dipeptidase | location=Nfow_scaffold00019:101075-101416(+) | pr
NaN	NaN	NaN	NaN	NaN	23.2459	1	1	1	16.1	16.1	16.1	17.846	0	6.0113	41193000	6	NaN	23.2459	NaN	0	NA	0.879085	NaN	0	NF0057670	mRNA1_NF0057670-p1 | transcript=mRNA1_NF0057670 | gene=NF0057670 | organism=Naegleria_fowleri_ATCC_30863 | gene_product=golgi snap receptor complex member 1 isoform x1 | transcript_product=golgi snap receptor complex member 1 isoform x1 | location=Nfow_sca
NaN	NaN	NaN	23.222	23.2433	NaN	4	4	4	5.2	5.2	5.2	105.38	0	4.6695	31059000	6	NaN	23.2326	NaN	0	NA	0.941877	NaN	0	NF0029510	mRNA1_NF0029510-p1 | transcript=mRNA1_NF0029510 | gene=NF0029510 | organism=Naegleria_fowleri_ATCC_30863 | gene_product=rasgtpase-activating protein | transcript_product=rasgtpase-activating protein | location=Nfow_scaffold00017:198935-201867(+) | protein_
NaN	NaN	NaN	23.4744	23.2117	22.7916	3	3	3	15.4	15.4	15.4	38.326	0	8.9727	50137000	9	NaN	23.2117	NaN	0	NA	0.845218	NaN	0	NF0075680	mRNA1_NF0075680-p1 | transcript=mRNA1_NF0075680 | gene=NF0075680 | organism=Naegleria_fowleri_ATCC_30863 | gene_product=l-2-amino-thiazoline-4-carboxylic acid hydrolase domain protein | transcript_product=l-2-amino-thiazoline-4-carboxylic acid hydrolase do
NaN	NaN	NaN	23.3294	23.0826	NaN	3	3	3	7.9	7.9	7.9	56.446	0.00032279	3.1819	30796000	3	NaN	23.206	NaN	0	NA	0.786207	NaN	0	NF0114760	mRNA1_NF0114760-p1 | transcript=mRNA1_NF0114760 | gene=NF0114760 | organism=Naegleria_fowleri_ATCC_30863 | gene_product=dna-directed rna polymerases i and iii subunit rpac1-like | transcript_product=dna-directed rna polymerases i and iii subunit rpac1-like
NaN	NaN	NaN	NaN	NaN	23.1912	1	1	1	1.1	1.1	1.1	99.29	0.0050133	1.9506	30623000	5	NaN	23.1912	NaN	0	NA	0.921416	NaN	0	NF0037650	mRNA1_NF0037650-p1 | transcript=mRNA1_NF0037650 | gene=NF0037650 | organism=Naegleria_fowleri_ATCC_30863 | gene_product=wd gbeta repeat domain containing protein | transcript_product=wd gbeta repeat domain containing protein | location=Nfow_scaffold00023:1
NaN	NaN	NaN	NaN	23.185	NaN	2	2	2	18.8	18.8	18.8	24.873	0.0015366	2.468	20919000	5	NaN	23.185	NaN	0	NA	0.947488	NaN	0	NF0026570	mRNA1_NF0026570-p1 | transcript=mRNA1_NF0026570 | gene=NF0026570 | organism=Naegleria_fowleri_ATCC_30863 | gene_product=xre family transcriptional regulator | transcript_product=xre family transcriptional regulator | location=Nfow_scaffold00015:214642-2152
NaN	NaN	NaN	23.207	23.163	NaN	4	3	3	8.6	5.9	5.9	57.63	0	4.0005	70901000	6	NaN	23.185	NaN	0	NA	0.814645	NaN	0	NF0095470	mRNA1_NF0095470-p1 | transcript=mRNA1_NF0095470 | gene=NF0095470 | organism=Naegleria_fowleri_ATCC_30863 | gene_product=p21-activated protein kinase, serine threonine-protein kinase pak 2-like, ste family protein kinase | transcript_product=p21-activated p
NaN	NaN	NaN	23.018	23.3472	NaN	2	2	2	10.7	10.7	10.7	27.052	0	5.4365	56268000	4	NaN	23.1826	NaN	0	NA	0.900549	NaN	0	NF0046450	mRNA1_NF0046450-p1 | transcript=mRNA1_NF0046450 | gene=NF0046450 | organism=Naegleria_fowleri_ATCC_30863 | gene_product=predicted protein | transcript_product=predicted protein | location=Nfow_scaffold00031:164792-165496(+) | protein_length=234 | sequence_
NaN	NaN	NaN	NaN	NaN	23.1822	1	1	1	5.3	5.3	5.3	50.286	0	3.9326	49291000	5	NaN	23.1822	NaN	0	NA	0.88798	NaN	0	NF0053380	mRNA1_NF0053380-p1 | transcript=mRNA1_NF0053380 | gene=NF0053380 | organism=Naegleria_fowleri_ATCC_30863 | gene_product=predicted protein | transcript_product=predicted protein | location=Nfow_scaffold00039:54489-55787(+) | protein_length=432 | sequence_SO
NaN	NaN	NaN	NaN	NaN	23.1792	1	1	1	5.8	5.8	5.8	73.958	0	11.556	63585000	5	NaN	23.1792	NaN	0	NA	0.903426	NaN	0	NF0044920	mRNA1_NF0044920-p1 | transcript=mRNA1_NF0044920 | gene=NF0044920 | organism=Naegleria_fowleri_ATCC_30863 | gene_product=gtpase obg | transcript_product=gtpase obg | location=Nfow_scaffold00030:99636-101609(+) | protein_length=657 | sequence_SO=supercontig
NaN	NaN	NaN	NaN	NaN	23.1791	2	2	2	6.6	6.6	6.6	53.774	0	7.1989	45520000	4	NaN	23.1791	NaN	0	NA	0.794801	NaN	0	NF0110250	mRNA1_NF0110250-p1 | transcript=mRNA1_NF0110250 | gene=NF0110250 | organism=Naegleria_fowleri_ATCC_30863 | gene_product=probable s-acyltransferase at3g09320-like | transcript_product=probable s-acyltransferase at3g09320-like | location=Nfow_scaffold00145:5
NaN	NaN	NaN	22.8615	23.4352	23.1759	2	2	2	3.7	3.7	3.7	92.64	0	3.4069	44671000	3	NaN	23.1759	NaN	0	NA	0.948547	NaN	0	NF0026350	mRNA1_NF0026350-p1 | transcript=mRNA1_NF0026350 | gene=NF0026350 | organism=Naegleria_fowleri_ATCC_30863 | gene_product=chloride channel protein | transcript_product=chloride channel protein | location=Nfow_scaffold00015:172163-174789(-) | protein_length=8
NaN	NaN	NaN	NaN	NaN	23.164	2	2	2	10.1	10.1	10.1	36.271	0	6.1407	9769500	2	NaN	23.164	NaN	0	NA	0.811787	NaN	0	NF0098540	mRNA1_NF0098540-p1 | transcript=mRNA1_NF0098540 | gene=NF0098540 | organism=Naegleria_fowleri_ATCC_30863 | gene_product=abhydrolase domain containing 17a, serine protease family | transcript_product=serine protease family | location=Nfow_scaffold00113:6155
NaN	NaN	NaN	23.161	22.9223	23.327	4	4	4	11.2	11.2	11.2	71.856	0.0066397	1.7326	54725000	4	NaN	23.161	NaN	0	NA	0.81963	NaN	0	NF0092960	mRNA1_NF0092960-p1 | transcript=mRNA1_NF0092960 | gene=NF0092960 | organism=Naegleria_fowleri_ATCC_30863 | gene_product=u3 small nucleolar ribonucleoprotein protein mpp10-like | transcript_product=u3 small nucleolar ribonucleoprotein protein mpp10-like | l
NaN	NaN	NaN	NaN	NaN	23.1525	1	1	1	10.4	10.4	10.4	16.405	0.0049956	1.929	37485000	4	NaN	23.1525	NaN	0	NA	0.89769	NaN	0	NF0048080	mRNA1_NF0048080-p1 | transcript=mRNA1_NF0048080 | gene=NF0048080 | organism=Naegleria_fowleri_ATCC_30863 | gene_product=unspecified product | transcript_product=unspecified product | location=Nfow_scaffold00033:108275-108709(-) | protein_length=144 | seque
NaN	NaN	NaN	23.3284	22.827	23.1383	2	2	2	3.6	3.6	3.6	76.508	0	9.0222	66663000	10	NaN	23.1383	NaN	0	NA	0.886125	NaN	0	NF0054340	mRNA1_NF0054340-p1 | transcript=mRNA1_NF0054340 | gene=NF0054340 | organism=Naegleria_fowleri_ATCC_30863 | gene_product=predicted protein | transcript_product=predicted protein | location=Nfow_scaffold00040:69048-71195(-) | protein_length=689 | sequence_SO
NaN	NaN	NaN	NaN	NaN	23.1366	3	3	3	3.2	3.2	3.2	121.38	0.0009434	2.7459	46821000	5	NaN	23.1366	NaN	0	NA	0.982228	NaN	0	NF0012130	mRNA1_NF0012130-p1 | transcript=mRNA1_NF0012130 | gene=NF0012130 | organism=Naegleria_fowleri_ATCC_30863 | gene_product=rasgef domain-containing protein | transcript_product=rasgef domain-containing protein | location=Nfow_scaffold00006:363301-366540(+) |
NaN	NaN	NaN	NaN	NaN	23.1282	3	3	3	16	16	16	61.889	0.0015513	2.5731	149440000	3	NaN	23.1282	NaN	0	NA	0.931194	NaN	0	NF0034440	mRNA1_NF0034440-p1 | transcript=mRNA1_NF0034440 | gene=NF0034440 | organism=Naegleria_fowleri_ATCC_30863 | gene_product=cbl-interacting serine threonine-protein kinase 10-like | transcript_product=cbl-interacting serine threonine-protein kinase 10-like | l
NaN	NaN	NaN	NaN	NaN	23.1185	2	2	2	5.7	5.7	5.7	50.98	0	3.4814	31189000	4	NaN	23.1185	NaN	0	NA	0.944324	NaN	0	NF0028410	mRNA1_NF0028410-p1 | transcript=mRNA1_NF0028410 | gene=NF0028410 | organism=Naegleria_fowleri_ATCC_30863 | gene_product=nuclear pore complex isoform 2 | transcript_product=nuclear pore complex isoform 2 | location=Nfow_scaffold00016:276722-278253(-) | prot
NaN	NaN	NaN	NaN	NaN	23.1137	1	1	1	1.8	1.8	1.8	82.303	0.0096646	1.557	75518000	9	NaN	23.1137	NaN	0	NA	0.808178	NaN	0	NF0102340	mRNA1_NF0102340-p1 | transcript=mRNA1_NF0102340 | gene=NF0102340 | organism=Naegleria_fowleri_ATCC_30863 | gene_product=uncharacterized aarf domain-containing protein kinase 5 isoform x1 | transcript_product=uncharacterized aarf domain-containing protein k
NaN	NaN	NaN	NaN	NaN	23.1135	3	3	3	21	21	21	28.792	0	5.0368	56841000	3	NaN	23.1135	NaN	0	NA	0.862988	NaN	0	NF0065260	mRNA1_NF0065260-p1 | transcript=mRNA1_NF0065260 | gene=NF0065260 | organism=Naegleria_fowleri_ATCC_30863 | gene_product=vacuolar protein sorting-associated protein 28 homolog 2-like | transcript_product=vacuolar protein sorting-associated protein 28 homolo
NaN	NaN	NaN	NaN	NaN	23.1115	1	1	1	1.8	1.8	1.8	61.673	0.0021193	2.2854	23999000	3	NaN	23.1115	NaN	0	NA	0.952809	NaN	0	NF0024130	mRNA1_NF0024130-p1 | transcript=mRNA1_NF0024130 | gene=NF0024130 | organism=Naegleria_fowleri_ATCC_30863 | gene_product=trafficking protein particle complex subunit 12 | transcript_product=trafficking protein particle complex subunit 12 | location=Nfow_sca
NaN	NaN	NaN	23.1586	23.0547	NaN	3	3	3	12.8	12.8	12.8	47.208	0	19.374	78275000	7	NaN	23.1066	NaN	0	NA	0.84747	NaN	0	NF0074580	mRNA1_NF0074580-p1 | transcript=mRNA1_NF0074580 | gene=NF0074580 | organism=Naegleria_fowleri_ATCC_30863 | gene_product=mfs transporter | transcript_product=mfs transporter | location=Nfow_scaffold00068:19232-20598(-) | protein_length=415 | sequence_SO=sup
NaN	NaN	NaN	23.1005	22.9245	23.2107	3	3	3	17.5	17.5	17.5	30.836	0	6.3467	39163000	14	NaN	23.1005	NaN	0	NA	0.957109	NaN	0	NF0022850	mRNA1_NF0022850-p1 | transcript=mRNA1_NF0022850 | gene=NF0022850 | organism=Naegleria_fowleri_ATCC_30863 | gene_product=histone h4-3 | transcript_product=histone h4-3 | location=Nfow_scaffold00013:91871-92713(+) | protein_length=280 | sequence_SO=supercont
NaN	NaN	NaN	NaN	NaN	23.1002	4	4	4	9.3	9.3	9.3	68.28	0.00031857	2.9629	127360000	4	NaN	23.1002	NaN	0	NA	0.881521	NaN	0	NF0056780	mRNA1_NF0056780-p1 | transcript=mRNA1_NF0056780 | gene=NF0056780 | organism=Naegleria_fowleri_ATCC_30863 | gene_product=dead-box rna helicase | transcript_product=dead-box rna helicase | location=Nfow_scaffold00043:69112-70914(+) | protein_length=600 | seq
NaN	NaN	NaN	NaN	NaN	23.0939	1	1	1	3.7	3.7	3.7	32.729	0.0044736	2.104	104170000	8	NaN	23.0939	NaN	0	NA	0.812824	NaN	0	NF0097480	mRNA1_NF0097480-p1 | transcript=mRNA1_NF0097480 | gene=NF0097480 | organism=Naegleria_fowleri_ATCC_30863 | gene_product=countin family protein | transcript_product=countin family protein | location=Nfow_scaffold00111:36690-37902(-) | protein_length=301 | s
NaN	NaN	NaN	NaN	23.0779	NaN	1	1	1	2	2	2	63.118	0.001548	2.5552	12959000	3	NaN	23.0779	NaN	0	NA	0.784752	NaN	0	NF0116320	mRNA1_NF0116320-p1 | transcript=mRNA1_NF0116320 | gene=NF0116320 | organism=Naegleria_fowleri_ATCC_30863 | gene_product=sphingosine-1-phosphate phosphatase 1-like | transcript_product=sphingosine-1-phosphate phosphatase 1-like | location=Nfow_scaffold00169
NaN	NaN	NaN	23.2013	NaN	22.9518	3	3	3	9.7	9.7	9.7	49.383	0	15.149	49157000	8	NaN	23.0765	NaN	0	NA	0.757652	NaN	0	NF0116750	mRNA2_NF0116750-p1 | transcript=mRNA2_NF0116750 | gene=NF0116750 | organism=Naegleria_fowleri_ATCC_30863 | gene_product=vacuolar protein sorting-associated protein 4b | transcript_product=vacuolar protein sorting-associated protein 4b | location=Nfow_scaff
NaN	NaN	NaN	NaN	NaN	23.0752	2	2	2	9.9	9.9	9.9	39.995	0	5.7907	20756000	3	NaN	23.0752	NaN	0	NA	0.905355	NaN	0	NF0044000	mRNA1_NF0044000-p1 | transcript=mRNA1_NF0044000 | gene=NF0044000 | organism=Naegleria_fowleri_ATCC_30863 | gene_product=multiple c2 and transmembrane domain-containing protein 1 | transcript_product=multiple c2 and transmembrane domain-containing protein 1
NaN	NaN	NaN	NaN	NaN	23.0742	1	1	1	18.9	18.9	18.9	12.018	0.0066416	1.7337	55548000	2	NaN	23.0742	NaN	0	NA	0.9171	NaN	0	NF0039170	mRNA1_NF0039170-p1 | transcript=mRNA1_NF0039170 | gene=NF0039170 | organism=Naegleria_fowleri_ATCC_30863 | gene_product=ras-related protein rab-32 | transcript_product=ras-related protein rab-32 | location=Nfow_scaffold00025:7450-7970(+) | protein_length=1
NaN	NaN	NaN	NaN	NaN	23.0453	1	1	1	2.4	2.4	2.4	69.909	0.0024118	2.2249	15035000	3	NaN	23.0453	NaN	0	NA	0.781379	NaN	0	NF0119600	mRNA1_NF0119600-p1 | transcript=mRNA1_NF0119600 | gene=NF0119600 | organism=Naegleria_fowleri_ATCC_30863 | gene_product=unspecified product | transcript_product=unspecified product | location=Nfow_scaffold00183:27873-29717(+) | protein_length=614 | sequenc
NaN	NaN	NaN	22.894	23.1716	NaN	2	2	2	1.3	1.3	1.3	181.17	0.0082952	1.6384	126010000	5	NaN	23.0328	NaN	0	NA	0.986033	NaN	0	NF0010350	mRNA1_NF0010350-p1 | transcript=mRNA1_NF0010350 | gene=NF0010350 | organism=Naegleria_fowleri_ATCC_30863 | gene_product=ring zinc finger-containing protein | transcript_product=ring zinc finger-containing protein | location=Nfow_scaffold00006:15011-19852(-
NaN	NaN	NaN	23.0328	22.8681	23.9623	2	2	2	5.7	5.7	5.7	64.824	0.00031837	2.9595	39391000	4	NaN	23.0328	NaN	0	NA	0.883664	NaN	0	NF0056230	mRNA1_NF0056230-p1 | transcript=mRNA1_NF0056230 | gene=NF0056230 | organism=Naegleria_fowleri_ATCC_30863 | gene_product=ter macrodomain organizer mats-binding protein | transcript_product=ter macrodomain organizer mats-binding protein | location=Nfow_scaff
NaN	NaN	NaN	22.845	23.0213	23.507	3	3	3	3	3	3	109	0	4.715	32555000	7	NaN	23.0213	NaN	0	NA	0.869178	NaN	0	NF0062300	mRNA1_NF0062300-p1 | transcript=mRNA1_NF0062300 | gene=NF0062300 | organism=Naegleria_fowleri_ATCC_30863 | gene_product=chloride channel protein 1-like | transcript_product=chloride channel protein 1-like | location=Nfow_scaffold00050:66584-69666(+) | prot
NaN	NaN	NaN	NaN	23.0154	NaN	2	2	2	1.2	1.2	1.2	181.96	0.0052417	1.825	160560000	4	NaN	23.0154	NaN	0	NA	0.930173	NaN	0	NF0034700	mRNA1_NF0034700-p1 | transcript=mRNA1_NF0034700 | gene=NF0034700 | organism=Naegleria_fowleri_ATCC_30863 | gene_product=kinetoplast dna-associated protein | transcript_product=kinetoplast dna-associated protein | location=Nfow_scaffold00021:59742-64477(-)
NaN	NaN	NaN	NaN	22.9899	NaN	3	3	3	18.9	18.9	18.9	21.492	0	4.1125	47881000	3	NaN	22.9899	NaN	0	NA	0.890466	NaN	0	NF0052630	mRNA1_NF0052630-p1 | transcript=mRNA1_NF0052630 | gene=NF0052630 | organism=Naegleria_fowleri_ATCC_30863 | gene_product=n-alpha-acetyltransferase 50-like | transcript_product=n-alpha-acetyltransferase 50-like | location=Nfow_scaffold00038:96576-97133(+) |
NaN	NaN	NaN	NaN	NaN	22.9756	1	1	1	6.4	6.4	6.4	30.975	0	3.8394	40700000	6	NaN	22.9756	NaN	0	NA	0.916109	NaN	0	NF0039420	mRNA1_NF0039420-p1 | transcript=mRNA1_NF0039420 | gene=NF0039420 | organism=Naegleria_fowleri_ATCC_30863 | gene_product=predicted protein | transcript_product=predicted protein | location=Nfow_scaffold00025:57414-58350(+) | protein_length=266 | sequence_SO
NaN	NaN	NaN	22.7799	23.1709	NaN	3	3	3	14.9	14.9	14.9	38.446	0	10.64	23212000	8	NaN	22.9754	NaN	0	NA	0.753613	NaN	0	NF0114680	mRNA5_NF0114680-p1 | transcript=mRNA5_NF0114680 | gene=NF0114680 | organism=Naegleria_fowleri_ATCC_30863 | gene_product=ankyrin repeat domain-containing protein, cmgc dyrk protein kinase, kinase c2 domain-containing protein, serine threonine protein kinase
NaN	NaN	NaN	NaN	NaN	22.9704	2	2	2	5.7	5.7	5.7	64.799	0.0077497	1.6836	25907000	2	NaN	22.9704	NaN	0	NA	0.946431	NaN	0	NF0027190	mRNA1_NF0027190-p1 | transcript=mRNA1_NF0027190 | gene=NF0027190 | organism=Naegleria_fowleri_ATCC_30863 | gene_product=predicted protein | transcript_product=predicted protein | location=Nfow_scaffold00016:40169-41904(-) | protein_length=561 | sequence_SO
NaN	NaN	NaN	22.9636	NaN	NaN	2	2	2	4.6	4.6	4.6	54.209	0.0047379	1.9924	16909000	3	NaN	22.9636	NaN	0	NA	0.777322	NaN	0	NF0123190	mRNA1_NF0123190-p1 | transcript=mRNA1_NF0123190 | gene=NF0123190 | organism=Naegleria_fowleri_ATCC_30863 | gene_product=hypothetical protein DICPUDRAFT 43022 | transcript_product=hypothetical protein DICPUDRAFT 43022 | location=Nfow_scaffold00202:17651-190
NaN	NaN	NaN	NaN	NaN	22.9474	3	3	3	3	3	3	179.16	0	6.4144	28162000	3	NaN	22.9474	NaN	0	NA	0.799796	NaN	0	NF0107050	mRNA1_NF0107050-p1 | transcript=mRNA1_NF0107050 | gene=NF0107050 | organism=Naegleria_fowleri_ATCC_30863 | gene_product=zf-c3hc4 domain-containing protein | transcript_product=zf-c3hc4 domain-containing protein | location=Nfow_scaffold00136:15613-20361(+)
NaN	NaN	NaN	22.945	NaN	NaN	1	1	1	3.6	3.6	3.6	61.581	0.002706	2.203	19372000	1	NaN	22.945	NaN	0	NA	0.868288	NaN	0	NF0062790	mRNA1_NF0062790-p1 | transcript=mRNA1_NF0062790 | gene=NF0062790 | organism=Naegleria_fowleri_ATCC_30863 | gene_product=glucose-1-phosphate thymidylyltransferase, trna pseudouridine synthase-like isoform x1 | transcript_product=trna pseudouridine synthase-
NaN	NaN	NaN	22.9361	NaN	NaN	2	2	2	3.6	3.6	3.6	145	0	5.3823	32950000	1	NaN	22.9361	NaN	0	NA	0.840195	NaN	0	NF0078800	mRNA1_NF0078800-p1 | transcript=mRNA1_NF0078800 | gene=NF0078800 | organism=Naegleria_fowleri_ATCC_30863 | gene_product=elongator complex protein 1 | transcript_product=elongator complex protein 1 | location=Nfow_scaffold00074:116238-120086(+) | protein_le
NaN	NaN	NaN	NaN	23.099	22.7699	3	3	3	14.1	14.1	14.1	23.717	0	5.8086	42137000	6	NaN	22.9344	NaN	0	NA	0.858331	NaN	0	NF0068140	mRNA1_NF0068140-p1 | transcript=mRNA1_NF0068140 | gene=NF0068140 | organism=Naegleria_fowleri_ATCC_30863 | gene_product=protein tex261 | transcript_product=protein tex261 | location=Nfow_scaffold00058:23265-24360(-) | protein_length=205 | sequence_SO=super
NaN	NaN	NaN	NaN	22.9301	NaN	2	2	2	7.4	7.4	7.4	59.032	0.00032175	3.1083	65831000	6	NaN	22.9301	NaN	0	NA	0.880911	NaN	0	NF0056990	mRNA1_NF0056990-p1 | transcript=mRNA1_NF0056990 | gene=NF0056990 | organism=Naegleria_fowleri_ATCC_30863 | gene_product=fad-dependent oxidoreductase | transcript_product=fad-dependent oxidoreductase | location=Nfow_scaffold00044:2005-3653(-) | protein_leng
NaN	NaN	NaN	NaN	NaN	22.9216	2	2	2	19	19	19	17.365	0	5.8877	28094000	11	NaN	22.9216	NaN	0	NA	0.910863	NaN	0	NF0041370	mRNA1_NF0041370-p1 | transcript=mRNA1_NF0041370 | gene=NF0041370 | organism=Naegleria_fowleri_ATCC_30863 | gene_product=predicted protein | transcript_product=predicted protein | location=Nfow_scaffold00027:43985-44428(-) | protein_length=147 | sequence_SO
NaN	NaN	NaN	NaN	NaN	22.919	1	1	1	8.5	8.5	8.5	27.615	0	9.8895	52278000	9	NaN	22.919	NaN	0	NA	0.798792	NaN	0	NF0107490	mRNA1_NF0107490-p1 | transcript=mRNA1_NF0107490 | gene=NF0107490 | organism=Naegleria_fowleri_ATCC_30863 | gene_product=unspecified product | transcript_product=unspecified product | location=Nfow_scaffold00137:58196-59102(-) | protein_length=248 | sequenc
NaN	NaN	NaN	NaN	NaN	22.8994	1	1	1	8	8	8	22.193	0.0015404	2.5019	61422000	6	NaN	22.8994	NaN	0	NA	0.926111	NaN	0	NF0036610	mRNA1_NF0036610-p1 | transcript=mRNA1_NF0036610 | gene=NF0036610 | organism=Naegleria_fowleri_ATCC_30863 | gene_product=-denpendent receptor | transcript_product=-denpendent receptor | location=Nfow_scaffold00022:210743-211416(-) | protein_length=188 | seq
NaN	NaN	NaN	NaN	NaN	22.8964	1	1	1	10.2	10.2	10.2	18.537	0.0096811	1.5685	40242000	1	NaN	22.8964	NaN	0	NA	0.775427	NaN	0	NF0125230	mRNA1_NF0125230-p1 | transcript=mRNA1_NF0125230 | gene=NF0125230 | organism=Naegleria_fowleri_ATCC_30863 | gene_product=protease i | transcript_product=protease i | location=Nfow_scaffold00216:4608-5161(+) | protein_length=167 | sequence_SO=supercontig | S
NaN	NaN	NaN	NaN	22.8883	NaN	2	2	2	5.4	5.4	5.4	68.339	0.00063452	2.8709	36821000	3	NaN	22.8883	NaN	0	NA	0.771665	NaN	0	NF0128050	mRNA1_NF0128050-p1 | transcript=mRNA1_NF0128050 | gene=NF0128050 | organism=Naegleria_fowleri_ATCC_30863 | gene_product=pentatricopeptide repeat-containing protein at5g48910-like | transcript_product=pentatricopeptide repeat-containing protein at5g48910-li
NaN	NaN	NaN	NaN	NaN	22.8861	2	2	2	3.5	3.5	3.5	75.183	0	3.7886	40676000	3	NaN	22.8861	NaN	0	NA	0.923087	NaN	0	NF0037390	mRNA1_NF0037390-p1 | transcript=mRNA1_NF0037390 | gene=NF0037390 | organism=Naegleria_fowleri_ATCC_30863 | gene_product=rna recognition motif-containing protein | transcript_product=rna recognition motif-containing protein | location=Nfow_scaffold00023:137
NaN	NaN	NaN	22.8655	NaN	NaN	2	2	2	16.5	16.5	16.5	26.128	0	5.5011	18055000	3	NaN	22.8655	NaN	0	NA	0.81569	NaN	0	NF0095200	mRNA1_NF0095200-p1 | transcript=mRNA1_NF0095200 | gene=NF0095200 | organism=Naegleria_fowleri_ATCC_30863 | gene_product=predicted protein | transcript_product=predicted protein | location=Nfow_scaffold00106:17740-18432(-) | protein_length=230 | sequence_SO
NaN	NaN	NaN	NaN	NaN	22.8615	2	2	2	9.5	9.5	9.5	32.432	0	4.364	34265000	9	NaN	22.8615	NaN	0	NA	0.896426	NaN	0	NF0049210	mRNA1_NF0049210-p1 | transcript=mRNA1_NF0049210 | gene=NF0049210 | organism=Naegleria_fowleri_ATCC_30863 | gene_product=predicted protein | transcript_product=predicted protein | location=Nfow_scaffold00034:168416-169494(+) | protein_length=295 | sequence_
NaN	NaN	NaN	NaN	NaN	22.8612	2	2	2	5.4	5.4	5.4	76.242	0	4.2109	18622000	5	NaN	22.8612	NaN	0	NA	0.859201	NaN	0	NF0067320	mRNA1_NF0067320-p1 | transcript=mRNA1_NF0067320 | gene=NF0067320 | organism=Naegleria_fowleri_ATCC_30863 | gene_product=60s ribosomal export protein | transcript_product=60s ribosomal export protein | location=Nfow_scaffold00057:5825-7831(+) | protein_leng
NaN	NaN	NaN	NaN	NaN	22.8503	2	2	2	6	6	6	58.387	0.00032062	3.0838	20399000	8	NaN	22.8503	NaN	0	NA	0.958551	NaN	0	NF0022290	mRNA1_NF0022290-p1 | transcript=mRNA1_NF0022290 | gene=NF0022290 | organism=Naegleria_fowleri_ATCC_30863 | gene_product=hypothetical protein NAEGRDRAFT 58932 | transcript_product=hypothetical protein NAEGRDRAFT 58932 | location=Nfow_scaffold00012:317117-31
NaN	NaN	NaN	NaN	NaN	22.8496	1	1	1	3	3	3	60.099	0.0052159	1.7799	22260000	2	NaN	22.8496	NaN	0	NA	0.785722	NaN	0	NF0115150	mRNA1_NF0115150-p1 | transcript=mRNA1_NF0115150 | gene=NF0115150 | organism=Naegleria_fowleri_ATCC_30863 | gene_product=ww domain-containing protein | transcript_product=ww domain-containing protein | location=Nfow_scaffold00164:8333-10290(+) | protein_len
NaN	NaN	NaN	NaN	NaN	22.8478	1	1	1	6.9	6.9	6.9	16.762	0.0050177	1.961	123350000	7	NaN	22.8478	NaN	0	NA	0.78234	NaN	0	NF0118740	mRNA1_NF0118740-p1 | transcript=mRNA1_NF0118740 | gene=NF0118740 | organism=Naegleria_fowleri_ATCC_30863 | gene_product=conserved repeat domain | transcript_product=conserved repeat domain | location=Nfow_scaffold00179:44201-44638(+) | protein_length=145 |
NaN	NaN	NaN	NaN	NaN	22.8346	1	1	1	2.5	2.5	2.5	78.057	0.00032072	3.0852	35094000	2	NaN	22.8346	NaN	0	NA	0.827627	NaN	0	NF0087120	mRNA1_NF0087120-p1 | transcript=mRNA1_NF0087120 | gene=NF0087120 | organism=Naegleria_fowleri_ATCC_30863 | gene_product=acetoacetate- ligase | transcript_product=acetoacetate- ligase | location=Nfow_scaffold00090:8110-10170(+) | protein_length=686 | sequen
NaN	NaN	NaN	NaN	NaN	22.8311	2	2	2	20.4	20.4	20.4	16.732	0.0096783	1.5652	56863000	2	NaN	22.8311	NaN	0	NA	1	NaN	0	NF0005600	mRNA1_NF0005600-p1 | transcript=mRNA1_NF0005600 | gene=NF0005600 | organism=Naegleria_fowleri_ATCC_30863 | gene_product=trafficking protein particle complex subunit 2-like | transcript_product=trafficking protein particle complex subunit 2-like | location=
NaN	NaN	NaN	NaN	22.8236	NaN	2	2	2	9.4	9.4	9.4	40.563	0	3.8316	62232000	3	NaN	22.8236	NaN	0	NA	0.846061	NaN	0	NF0075270	mRNA1_NF0075270-p1 | transcript=mRNA1_NF0075270 | gene=NF0075270 | organism=Naegleria_fowleri_ATCC_30863 | gene_product=mitochondrial substrate carrier family protein ucpb-like | transcript_product=mitochondrial substrate carrier family protein ucpb-like |
NaN	NaN	NaN	22.9489	NaN	22.694	2	2	2	2.6	2.6	2.6	98.599	0.00094817	2.8124	25229000	2	NaN	22.8215	NaN	0	NA	0.834137	NaN	0	NF0083210	mRNA1_NF0083210-p1 | transcript=mRNA1_NF0083210 | gene=NF0083210 | organism=Naegleria_fowleri_ATCC_30863 | gene_product=dentin sialophospho | transcript_product=dentin sialophospho | location=Nfow_scaffold00082:84387-87022(+) | protein_length=861 | sequenc
NaN	NaN	NaN	22.9415	22.8128	22.3858	3	3	3	4.8	4.8	4.8	78.89	0	4.4387	34752000	7	NaN	22.8128	NaN	0	NA	1	NaN	0	NF0002540	mRNA1_NF0002540-p1 | transcript=mRNA1_NF0002540 | gene=NF0002540 | organism=Naegleria_fowleri_ATCC_30863 | gene_product=acyl- oxidase | transcript_product=acyl- oxidase | location=Nfow_scaffold00002:127818-130014(+) | protein_length=692 | sequence_SO=super
NaN	NaN	NaN	NaN	22.8071	NaN	3	3	3	6.8	6.8	6.8	64.428	0	3.8803	21752000	9	NaN	22.8071	NaN	0	NA	0.831956	NaN	0	NF0083940	mRNA1_NF0083940-p1 | transcript=mRNA1_NF0083940 | gene=NF0083940 | organism=Naegleria_fowleri_ATCC_30863 | gene_product=general secretion pathway protein f | transcript_product=general secretion pathway protein f | location=Nfow_scaffold00084:32459-34189(-
NaN	NaN	NaN	NaN	22.9909	22.614	3	3	3	7.9	7.9	7.9	65.895	0.0047337	1.9845	85847000	4	NaN	22.8025	NaN	0	NA	0.842978	NaN	0	NF0077790	mRNA1_NF0077790-p1 | transcript=mRNA1_NF0077790 | gene=NF0077790 | organism=Naegleria_fowleri_ATCC_30863 | gene_product=multispecies: butyrate kinase, porphobilinogen deaminase | transcript_product=porphobilinogen deaminase | location=Nfow_scaffold00073:22
NaN	NaN	NaN	NaN	NaN	22.7974	2	2	2	2	2	2	179.64	0	4.1741	22699000	2	NaN	22.7974	NaN	0	NA	0.965826	NaN	0	NF0019230	mRNA1_NF0019230-p1 | transcript=mRNA1_NF0019230 | gene=NF0019230 | organism=Naegleria_fowleri_ATCC_30863 | gene_product=regulator of chromosome condensation domain-containing protein | transcript_product=regulator of chromosome condensation domain-containi
NaN	NaN	NaN	22.7923	NaN	NaN	1	1	1	6.9	6.9	6.9	24.832	0.0015494	2.5663	89325000	2	NaN	22.7923	NaN	0	NA	0.786936	NaN	0	NF0114440	mRNA1_NF0114440-p1 | transcript=mRNA1_NF0114440 | gene=NF0114440 | organism=Naegleria_fowleri_ATCC_30863 | gene_product=aldehyde-activating protein | transcript_product=aldehyde-activating protein | location=Nfow_scaffold00161:6476-7123(-) | protein_length
NaN	NaN	NaN	22.755	NaN	22.8241	1	1	1	5.9	5.9	5.9	49.51	0	4.7213	31529000	9	NaN	22.7896	NaN	0	NA	0.951028	NaN	0	NF0024800	mRNA1_NF0024800-p1 | transcript=mRNA1_NF0024800 | gene=NF0024800 | organism=Naegleria_fowleri_ATCC_30863 | gene_product=protease prsw family protein | transcript_product=protease prsw family protein | location=Nfow_scaffold00014:177434-178747(+) | protein_
NaN	NaN	NaN	NaN	NaN	22.7862	2	2	2	4.3	4.3	4.3	62.818	0.00032478	3.2547	19859000	2	NaN	22.7862	NaN	0	NA	0.838811	NaN	0	NF0079390	mRNA1_NF0079390-p1 | transcript=mRNA1_NF0079390 | gene=NF0079390 | organism=Naegleria_fowleri_ATCC_30863 | gene_product=membrane bound o-acyl transferase family protein | transcript_product=membrane bound o-acyl transferase family protein | location=Nfow_s
NaN	NaN	NaN	NaN	NaN	22.7793	1	1	1	3.8	3.8	3.8	42.213	0	8.1375	40291000	5	NaN	22.7793	NaN	0	NA	0.972841	NaN	0	NF0016050	mRNA1_NF0016050-p1 | transcript=mRNA1_NF0016050 | gene=NF0016050 | organism=Naegleria_fowleri_ATCC_30863 | gene_product=domain-containing protein | transcript_product=domain-containing protein | location=Nfow_scaffold00009:116992-118089(-) | protein_length
NaN	NaN	NaN	22.5858	22.9748	22.7747	3	3	3	6.6	6.6	6.6	108.5	0	9.9358	22837000	5	NaN	22.7747	NaN	0	NA	0.979204	NaN	0	NF0013150	mRNA1_NF0013150-p1 | transcript=mRNA1_NF0013150 | gene=NF0013150 | organism=Naegleria_fowleri_ATCC_30863 | gene_product=utp14-domain-containing protein | transcript_product=utp14-domain-containing protein | location=Nfow_scaffold00007:178609-181534(+) | pr
NaN	NaN	NaN	22.5366	22.9979	NaN	4	4	4	4.9	4.9	4.9	133.95	0.00031928	3.0105	29934000	6	NaN	22.7673	NaN	0	NA	0.8674	NaN	0	NF0062900	mRNA1_NF0062900-p1 | transcript=mRNA1_NF0062900 | gene=NF0062900 | organism=Naegleria_fowleri_ATCC_30863 | gene_product=nucleolar protein partial | transcript_product=nucleolar protein partial | location=Nfow_scaffold00051:51616-55563(+) | protein_length=1
NaN	NaN	NaN	NaN	NaN	22.7533	3	3	3	25.2	25.2	25.2	18.83	0.0015596	2.6501	15269000	5	NaN	22.7533	NaN	0	NA	0.902465	NaN	0	NF0045620	mRNA1_NF0045620-p1 | transcript=mRNA1_NF0045620 | gene=NF0045620 | organism=Naegleria_fowleri_ATCC_30863 | gene_product=predicted protein | transcript_product=predicted protein | location=Nfow_scaffold00031:2919-3410(-) | protein_length=163 | sequence_SO=s
NaN	NaN	NaN	NaN	22.7516	NaN	2	2	2	5.4	5.4	5.4	72.743	0.0050222	1.9687	22205000	3	NaN	22.7516	NaN	0	NA	0.783303	NaN	0	NF0117960	mRNA1_NF0117960-p1 | transcript=mRNA1_NF0117960 | gene=NF0117960 | organism=Naegleria_fowleri_ATCC_30863 | gene_product=phospholipase d | transcript_product=phospholipase d | location=Nfow_scaffold00176:22181-24061(-) | protein_length=626 | sequence_SO=sup
NaN	NaN	NaN	22.7427	NaN	NaN	2	2	2	3.7	3.7	3.7	93.325	0.0024133	2.2322	12415000	2	NaN	22.7427	NaN	0	NA	0.961448	NaN	0	NF0021300	mRNA1_NF0021300-p1 | transcript=mRNA1_NF0021300 | gene=NF0021300 | organism=Naegleria_fowleri_ATCC_30863 | gene_product=atp-dependent rna helicase mitochondrial-like | transcript_product=atp-dependent rna helicase mitochondrial-like | location=Nfow_scaffol
NaN	NaN	NaN	22.7423	NaN	NaN	3	3	3	9.3	9.3	9.3	42.196	0.0027035	2.1956	33778000	3	NaN	22.7423	NaN	0	NA	1	NaN	0	NF0003600	mRNA1_NF0003600-p1 | transcript=mRNA1_NF0003600 | gene=NF0003600 | organism=Naegleria_fowleri_ATCC_30863 | gene_product=dna mismatch repair protein | transcript_product=dna mismatch repair protein | location=Nfow_scaffold00002:351728-352828(+) | protein_le
NaN	NaN	NaN	22.7341	NaN	NaN	1	1	1	15	15	15	16.974	0.0052493	1.8446	43108000	6	NaN	22.7341	NaN	0	NA	0.963267	NaN	0	NF0020730	mRNA1_NF0020730-p1 | transcript=mRNA1_NF0020730 | gene=NF0020730 | organism=Naegleria_fowleri_ATCC_30863 | gene_product=succinate dehydrogenase | transcript_product=succinate dehydrogenase | location=Nfow_scaffold00012:13741-14199(-) | protein_length=153 |
NaN	NaN	NaN	NaN	22.7286	NaN	4	4	4	8	8	8	77.224	0	4.0526	9330200	3	NaN	22.7286	NaN	0	NA	0.804855	NaN	0	NF0104060	mRNA1_NF0104060-p1 | transcript=mRNA1_NF0104060 | gene=NF0104060 | organism=Naegleria_fowleri_ATCC_30863 | gene_product=u3 small nucleolar rna-associated protein 18 homolog | transcript_product=u3 small nucleolar rna-associated protein 18 homolog | locatio
NaN	NaN	NaN	22.724	22.6593	23.9043	2	2	2	2.8	2.8	2.8	96.365	0.0015542	2.603	33405000	2	NaN	22.724	NaN	0	NA	0.783786	NaN	0	NF0117620	mRNA1_NF0117620-p1 | transcript=mRNA1_NF0117620 | gene=NF0117620 | organism=Naegleria_fowleri_ATCC_30863 | gene_product=regulator of chromosome condensation repeat family protein | transcript_product=regulator of chromosome condensation repeat family prote
NaN	NaN	NaN	NaN	NaN	22.7194	1	1	1	4.3	4.3	4.3	26.386	0.0035907	2.1321	44386000	5	NaN	22.7194	NaN	0	NA	0.906322	NaN	0	NF0043790	mRNA1_NF0043790-p1 | transcript=mRNA1_NF0043790 | gene=NF0043790 | organism=Naegleria_fowleri_ATCC_30863 | gene_product=carbon starvation protein | transcript_product=carbon starvation protein | location=Nfow_scaffold00029:99759-100656(+) | protein_length=
NaN	NaN	NaN	NaN	22.6503	22.7367	2	2	2	2.1	2.1	2.1	110	0.0003231	3.1982	17398000	3	NaN	22.6935	NaN	0	NA	0.83441	NaN	0	NF0082890	mRNA1_NF0082890-p1 | transcript=mRNA1_NF0082890 | gene=NF0082890 | organism=Naegleria_fowleri_ATCC_30863 | gene_product=unspecified product | transcript_product=unspecified product | location=Nfow_scaffold00082:25399-28427(-) | protein_length=965 | sequenc
NaN	NaN	NaN	22.6897	NaN	NaN	2	2	2	4.6	4.6	4.6	65.75	0.0015446	2.5317	14643000	2	NaN	22.6897	NaN	0	NA	0.794553	NaN	0	NF0110270	mRNA1_NF0110270-p1 | transcript=mRNA1_NF0110270 | gene=NF0110270 | organism=Naegleria_fowleri_ATCC_30863 | gene_product=serine threonine protein kinase, serine threonine-protein kinase nek11 isoform x5 | transcript_product=serine threonine-protein kinase n
NaN	NaN	NaN	NaN	NaN	22.6866	1	1	1	3.4	3.4	3.4	36.172	0	3.5347	27963000	7	NaN	22.6866	NaN	0	NA	0.883357	NaN	0	NF0056240	mRNA1_NF0056240-p1 | transcript=mRNA1_NF0056240 | gene=NF0056240 | organism=Naegleria_fowleri_ATCC_30863 | gene_product=hypothetical protein POPTR 0016s01090g | transcript_product=hypothetical protein POPTR 0016s01090g | location=Nfow_scaffold00042:97014-9
NaN	NaN	NaN	NaN	NaN	22.6858	2	2	2	2.9	2.9	2.9	125.3	0.0015272	2.3827	15232000	6	NaN	22.6858	NaN	0	NA	0.904068	NaN	0	NF0044760	mRNA1_NF0044760-p1 | transcript=mRNA1_NF0044760 | gene=NF0044760 | organism=Naegleria_fowleri_ATCC_30863 | gene_product=protein tplate-like | transcript_product=protein tplate-like | location=Nfow_scaffold00030:72274-75979(-) | protein_length=1095 | sequen
NaN	NaN	NaN	22.7562	22.5824	NaN	2	2	2	5.3	5.3	5.3	76.277	0.0021174	2.2704	18337000	4	NaN	22.6693	NaN	0	NA	0.787911	NaN	0	NF0113720	mRNA1_NF0113720-p1 | transcript=mRNA1_NF0113720 | gene=NF0113720 | organism=Naegleria_fowleri_ATCC_30863 | gene_product=hemerythrin-like metal-binding protein | transcript_product=hemerythrin-like metal-binding protein | location=Nfow_scaffold00158:7839-99
NaN	NaN	NaN	NaN	NaN	22.6552	2	2	2	5.2	5.2	5.2	63.442	0.0052448	1.8334	18935000	2	NaN	22.6552	NaN	0	NA	0.950318	NaN	0	NF0024960	mRNA1_NF0024960-p1 | transcript=mRNA1_NF0024960 | gene=NF0024960 | organism=Naegleria_fowleri_ATCC_30863 | gene_product=vps52 sac2 family protein | transcript_product=vps52 sac2 family protein | location=Nfow_scaffold00014:201826-203613(-) | protein_length
NaN	NaN	NaN	22.6546	22.8006	22.629	3	3	3	14.7	14.7	14.7	46.054	0.0015601	2.6525	22170000	7	NaN	22.6546	NaN	0	NA	0.864748	NaN	0	NF0063980	mRNA1_NF0063980-p1 | transcript=mRNA1_NF0063980 | gene=NF0063980 | organism=Naegleria_fowleri_ATCC_30863 | gene_product=peroxisome assembly protein 12 | transcript_product=peroxisome assembly protein 12 | location=Nfow_scaffold00052:88535-89722(+) | protei
NaN	NaN	NaN	22.3483	NaN	22.9359	3	3	3	9.3	9.3	9.3	76.754	0	4.5487	26549000	6	NaN	22.6421	NaN	0	NA	0.842142	NaN	0	NF0077940	mRNA1_NF0077940-p1 | transcript=mRNA1_NF0077940 | gene=NF0077940 | organism=Naegleria_fowleri_ATCC_30863 | gene_product=ribosomal l1 domain-containing protein 1 | transcript_product=ribosomal l1 domain-containing protein 1 | location=Nfow_scaffold00073:564
NaN	NaN	NaN	NaN	NaN	22.6419	1	1	1	6	6	6	29.925	0.0015314	2.4224	35672000	2	NaN	22.6419	NaN	0	NA	1	NaN	0	NF0005650	mRNA1_NF0005650-p1 | transcript=mRNA1_NF0005650 | gene=NF0005650 | organism=Naegleria_fowleri_ATCC_30863 | gene_product=predicted protein | transcript_product=predicted protein | location=Nfow_scaffold00003:346117-346869(+) | protein_length=250 | sequence_
NaN	NaN	NaN	NaN	22.6394	NaN	2	2	2	2.2	2.2	2.2	147.42	0.00032103	3.0955	11181000	2	NaN	22.6394	NaN	0	NA	0.924093	NaN	0	NF0037300	mRNA1_NF0037300-p1 | transcript=mRNA1_NF0037300 | gene=NF0037300 | organism=Naegleria_fowleri_ATCC_30863 | gene_product=mrp-type abc transporter | transcript_product=mrp-type abc transporter | location=Nfow_scaffold00023:119510-123346(+) | protein_length=1
NaN	NaN	NaN	NaN	NaN	22.6231	1	1	1	4.8	4.8	4.8	58.075	0.0021206	2.2927	26439000	4	NaN	22.6231	NaN	0	NA	1	NaN	0	NF0005640	mRNA1_NF0005640-p1 | transcript=mRNA1_NF0005640 | gene=NF0005640 | organism=Naegleria_fowleri_ATCC_30863 | gene_product=predicted protein | transcript_product=predicted protein | location=Nfow_scaffold00003:344473-346026(+) | protein_length=518 | sequence_
NaN	NaN	NaN	NaN	NaN	22.6198	2	2	2	2.4	2.4	2.4	102.11	0.0052539	1.8655	20731000	3	NaN	22.6198	NaN	0	NA	0.952452	NaN	0	NF0024190	mRNA1_NF0024190-p1 | transcript=mRNA1_NF0024190 | gene=NF0024190 | organism=Naegleria_fowleri_ATCC_30863 | gene_product=predicted protein | transcript_product=predicted protein | location=Nfow_scaffold00014:52857-55568(+) | protein_length=903 | sequence_SO
NaN	NaN	NaN	NaN	22.6182	NaN	1	1	1	7.4	7.4	7.4	17.052	0.0015557	2.6077	41068000	9	NaN	22.6182	NaN	0	NA	0.814385	NaN	0	NF0095890	mRNA1_NF0095890-p1 | transcript=mRNA1_NF0095890 | gene=NF0095890 | organism=Naegleria_fowleri_ATCC_30863 | gene_product=glutamyl-trna amidotransferase subunit c | transcript_product=glutamyl-trna amidotransferase subunit c | location=Nfow_scaffold00107:721
NaN	NaN	NaN	NaN	NaN	22.6111	1	1	1	4.7	4.7	4.7	29.762	0	5.9194	21904000	4	NaN	22.6111	NaN	0	NA	0.853152	NaN	0	NF0071260	mRNA1_NF0071260-p1 | transcript=mRNA1_NF0071260 | gene=NF0071260 | organism=Naegleria_fowleri_ATCC_30863 | gene_product=soluble nsf attachment family protein, soluble nsf attachment protein | transcript_product=soluble nsf attachment protein | location=Nfo
NaN	NaN	NaN	NaN	NaN	22.6104	1	1	1	8.3	8.3	8.3	19.604	0	16.696	95168000	8	NaN	22.6104	NaN	0	NA	0.877872	NaN	0	NF0058200	mRNA1_NF0058200-p1 | transcript=mRNA1_NF0058200 | gene=NF0058200 | organism=Naegleria_fowleri_ATCC_30863 | gene_product=hsp90 co- | transcript_product=hsp90 co- | location=Nfow_scaffold00045:84686-85280(+) | protein_length=169 | sequence_SO=supercontig | S
NaN	NaN	NaN	NaN	NaN	22.6089	1	1	1	2.4	2.4	2.4	66.563	0.0032964	2.1565	18268000	1	NaN	22.6089	NaN	0	NA	0.893279	NaN	0	NF0051290	mRNA1_NF0051290-p1 | transcript=mRNA1_NF0051290 | gene=NF0051290 | organism=Naegleria_fowleri_ATCC_30863 | gene_product=histidine kinase | transcript_product=histidine kinase | location=Nfow_scaffold00037:41768-43591(+) | protein_length=586 | sequence_SO=s
NaN	NaN	NaN	NaN	NaN	22.6018	1	1	1	1.7	1.7	1.7	81.336	0.0069204	1.7257	36736000	5	NaN	22.6018	NaN	0	NA	0.884585	NaN	0	NF0055930	mRNA1_NF0055930-p1 | transcript=mRNA1_NF0055930 | gene=NF0055930 | organism=Naegleria_fowleri_ATCC_30863 | gene_product=sugar (glycoside-pentoside-hexuronide) transporter | transcript_product=sugar (glycoside-pentoside-hexuronide) transporter | location=Nf
NaN	NaN	NaN	NaN	NaN	22.5949	1	1	1	5.3	5.3	5.3	17.413	0.0096591	1.5558	72093000	8	NaN	22.5949	NaN	0	NA	0.831684	NaN	0	NF0084000	mRNA1_NF0084000-p1 | transcript=mRNA1_NF0084000 | gene=NF0084000 | organism=Naegleria_fowleri_ATCC_30863 | gene_product=50s ribosomal protein l35 | transcript_product=50s ribosomal protein l35 | location=Nfow_scaffold00084:48692-49482(+) | protein_length=1
NaN	NaN	NaN	NaN	22.5908	NaN	1	1	1	4.7	4.7	4.7	27.389	0.0044656	2.0806	26316000	3	NaN	22.5908	NaN	0	NA	0.828975	NaN	0	NF0085230	mRNA1_NF0085230-p1 | transcript=mRNA1_NF0085230 | gene=NF0085230 | organism=Naegleria_fowleri_ATCC_30863 | gene_product=deoxyadenosine kinase | transcript_product=deoxyadenosine kinase | location=Nfow_scaffold00086:44001-45024(+) | protein_length=234 | seq
NaN	NaN	NaN	22.7079	22.4619	NaN	2	2	2	4.6	4.6	4.6	48.082	0	3.4892	25906000	10	NaN	22.5849	NaN	0	NA	0.768868	NaN	0	NF0130190	mRNA1_NF0130190-p1 | transcript=mRNA1_NF0130190 | gene=NF0130190 | organism=Naegleria_fowleri_ATCC_30863 | gene_product=protein unc- isoform c | transcript_product=protein unc- isoform c | location=Nfow_scaffold00270:5415-6775(+) | protein_length=437 | seq
NaN	NaN	NaN	NaN	NaN	22.5659	1	1	1	9.4	9.4	9.4	39.805	0	5.5639	56648000	2	NaN	22.5659	NaN	0	NA	0.933242	NaN	0	NF0032680	mRNA1_NF0032680-p1 | transcript=mRNA1_NF0032680 | gene=NF0032680 | organism=Naegleria_fowleri_ATCC_30863 | gene_product=transketolase-like protein 2 | transcript_product=transketolase-like protein 2 | location=Nfow_scaffold00019:233720-234840(+) | protein_
NaN	NaN	NaN	NaN	NaN	22.5554	1	1	1	5.1	5.1	5.1	46.714	0.0015309	2.4207	21946000	2	NaN	22.5554	NaN	0	NA	0.953523	NaN	0	NF0023700	mRNA1_NF0023700-p1 | transcript=mRNA1_NF0023700 | gene=NF0023700 | organism=Naegleria_fowleri_ATCC_30863 | gene_product=unspecified product | transcript_product=unspecified product | location=Nfow_scaffold00013:287471-288990(-) | protein_length=415 | seque
NaN	NaN	NaN	NaN	22.5531	NaN	1	1	1	14	14	14	14.241	0	7.8101	65235000	4	NaN	22.5531	NaN	0	NA	0.810494	NaN	0	NF0099420	mRNA3_NF0099420-p1 | transcript=mRNA3_NF0099420 | gene=NF0099420 | organism=Naegleria_fowleri_ATCC_30863 | gene_product=hypothetical protein NAEGRDRAFT 80377, type ii dna modification enzyme | transcript_product=type ii dna modification enzyme | location=N
NaN	NaN	NaN	NaN	NaN	22.5442	1	1	1	5.3	5.3	5.3	20.541	0.0035874	2.1196	208670000	8	NaN	22.5442	NaN	0	NA	0.819894	NaN	0	NF0092860	mRNA1_NF0092860-p1 | transcript=mRNA1_NF0092860 | gene=NF0092860 | organism=Naegleria_fowleri_ATCC_30863 | gene_product=predicted protein, unspecified product | transcript_product=unspecified product | location=Nfow_scaffold00101:508-1077(-) | protein_leng
NaN	NaN	NaN	22.5426	NaN	NaN	2	2	2	21.6	21.6	21.6	11.173	0.0015523	2.581	48512000	2	NaN	22.5426	NaN	0	NA	0.837706	NaN	0	NF0079720	mRNA1_NF0079720-p1 | transcript=mRNA1_NF0079720 | gene=NF0079720 | organism=Naegleria_fowleri_ATCC_30863 | gene_product=sialidase family protein, unspecified product | transcript_product=sialidase family protein | location=Nfow_scaffold00076:60975-61562(-)
NaN	NaN	NaN	NaN	NaN	22.5419	1	1	1	3.4	3.4	3.4	37.621	0.0069184	1.7224	33592000	2	NaN	22.5419	NaN	0	NA	0.860653	NaN	0	NF0066160	mRNA1_NF0066160-p1 | transcript=mRNA1_NF0066160 | gene=NF0066160 | organism=Naegleria_fowleri_ATCC_30863 | gene_product=mannosyl-oligosaccharide -alpha-mannosidase ia | transcript_product=mannosyl-oligosaccharide -alpha-mannosidase ia | location=Nfow_scaff
NaN	NaN	NaN	NaN	NaN	22.538	1	1	1	4.4	4.4	4.4	60.279	0.0035928	2.1325	16110000	1	NaN	22.538	NaN	0	NA	0.987947	NaN	0	NF0010030	mRNA1_NF0010030-p1 | transcript=mRNA1_NF0010030 | gene=NF0010030 | organism=Naegleria_fowleri_ATCC_30863 | gene_product=hypothetical protein NAEGRDRAFT 58266, sorting and assembly machinery component 50 homolog isoform x1 | transcript_product=hypothetical
NaN	NaN	NaN	NaN	NaN	22.5264	1	1	1	4	4	4	28.161	0.0052647	1.8807	8319700	3	NaN	22.5264	NaN	0	NA	0.755403	NaN	0	NF0114680	mRNA3_NF0114680-p1 | transcript=mRNA3_NF0114680 | gene=NF0114680 | organism=Naegleria_fowleri_ATCC_30863 | gene_product=ankyrin repeat domain-containing protein, cmgc dyrk protein kinase, kinase c2 domain-containing protein, serine threonine protein kinase
NaN	NaN	NaN	NaN	NaN	22.5209	1	1	1	3.4	3.4	3.4	30.605	0.007467	1.6874	18749000	2	NaN	22.5209	NaN	0	NA	0.917761	NaN	0	NF0039000	mRNA1_NF0039000-p1 | transcript=mRNA1_NF0039000 | gene=NF0039000 | organism=Naegleria_fowleri_ATCC_30863 | gene_product=rna recognition motif-containing protein | transcript_product=rna recognition motif-containing protein | location=Nfow_scaffold00024:209
NaN	NaN	NaN	NaN	22.5201	NaN	1	1	1	6.7	6.7	6.7	28.923	0	4.3919	36576000	2	NaN	22.5201	NaN	0	NA	0.75406	NaN	0	NF0117050	mRNA4_NF0117050-p1 | transcript=mRNA4_NF0117050 | gene=NF0117050 | organism=Naegleria_fowleri_ATCC_30863 | gene_product=abc-transporter protein family member, predicted protein, unspecified product | transcript_product=predicted protein | location=Nfow_sca
NaN	NaN	NaN	NaN	NaN	22.5083	1	1	1	8.7	8.7	8.7	35.744	0.0077475	1.6824	31847000	1	NaN	22.5083	NaN	0	NA	0.998804	NaN	0	NF0006110	mRNA1_NF0006110-p1 | transcript=mRNA1_NF0006110 | gene=NF0006110 | organism=Naegleria_fowleri_ATCC_30863 | gene_product=metal-dependent beta-lactamase superfamily ii | transcript_product=metal-dependent beta-lactamase superfamily ii | location=Nfow_scaffol
NaN	NaN	NaN	22.6795	22.3316	NaN	2	2	2	17.1	17.1	17.1	31.987	0	5.5102	19153000	5	NaN	22.5056	NaN	0	NA	0.846906	NaN	0	NF0074620	mRNA1_NF0074620-p1 | transcript=mRNA1_NF0074620 | gene=NF0074620 | organism=Naegleria_fowleri_ATCC_30863 | gene_product=predicted protein | transcript_product=predicted protein | location=Nfow_scaffold00068:27670-28512(+) | protein_length=281 | sequence_SO
NaN	NaN	NaN	NaN	NaN	22.4918	2	2	2	1.9	1.9	1.9	136.69	0.0047295	1.977	46850000	4	NaN	22.4918	NaN	0	NA	0.800299	NaN	0	NF0106700	mRNA1_NF0106700-p1 | transcript=mRNA1_NF0106700 | gene=NF0106700 | organism=Naegleria_fowleri_ATCC_30863 | gene_product=cation translocating p-type atpase | transcript_product=cation translocating p-type atpase | location=Nfow_scaffold00135:23522-27115(+)
NaN	NaN	NaN	NaN	22.4903	NaN	1	1	1	1.9	1.9	1.9	52.769	0.0083023	1.6588	9199200	2	NaN	22.4903	NaN	0	NA	0.879389	NaN	0	NF0057540	mRNA1_NF0057540-p1 | transcript=mRNA1_NF0057540 | gene=NF0057540 | organism=Naegleria_fowleri_ATCC_30863 | gene_product=periodic tryptophan protein 1 homolog | transcript_product=periodic tryptophan protein 1 homolog | location=Nfow_scaffold00044:115440-11
NaN	NaN	NaN	NaN	NaN	22.4809	1	1	1	4.1	4.1	4.1	59.714	0	3.4971	17796000	4	NaN	22.4809	NaN	0	NA	0.7691	NaN	0	NF0129750	mRNA1_NF0129750-p1 | transcript=mRNA1_NF0129750 | gene=NF0129750 | organism=Naegleria_fowleri_ATCC_30863 | gene_product=integral membrane protein | transcript_product=integral membrane protein | location=Nfow_scaffold00262:1748-3324(-) | protein_length=508
NaN	NaN	NaN	NaN	NaN	22.473	1	1	1	3.6	3.6	3.6	61.768	0.0024155	2.245	38997000	7	NaN	22.473	NaN	0	NA	0.835232	NaN	0	NF0082130	mRNA1_NF0082130-p1 | transcript=mRNA1_NF0082130 | gene=NF0082130 | organism=Naegleria_fowleri_ATCC_30863 | gene_product=phosphatidylinositol-4-phosphate 5-kinase | transcript_product=phosphatidylinositol-4-phosphate 5-kinase | location=Nfow_scaffold00080:1
NaN	NaN	NaN	NaN	NaN	22.4663	2	2	2	3.8	3.8	3.8	69.005	0.0015461	2.5355	9000200	2	NaN	22.4663	NaN	0	NA	0.898007	NaN	0	NF0047940	mRNA1_NF0047940-p1 | transcript=mRNA1_NF0047940 | gene=NF0047940 | organism=Naegleria_fowleri_ATCC_30863 | gene_product=domain containing protein | transcript_product=domain containing protein | location=Nfow_scaffold00033:74486-76559(-) | protein_length=6
NaN	NaN	NaN	NaN	NaN	22.4657	2	2	2	2	2	2	152.45	0.001822	2.3183	47001000	3	NaN	22.4657	NaN	0	NA	0.797041	NaN	0	NF0109020	mRNA1_NF0109020-p1 | transcript=mRNA1_NF0109020 | gene=NF0109020 | organism=Naegleria_fowleri_ATCC_30863 | gene_product=predicted protein | transcript_product=predicted protein | location=Nfow_scaffold00142:1-4074(-) | protein_length=1358 | sequence_SO=sup
NaN	NaN	NaN	22.3161	NaN	22.6129	1	1	1	4.1	4.1	4.1	33.88	0.0015437	2.5255	24116000	2	NaN	22.4645	NaN	0	NA	0.767014	NaN	0	NF0049910	mRNA11_NF0049910-p1 | transcript=mRNA11_NF0049910 | gene=NF0049910 | organism=Naegleria_fowleri_ATCC_30863 | gene_product=Hypothetical protein NAEGRDRAFT 56917, alkanal monooxygenase, dnaj homolog subfamily c member 18, duf307 family protein, glutathione s
NaN	NaN	NaN	NaN	NaN	22.4634	1	1	1	6.2	6.2	6.2	25.559	0.0015432	2.5255	47881000	4	NaN	22.4634	NaN	0	NA	0.771198	NaN	0	NF0128360	mRNA1_NF0128360-p1 | transcript=mRNA1_NF0128360 | gene=NF0128360 | organism=Naegleria_fowleri_ATCC_30863 | gene_product=udp-glucose 4-epimerase | transcript_product=udp-glucose 4-epimerase | location=Nfow_scaffold00240:18028-18869(-) | protein_length=226 |
NaN	NaN	NaN	NaN	22.4584	NaN	1	1	1	8	8	8	12.111	0.0099375	1.5518	56072000	8	NaN	22.4584	NaN	0	NA	0.834958	NaN	0	NF0082280	mRNA1_NF0082280-p1 | transcript=mRNA1_NF0082280 | gene=NF0082280 | organism=Naegleria_fowleri_ATCC_30863 | gene_product=glutaredoxin-like protein c5orf63 homolog | transcript_product=glutaredoxin-like protein c5orf63 homolog | location=Nfow_scaffold00081:2
NaN	NaN	NaN	NaN	22.4494	NaN	1	1	1	3.3	3.3	3.3	55.824	0	3.9597	33468000	6	NaN	22.4494	NaN	0	NA	0.811528	NaN	0	NF0098690	mRNA1_NF0098690-p1 | transcript=mRNA1_NF0098690 | gene=NF0098690 | organism=Naegleria_fowleri_ATCC_30863 | gene_product=alpha beta hydrolase | transcript_product=alpha beta hydrolase | location=Nfow_scaffold00114:5668-7116(-) | protein_length=482 | sequenc
NaN	NaN	NaN	NaN	NaN	22.4386	1	1	1	2.6	2.6	2.6	55.574	0.001523	2.3478	11139000	4	NaN	22.4386	NaN	0	NA	0.826015	NaN	0	NF0088030	mRNA1_NF0088030-p1 | transcript=mRNA1_NF0088030 | gene=NF0088030 | organism=Naegleria_fowleri_ATCC_30863 | gene_product=predicted protein | transcript_product=predicted protein | location=Nfow_scaffold00091:98925-100553(+) | protein_length=495 | sequence_S
NaN	NaN	NaN	NaN	22.4362	NaN	1	1	1	3.1	3.1	3.1	91.753	0.00032144	3.1033	25936000	1	NaN	22.4362	NaN	0	NA	0.975451	NaN	0	NF0014350	mRNA1_NF0014350-p1 | transcript=mRNA1_NF0014350 | gene=NF0014350 | organism=Naegleria_fowleri_ATCC_30863 | gene_product=adaptin subfamily protein, beta-adaptin-like protein a | transcript_product=beta-adaptin-like protein a | location=Nfow_scaffold00008:58
NaN	NaN	NaN	NaN	21.904	22.9601	2	2	2	6.3	6.3	6.3	71.002	0	4.2599	16043000	2	NaN	22.4321	NaN	0	NA	0.822013	NaN	0	NF0090610	mRNA1_NF0090610-p1 | transcript=mRNA1_NF0090610 | gene=NF0090610 | organism=Naegleria_fowleri_ATCC_30863 | gene_product=ankyrin repeat domain-containing protein | transcript_product=ankyrin repeat domain-containing protein | location=Nfow_scaffold00096:624
NaN	NaN	NaN	NaN	22.4303	NaN	2	2	2	7.1	7.1	7.1	43.073	0.0082928	1.6344	15063000	3	NaN	22.4303	NaN	0	NA	0.820688	NaN	0	NF0091950	mRNA1_NF0091950-p1 | transcript=mRNA1_NF0091950 | gene=NF0091950 | organism=Naegleria_fowleri_ATCC_30863 | gene_product=heat shock protein hsp33 | transcript_product=heat shock protein hsp33 | location=Nfow_scaffold00099:37975-39123(+) | protein_length=382
NaN	NaN	NaN	21.9871	22.4228	22.7088	3	3	3	5.6	5.6	5.6	83.169	0	11.329	26966000	14	NaN	22.4228	NaN	0	NA	0.808949	NaN	0	NF0100440	mRNA1_NF0100440-p1 | transcript=mRNA1_NF0100440 | gene=NF0100440 | organism=Naegleria_fowleri_ATCC_30863 | gene_product=major facilitator superfamily domain general substrate transporter protein, predicted protein, unspecified product | transcript_product=
NaN	NaN	NaN	NaN	NaN	22.388	1	1	1	3.4	3.4	3.4	39.494	0.0052801	1.9202	33450000	1	NaN	22.388	NaN	0	NA	0.824142	NaN	0	NF0089230	mRNA1_NF0089230-p1 | transcript=mRNA1_NF0089230 | gene=NF0089230 | organism=Naegleria_fowleri_ATCC_30863 | gene_product=multidrug abc transporter atp-binding protein | transcript_product=multidrug abc transporter atp-binding protein | location=Nfow_scaffol
NaN	NaN	NaN	NaN	NaN	22.3721	1	1	1	3.8	3.8	3.8	38.394	0.0047281	1.9727	60357000	4	NaN	22.3721	NaN	0	NA	0.863281	NaN	0	NF0064820	mRNA1_NF0064820-p1 | transcript=mRNA1_NF0064820 | gene=NF0064820 | organism=Naegleria_fowleri_ATCC_30863 | gene_product=proteasomal ubiquitin receptor adrm1-like | transcript_product=proteasomal ubiquitin receptor adrm1-like | location=Nfow_scaffold00053:9
NaN	NaN	NaN	NaN	NaN	22.3712	1	1	1	1.8	1.8	1.8	114.4	0	3.3102	19122000	3	NaN	22.3712	NaN	0	NA	0.828435	NaN	0	NF0086890	mRNA1_NF0086890-p1 | transcript=mRNA1_NF0086890 | gene=NF0086890 | organism=Naegleria_fowleri_ATCC_30863 | gene_product=family transcriptional regulator | transcript_product=family transcriptional regulator | location=Nfow_scaffold00089:74594-77985(+) | pr
NaN	NaN	NaN	NaN	NaN	22.359	2	2	2	5.2	5.2	5.2	65.66	0.00094192	2.7148	13387000	3	NaN	22.359	NaN	0	NA	0.868881	NaN	0	NF0062390	mRNA1_NF0062390-p1 | transcript=mRNA1_NF0062390 | gene=NF0062390 | organism=Naegleria_fowleri_ATCC_30863 | gene_product=probable atp-dependent rna helicase ddx47 | transcript_product=probable atp-dependent rna helicase ddx47 | location=Nfow_scaffold00050:8
NaN	NaN	NaN	21.9226	NaN	22.79	2	2	2	3.7	3.7	3.7	88.134	0	6.5272	14554000	7	NaN	22.3563	NaN	0	NA	0.767476	NaN	0	NF0130890	mRNA1_NF0130890-p1 | transcript=mRNA1_NF0130890 | gene=NF0130890 | organism=Naegleria_fowleri_ATCC_30863 | gene_product=nucleolar complex protein 2, unspecified product | transcript_product=nucleolar complex protein 2 | location=Nfow_scaffold00320:1056-360
NaN	NaN	NaN	NaN	NaN	22.3464	2	2	2	2	2	2	138.22	0	4.0571	9986900	3	NaN	22.3464	NaN	0	NA	0.801812	NaN	0	NF0105270	mRNA1_NF0105270-p1 | transcript=mRNA1_NF0105270 | gene=NF0105270 | organism=Naegleria_fowleri_ATCC_30863 | gene_product=protein phosphatase 2c | transcript_product=protein phosphatase 2c | location=Nfow_scaffold00131:27625-31407(-) | protein_length=1260 |
NaN	NaN	NaN	NaN	NaN	22.3337	2	2	2	3.4	3.4	3.4	105.44	0.005231	1.8114	17789000	1	NaN	22.3337	NaN	0	NA	0.789867	NaN	0	NF0112920	mRNA1_NF0112920-p1 | transcript=mRNA1_NF0112920 | gene=NF0112920 | organism=Naegleria_fowleri_ATCC_30863 | gene_product=serine threonine-protein kinase ht1-like | transcript_product=serine threonine-protein kinase ht1-like | location=Nfow_scaffold00155:324
NaN	NaN	NaN	NaN	22.2441	22.4107	4	4	4	6.6	6.6	6.6	118.19	0.0015263	2.3785	19434000	4	NaN	22.3274	NaN	0	NA	0.987564	NaN	0	NF0010100	mRNA1_NF0010100-p1 | transcript=mRNA1_NF0010100 | gene=NF0010100 | organism=Naegleria_fowleri_ATCC_30863 | gene_product=clustered mitochondria | transcript_product=clustered mitochondria | location=Nfow_scaffold00005:354483-357629(-) | protein_length=1048
NaN	NaN	NaN	NaN	NaN	22.3269	1	1	1	3.9	3.9	3.9	76.122	0	11.631	36547000	11	NaN	22.3269	NaN	0	NA	0.943973	NaN	0	NF0028430	mRNA1_NF0028430-p1 | transcript=mRNA1_NF0028430 | gene=NF0028430 | organism=Naegleria_fowleri_ATCC_30863 | gene_product=predicted protein | transcript_product=predicted protein | location=Nfow_scaffold00016:281265-283475(-) | protein_length=666 | sequence_
NaN	NaN	NaN	NaN	NaN	22.3244	2	2	2	3.6	3.6	3.6	60.774	0	3.5851	23581000	10	NaN	22.3244	NaN	0	NA	0.946079	NaN	0	NF0027540	mRNA1_NF0027540-p1 | transcript=mRNA1_NF0027540 | gene=NF0027540 | organism=Naegleria_fowleri_ATCC_30863 | gene_product=dolichyl pyrophosphate man9 c2 alpha- -glucosyltransferase | transcript_product=dolichyl pyrophosphate man9 c2 alpha- -glucosyltransfera
NaN	NaN	NaN	NaN	NaN	22.3155	1	1	1	2.2	2.2	2.2	120.88	0.00094847	2.8147	14479000	3	NaN	22.3155	NaN	0	NA	0.869475	NaN	0	NF0062260	mRNA1_NF0062260-p1 | transcript=mRNA1_NF0062260 | gene=NF0062260 | organism=Naegleria_fowleri_ATCC_30863 | gene_product=phospholipase d alpha 1-like isoform x1 | transcript_product=phospholipase d alpha 1-like isoform x1 | location=Nfow_scaffold00050:57502
NaN	NaN	NaN	NaN	NaN	22.3122	2	2	2	2.6	2.6	2.6	143.9	0.0015198	2.3299	7681800	3	NaN	22.3122	NaN	0	NA	0.82682	NaN	0	NF0087690	mRNA1_NF0087690-p1 | transcript=mRNA1_NF0087690 | gene=NF0087690 | organism=Naegleria_fowleri_ATCC_30863 | gene_product=probable copper-transporting atpase hma5-like | transcript_product=probable copper-transporting atpase hma5-like | location=Nfow_scaffol
NaN	NaN	NaN	22.3069	22.0556	22.9049	2	2	2	5.2	5.2	5.2	82.993	0.00094757	2.7991	19091000	2	NaN	22.3069	NaN	0	NA	1	NaN	0	NF0002110	mRNA1_NF0002110-p1 | transcript=mRNA1_NF0002110 | gene=NF0002110 | organism=Naegleria_fowleri_ATCC_30863 | gene_product=rgs domain-containing protein | transcript_product=rgs domain-containing protein | location=Nfow_scaffold00002:1108-3653(-) | protein_le
NaN	NaN	NaN	NaN	22.2946	NaN	2	2	2	5.2	5.2	5.2	57.5	0	3.9901	23214000	4	NaN	22.2946	NaN	0	NA	0.947841	NaN	0	NF0026410	mRNA1_NF0026410-p1 | transcript=mRNA1_NF0026410 | gene=NF0026410 | organism=Naegleria_fowleri_ATCC_30863 | gene_product=nucleotidyl transferase domain-containing protein | transcript_product=nucleotidyl transferase domain-containing protein | location=Nfow
NaN	NaN	NaN	NaN	NaN	22.2871	1	1	1	5.2	5.2	5.2	50.673	0	14.238	9659800	1	NaN	22.2871	NaN	0	NA	0.881216	NaN	0	NF0056800	mRNA1_NF0056800-p1 | transcript=mRNA1_NF0056800 | gene=NF0056800 | organism=Naegleria_fowleri_ATCC_30863 | gene_product=pq-loop domain-containing protein | transcript_product=pq-loop domain-containing protein | location=Nfow_scaffold00043:72757-74174(-) |
NaN	NaN	NaN	22.285	NaN	NaN	1	1	1	5.5	5.5	5.5	35.684	0.0015267	2.3814	5418000	2	NaN	22.285	NaN	0	NA	0.838258	NaN	0	NF0079650	mRNA1_NF0079650-p1 | transcript=mRNA1_NF0079650 | gene=NF0079650 | organism=Naegleria_fowleri_ATCC_30863 | gene_product=predicted protein | transcript_product=predicted protein | location=Nfow_scaffold00076:45216-46148(-) | protein_length=310 | sequence_SO
NaN	NaN	NaN	NaN	22.2843	NaN	2	2	2	10.7	10.7	10.7	34.469	0	4.8833	20967000	2	NaN	22.2843	NaN	0	NA	0.868584	NaN	0	NF0062770	mRNA1_NF0062770-p1 | transcript=mRNA1_NF0062770 | gene=NF0062770 | organism=Naegleria_fowleri_ATCC_30863 | gene_product=ras-related gtp-binding protein a-like | transcript_product=ras-related gtp-binding protein a-like | location=Nfow_scaffold00051:28278-2
NaN	NaN	NaN	NaN	NaN	22.2727	1	1	1	11.6	11.6	11.6	14.6	0	8.358	4924900	3	NaN	22.2727	NaN	0	NA	0.787667	NaN	0	NF0113810	mRNA1_NF0113810-p1 | transcript=mRNA1_NF0113810 | gene=NF0113810 | organism=Naegleria_fowleri_ATCC_30863 | gene_product=biogenesis of lysosome-related organelles complex 1 subunit 6-like | transcript_product=biogenesis of lysosome-related organelles comple
NaN	NaN	NaN	NaN	NaN	22.2673	2	2	2	4.8	4.8	4.8	78.557	0	5.3795	19136000	4	NaN	22.2673	NaN	0	NA	0.757201	NaN	0	NF0122380	mRNA2_NF0122380-p1 | transcript=mRNA2_NF0122380 | gene=NF0122380 | organism=Naegleria_fowleri_ATCC_30863 | gene_product=dna a subunit, vacuolar protein sorting-associated protein 33a | transcript_product=vacuolar protein sorting-associated protein 33a | lo
NaN	NaN	NaN	NaN	22.2672	NaN	1	1	1	14	14	14	13.197	0.00153	2.4164	40538000	2	NaN	22.2672	NaN	0	NA	0.918424	NaN	0	NF0038790	mRNA1_NF0038790-p1 | transcript=mRNA1_NF0038790 | gene=NF0038790 | organism=Naegleria_fowleri_ATCC_30863 | gene_product=thioredoxin | transcript_product=thioredoxin | location=Nfow_scaffold00024:173220-173564(-) | protein_length=114 | sequence_SO=supercont
NaN	NaN	NaN	NaN	22.2672	NaN	2	2	2	4.6	4.6	4.6	59.152	0.0015489	2.5593	31279000	3	NaN	22.2672	NaN	0	NA	0.814906	NaN	0	NF0095350	mRNA1_NF0095350-p1 | transcript=mRNA1_NF0095350 | gene=NF0095350 | organism=Naegleria_fowleri_ATCC_30863 | gene_product=cation diffusion facilitator | transcript_product=cation diffusion facilitator | location=Nfow_scaffold00106:43939-45665(-) | protein_le
NaN	NaN	NaN	NaN	NaN	22.2542	1	1	1	6	6	6	23.022	0.0015475	2.5514	21949000	4	NaN	22.2542	NaN	0	NA	0.780421	NaN	0	NF0120310	mRNA1_NF0120310-p1 | transcript=mRNA1_NF0120310 | gene=NF0120310 | organism=Naegleria_fowleri_ATCC_30863 | gene_product=snornp protein gar1 | transcript_product=snornp protein gar1 | location=Nfow_scaffold00186:27812-28809(+) | protein_length=232 | sequenc
NaN	NaN	NaN	NaN	NaN	22.2532	1	1	1	21.2	21.2	21.2	11.474	0	29.34	63038000	7	NaN	22.2532	NaN	0	NA	1	NaN	0	NF0001700	mRNA1_NF0001700-p1 | transcript=mRNA1_NF0001700 | gene=NF0001700 | organism=Naegleria_fowleri_ATCC_30863 | gene_product=hypothetical protein | transcript_product=hypothetical protein | location=Nfow_scaffold00001:360709-361023(-) | protein_length=104 | seq
NaN	NaN	NaN	NaN	NaN	22.2322	1	1	1	4.2	4.2	4.2	46.826	0	9.6515	13052000	3	NaN	22.2322	NaN	0	NA	1	NaN	0	NF0002900	mRNA1_NF0002900-p1 | transcript=mRNA1_NF0002900 | gene=NF0002900 | organism=Naegleria_fowleri_ATCC_30863 | gene_product=zinc transporter zip3 | transcript_product=zinc transporter zip3 | location=Nfow_scaffold00002:227916-229371(+) | protein_length=424 | s
NaN	NaN	NaN	NaN	NaN	22.2091	1	1	1	12.9	12.9	12.9	20.875	0	14.316	15932000	5	NaN	22.2091	NaN	0	NA	0.912169	NaN	0	NF0040670	mRNA1_NF0040670-p1 | transcript=mRNA1_NF0040670 | gene=NF0040670 | organism=Naegleria_fowleri_ATCC_30863 | gene_product=n-alpha-acetyltransferase 10-like | transcript_product=n-alpha-acetyltransferase 10-like | location=Nfow_scaffold00026:103060-103596(-)
NaN	NaN	NaN	NaN	NaN	22.2058	1	1	1	3.2	3.2	3.2	57.262	0.0044577	2.046	11931000	3	NaN	22.2058	NaN	0	NA	0.880302	NaN	0	NF0057130	mRNA1_NF0057130-p1 | transcript=mRNA1_NF0057130 | gene=NF0057130 | organism=Naegleria_fowleri_ATCC_30863 | gene_product=lipid transporters isoform 1 | transcript_product=lipid transporters isoform 1 | location=Nfow_scaffold00044:26514-28063(-) | protein_le
NaN	NaN	NaN	NaN	22.1664	NaN	1	1	1	25	25	25	14.634	0	13.492	42619000	7	NaN	22.1664	NaN	0	NA	0.980714	NaN	0	NF0012890	mRNA1_NF0012890-p1 | transcript=mRNA1_NF0012890 | gene=NF0012890 | organism=Naegleria_fowleri_ATCC_30863 | gene_product=mss4-like family protein | transcript_product=mss4-like family protein | location=Nfow_scaffold00007:125171-125557(+) | protein_length=1
NaN	NaN	NaN	NaN	NaN	22.1661	1	1	1	2.2	2.2	2.2	62.237	0	5.213	30385000	9	NaN	22.1661	NaN	0	NA	1	NaN	0	NF0003570	mRNA1_NF0003570-p1 | transcript=mRNA1_NF0003570 | gene=NF0003570 | organism=Naegleria_fowleri_ATCC_30863 | gene_product=rgs domain-containing protein | transcript_product=rgs domain-containing protein | location=Nfow_scaffold00002:344604-346217(+) | protei
NaN	NaN	NaN	NaN	22.1553	NaN	1	1	1	5.7	5.7	5.7	45.412	0.0050207	1.965	23294000	1	NaN	22.1553	NaN	0	NA	0.879693	NaN	0	NF0057460	mRNA1_NF0057460-p1 | transcript=mRNA1_NF0057460 | gene=NF0057460 | organism=Naegleria_fowleri_ATCC_30863 | gene_product=d-lactate dehydrogenase | transcript_product=d-lactate dehydrogenase | location=Nfow_scaffold00044:101630-103060(-) | protein_length=405
NaN	NaN	NaN	NaN	NaN	22.1416	1	1	1	7.5	7.5	7.5	27.432	0.0015281	2.3897	10357000	1	NaN	22.1416	NaN	0	NA	0.772602	NaN	0	NF0127420	mRNA1_NF0127420-p1 | transcript=mRNA1_NF0127420 | gene=NF0127420 | organism=Naegleria_fowleri_ATCC_30863 | gene_product=unspecified product | transcript_product=unspecified product | location=Nfow_scaffold00232:2715-3437(-) | protein_length=240 | sequence_
NaN	NaN	NaN	22.14	21.518	22.409	2	2	2	8	8	8	51.53	0.00094548	2.7738	17413000	11	NaN	22.14	NaN	0	NA	0.782581	NaN	0	NF0118640	mRNA1_NF0118640-p1 | transcript=mRNA1_NF0118640 | gene=NF0118640 | organism=Naegleria_fowleri_ATCC_30863 | gene_product=low quality protein: abc transporter c family member 15 | transcript_product=low quality protein: abc transporter c family member 15 | l
NaN	NaN	NaN	NaN	NaN	22.1293	1	1	1	3.6	3.6	3.6	52.25	0.0015659	2.6872	9281200	4	NaN	22.1293	NaN	0	NA	0.766321	NaN	0	NF0023480	mRNA14_NF0023480-p1 | transcript=mRNA14_NF0023480 | gene=NF0023480 | organism=Naegleria_fowleri_ATCC_30863 | gene_product=adipocyte plasma membrane-associated, alpha beta hydrolase fold-1 domain-containing protein, heat shock 70 kda protein cognate 4, hpt
NaN	NaN	NaN	NaN	NaN	22.1215	1	1	1	2.3	2.3	2.3	59.048	0.0091298	1.5989	18193000	1	NaN	22.1215	NaN	0	NA	0.811269	NaN	0	NF0098870	mRNA1_NF0098870-p1 | transcript=mRNA1_NF0098870 | gene=NF0098870 | organism=Naegleria_fowleri_ATCC_30863 | gene_product=alpha beta fold domain containing protein | transcript_product=alpha beta fold domain containing protein | location=Nfow_scaffold00114:4
NaN	NaN	NaN	NaN	NaN	22.1173	1	1	1	7.1	7.1	7.1	42.128	0.0015451	2.532	34889000	3	NaN	22.1173	NaN	0	NA	0.896741	NaN	0	NF0049110	mRNA1_NF0049110-p1 | transcript=mRNA1_NF0049110 | gene=NF0049110 | organism=Naegleria_fowleri_ATCC_30863 | gene_product=copii-coated vesicle component hrf1 | transcript_product=copii-coated vesicle component hrf1 | location=Nfow_scaffold00034:147214-148359
NaN	NaN	NaN	NaN	22.1073	NaN	2	2	2	7.2	7.2	7.2	30.07	0.0018204	2.3116	24294000	9	NaN	22.1073	NaN	0	NA	0.96656	NaN	0	NF0019070	mRNA1_NF0019070-p1 | transcript=mRNA1_NF0019070 | gene=NF0019070 | organism=Naegleria_fowleri_ATCC_30863 | gene_product=alpha beta hydrolase fold protein | transcript_product=alpha beta hydrolase fold protein | location=Nfow_scaffold00011:15736-16530(+) |
NaN	NaN	NaN	NaN	NaN	22.0985	1	1	1	6.9	6.9	6.9	49.032	0	9.4361	34949000	7	NaN	22.0985	NaN	0	NA	0.875155	NaN	0	NF0059430	mRNA1_NF0059430-p1 | transcript=mRNA1_NF0059430 | gene=NF0059430 | organism=Naegleria_fowleri_ATCC_30863 | gene_product=hypothetical protein NAEGRDRAFT 79230 | transcript_product=hypothetical protein NAEGRDRAFT 79230 | location=Nfow_scaffold00046:144896-14
NaN	NaN	NaN	NaN	22.0669	NaN	3	2	2	18.2	15	15	27.739	0	6.437	35387000	2	NaN	22.0669	NaN	0	NA	0.860362	NaN	0	NF0066560	mRNA1_NF0066560-p1 | transcript=mRNA1_NF0066560 | gene=NF0066560 | organism=Naegleria_fowleri_ATCC_30863 | gene_product=ras-related protein rab-5a | transcript_product=ras-related protein rab-5a | location=Nfow_scaffold00055:136798-137927(+) | protein_leng
NaN	NaN	NaN	NaN	NaN	22.0648	3	3	3	7.2	7.2	7.2	48.937	0	5.8452	30504000	5	NaN	22.0648	NaN	0	NA	0.833318	NaN	0	NF0083440	mRNA1_NF0083440-p1 | transcript=mRNA1_NF0083440 | gene=NF0083440 | organism=Naegleria_fowleri_ATCC_30863 | gene_product=vacuolar protein sorting-associated protein vta1 homolog | transcript_product=vacuolar protein sorting-associated protein vta1 homolog |
NaN	NaN	NaN	22.1909	21.9156	NaN	3	3	3	16.3	16.3	16.3	38.378	0	3.5129	28320000	5	NaN	22.0532	NaN	0	NA	0.833591	NaN	0	NF0083410	mRNA1_NF0083410-p1 | transcript=mRNA1_NF0083410 | gene=NF0083410 | organism=Naegleria_fowleri_ATCC_30863 | gene_product=beta-lactamase domain-containing protein | transcript_product=beta-lactamase domain-containing protein | location=Nfow_scaffold00083:461
NaN	NaN	NaN	NaN	NaN	22.0146	1	1	1	14.8	14.8	14.8	23.066	0	15.215	21940000	6	NaN	22.0146	NaN	0	NA	0.876965	NaN	0	NF0058790	mRNA1_NF0058790-p1 | transcript=mRNA1_NF0058790 | gene=NF0058790 | organism=Naegleria_fowleri_ATCC_30863 | gene_product=predicted protein | transcript_product=predicted protein | location=Nfow_scaffold00046:23065-23655(-) | protein_length=196 | sequence_SO
NaN	NaN	NaN	NaN	22.0128	NaN	3	3	3	4.8	4.8	4.8	100.01	0	5.8494	34469000	13	NaN	22.0128	NaN	0	NA	0.887671	NaN	0	NF0053390	mRNA1_NF0053390-p1 | transcript=mRNA1_NF0053390 | gene=NF0053390 | organism=Naegleria_fowleri_ATCC_30863 | gene_product=transportin-1 isoform x1 | transcript_product=transportin-1 isoform x1 | location=Nfow_scaffold00039:56430-59102(+) | protein_length=890
NaN	NaN	NaN	NaN	NaN	22.0017	2	2	2	4.1	4.1	4.1	98.51	0.00031908	3.0048	10937000	3	NaN	22.0017	NaN	0	NA	0.802824	NaN	0	NF0104920	mRNA1_NF0104920-p1 | transcript=mRNA1_NF0104920 | gene=NF0104920 | organism=Naegleria_fowleri_ATCC_30863 | gene_product=hypothetical protein NAEGRDRAFT 79207 | transcript_product=hypothetical protein NAEGRDRAFT 79207 | location=Nfow_scaffold00130:30925-335
NaN	NaN	NaN	NaN	NaN	21.9962	1	1	1	1.3	1.3	1.3	86.118	0.0088521	1.6151	5603200	1	NaN	21.9962	NaN	0	NA	0.871857	NaN	0	NF0060920	mRNA1_NF0060920-p1 | transcript=mRNA1_NF0060920 | gene=NF0060920 | organism=Naegleria_fowleri_ATCC_30863 | gene_product=abc transporter family protein, unspecified product | transcript_product=unspecified product | location=Nfow_scaffold00048:110600-113050
NaN	NaN	NaN	NaN	NaN	21.99	1	1	1	10.4	10.4	10.4	11.335	0	3.5683	57676000	5	NaN	21.99	NaN	0	NA	0.802318	NaN	0	NF0105110	mRNA1_NF0105110-p1 | transcript=mRNA1_NF0105110 | gene=NF0105110 | organism=Naegleria_fowleri_ATCC_30863 | gene_product=3-beta hydroxysteroid dehydrogenase | transcript_product=3-beta hydroxysteroid dehydrogenase | location=Nfow_scaffold00130:75994-76440(-
NaN	NaN	NaN	21.9887	NaN	NaN	1	1	1	13.1	13.1	13.1	19.215	0	5.6205	23617000	4	NaN	21.9887	NaN	0	NA	0.817524	NaN	0	NF0094110	mRNA1_NF0094110-p1 | transcript=mRNA1_NF0094110 | gene=NF0094110 | organism=Naegleria_fowleri_ATCC_30863 | gene_product=bpti kunitz domain-containing protein 4-like | transcript_product=bpti kunitz domain-containing protein 4-like | location=Nfow_scaffold0
NaN	NaN	NaN	NaN	NaN	21.9759	1	1	1	5.3	5.3	5.3	26.251	0.0052509	1.8583	12081000	3	NaN	21.9759	NaN	0	NA	1	NaN	0	NF0004560	mRNA1_NF0004560-p1 | transcript=mRNA1_NF0004560 | gene=NF0004560 | organism=Naegleria_fowleri_ATCC_30863 | gene_product=hypothetical protein NAEGRDRAFT 78521, tnf receptor-associated factor 5-like | transcript_product=hypothetical protein NAEGRDRAFT 78521
NaN	NaN	NaN	NaN	21.956	NaN	1	1	1	3	3	3	55.809	0	3.558	5805900	4	NaN	21.956	NaN	0	NA	0.80613	NaN	0	NF0103100	mRNA1_NF0103100-p1 | transcript=mRNA1_NF0103100 | gene=NF0103100 | organism=Naegleria_fowleri_ATCC_30863 | gene_product=50s rrna methyltransferase | transcript_product=50s rrna methyltransferase | location=Nfow_scaffold00125:52413-54097(-) | protein_length
NaN	NaN	NaN	NaN	NaN	21.9536	1	1	1	15.6	15.6	15.6	15.133	0.005225	1.796	3947700	2	NaN	21.9536	NaN	0	NA	0.948901	NaN	0	NF0026300	mRNA1_NF0026300-p1 | transcript=mRNA1_NF0026300 | gene=NF0026300 | organism=Naegleria_fowleri_ATCC_30863 | gene_product=ubiquitin family protein | transcript_product=ubiquitin family protein | location=Nfow_scaffold00015:165380-165766(+) | protein_length=1
NaN	NaN	NaN	NaN	21.9461	NaN	1	1	1	5.5	5.5	5.5	27.137	0.0015645	2.6743	34584000	3	NaN	21.9461	NaN	0	NA	0.876663	NaN	0	NF0058860	mRNA1_NF0058860-p1 | transcript=mRNA1_NF0058860 | gene=NF0058860 | organism=Naegleria_fowleri_ATCC_30863 | gene_product=duf51 family protein | transcript_product=duf51 family protein | location=Nfow_scaffold00046:32995-33708(-) | protein_length=237 | seque
NaN	NaN	NaN	NaN	NaN	21.9309	1	1	1	17.8	17.8	17.8	11.705	0	3.676	18531000	4	NaN	21.9309	NaN	0	NA	0.891714	NaN	0	NF0051870	mRNA1_NF0051870-p1 | transcript=mRNA1_NF0051870 | gene=NF0051870 | organism=Naegleria_fowleri_ATCC_30863 | gene_product=predicted protein | transcript_product=predicted protein | location=Nfow_scaffold00037:155525-155830(+) | protein_length=101 | sequence_
NaN	NaN	NaN	NaN	NaN	21.9217	1	1	1	3.3	3.3	3.3	42.257	0.0050103	1.9477	11801000	5	NaN	21.9217	NaN	0	NA	0.910212	NaN	0	NF0042130	mRNA1_NF0042130-p1 | transcript=mRNA1_NF0042130 | gene=NF0042130 | organism=Naegleria_fowleri_ATCC_30863 | gene_product=gpi ethanolamine phosphate transferase 3 isoform x2 | transcript_product=gpi ethanolamine phosphate transferase 3 isoform x2 | location=
NaN	NaN	NaN	NaN	21.9181	NaN	1	1	1	0.9	0.9	0.9	237.77	0.00031827	2.9547	8570300	1	NaN	21.9181	NaN	0	NA	0.898324	NaN	0	NF0047900	mRNA1_NF0047900-p1 | transcript=mRNA1_NF0047900 | gene=NF0047900 | organism=Naegleria_fowleri_ATCC_30863 | gene_product=phospholipase d1 | transcript_product=phospholipase d1 | location=Nfow_scaffold00033:60639-67197(+) | protein_length=2113 | sequence_SO=
NaN	NaN	NaN	NaN	21.9135	NaN	1	1	1	9.7	9.7	9.7	30.142	0	10.597	65545000	2	NaN	21.9135	NaN	0	NA	0.809206	NaN	0	NF0099960	mRNA1_NF0099960-p1 | transcript=mRNA1_NF0099960 | gene=NF0099960 | organism=Naegleria_fowleri_ATCC_30863 | gene_product=tetratricopeptide tpr 1 repeat-containing protein | transcript_product=tetratricopeptide tpr 1 repeat-containing protein | location=Nfow
NaN	NaN	NaN	21.9113	NaN	NaN	3	3	3	7.8	7.8	7.8	38.65	0.00031878	2.9786	29754000	4	NaN	21.9113	NaN	0	NA	0.870367	NaN	0	NF0061800	mRNA1_NF0061800-p1 | transcript=mRNA1_NF0061800 | gene=NF0061800 | organism=Naegleria_fowleri_ATCC_30863 | gene_product=c4-dicarboxylate abc transporter permease | transcript_product=c4-dicarboxylate abc transporter permease | location=Nfow_scaffold00049:1
NaN	NaN	NaN	NaN	NaN	21.9089	1	1	1	3	3	3	50.999	0.0050029	1.936	22649000	3	NaN	21.9089	NaN	0	NA	0.833864	NaN	0	NF0083300	mRNA1_NF0083300-p1 | transcript=mRNA1_NF0083300 | gene=NF0083300 | organism=Naegleria_fowleri_ATCC_30863 | gene_product=hypothetical protein NAEGRDRAFT 59003 | transcript_product=hypothetical protein NAEGRDRAFT 59003 | location=Nfow_scaffold00082:98091-994
NaN	NaN	NaN	NaN	22.0359	21.7737	2	2	2	5.2	5.2	5.2	80.75	0.0052371	1.8173	8291200	2	NaN	21.9048	NaN	0	NA	0.890155	NaN	0	NF0052720	mRNA1_NF0052720-p1 | transcript=mRNA1_NF0052720 | gene=NF0052720 | organism=Naegleria_fowleri_ATCC_30863 | gene_product=glycoside hydrolase family 47 protein | transcript_product=glycoside hydrolase family 47 protein | location=Nfow_scaffold00038:113286-11
NaN	NaN	NaN	NaN	NaN	21.8839	1	1	1	3.1	3.1	3.1	45.009	0.00094637	2.7843	19790000	8	NaN	21.8839	NaN	0	NA	0.85258	NaN	0	NF0071750	mRNA1_NF0071750-p1 | transcript=mRNA1_NF0071750 | gene=NF0071750 | organism=Naegleria_fowleri_ATCC_30863 | gene_product=-dependent receptor | transcript_product=-dependent receptor | location=Nfow_scaffold00063:86334-87559(-) | protein_length=391 | sequenc
NaN	NaN	NaN	NaN	NaN	21.883	1	1	1	5.3	5.3	5.3	25.395	0.0015342	2.4489	20893000	3	NaN	21.883	NaN	0	NA	0.962539	NaN	0	NF0020790	mRNA1_NF0020790-p1 | transcript=mRNA1_NF0020790 | gene=NF0020790 | organism=Naegleria_fowleri_ATCC_30863 | gene_product=unspecified product | transcript_product=unspecified product | location=Nfow_scaffold00012:23177-23860(+) | protein_length=227 | sequenc
NaN	NaN	NaN	21.878	NaN	NaN	1	1	1	2	2	2	75.57	0.0015375	2.4756	20254000	3	NaN	21.878	NaN	0	NA	0.95388	NaN	0	NF0023630	mRNA1_NF0023630-p1 | transcript=mRNA1_NF0023630 | gene=NF0023630 | organism=Naegleria_fowleri_ATCC_30863 | gene_product=leukotriene a4 hydrolase | transcript_product=leukotriene a4 hydrolase | location=Nfow_scaffold00013:268643-271004(+) | protein_length=6
NaN	NaN	NaN	NaN	NaN	21.8709	1	1	1	8.7	8.7	8.7	24.908	0.0052432	1.8291	15074000	2	NaN	21.8709	NaN	0	NA	0.909561	NaN	0	NF0042640	mRNA3_NF0042640-p1 | transcript=mRNA3_NF0042640 | gene=NF0042640 | organism=Naegleria_fowleri_ATCC_30863 | gene_product=an1-type zinc finger protein 1, an1-type zinc finger protein 1-like, zfand1 protein | transcript_product=an1-type zinc finger protein 1
NaN	NaN	NaN	NaN	NaN	21.8646	1	1	1	7.5	7.5	7.5	14.491	0.0015394	2.4857	286070000	5	NaN	21.8646	NaN	0	NA	0.873353	NaN	0	NF0060430	mRNA1_NF0060430-p1 | transcript=mRNA1_NF0060430 | gene=NF0060430 | organism=Naegleria_fowleri_ATCC_30863 | gene_product=iron-sulfur cluster assembly enzyme mitochondrial, scaffold protein | transcript_product=iron-sulfur cluster assembly enzyme mitochondri
NaN	NaN	NaN	NaN	NaN	21.8568	1	1	1	8.4	8.4	8.4	32.585	0	9.4862	17672000	4	NaN	21.8568	NaN	0	NA	0.898641	NaN	0	NF0047790	mRNA1_NF0047790-p1 | transcript=mRNA1_NF0047790 | gene=NF0047790 | organism=Naegleria_fowleri_ATCC_30863 | gene_product=predicted protein | transcript_product=predicted protein | location=Nfow_scaffold00033:43753-44610(-) | protein_length=285 | sequence_SO
NaN	NaN	NaN	NaN	NaN	21.8285	1	1	1	6.2	6.2	6.2	23.341	0.0050088	1.9471	23064000	1	NaN	21.8285	NaN	0	NA	0.997238	NaN	0	NF0006490	mRNA1_NF0006490-p1 | transcript=mRNA1_NF0006490 | gene=NF0006490 | organism=Naegleria_fowleri_ATCC_30863 | gene_product=predicted protein | transcript_product=predicted protein | location=Nfow_scaffold00004:68869-69504(-) | protein_length=211 | sequence_SO
NaN	NaN	NaN	21.4564	21.8244	21.8932	2	2	2	13.8	13.8	13.8	18.779	0	6.1633	11470000	7	NaN	21.8244	NaN	0	NA	0.89485	NaN	0	NF0050520	mRNA1_NF0050520-p1 | transcript=mRNA1_NF0050520 | gene=NF0050520 | organism=Naegleria_fowleri_ATCC_30863 | gene_product=predicted protein | transcript_product=predicted protein | location=Nfow_scaffold00036:95553-96032(+) | protein_length=159 | sequence_SO
NaN	NaN	NaN	NaN	NaN	21.7947	1	1	1	2.4	2.4	2.4	87.16	0.00032165	3.1067	14535000	2	NaN	21.7947	NaN	0	NA	0.809463	NaN	0	NF0099950	mRNA1_NF0099950-p1 | transcript=mRNA1_NF0099950 | gene=NF0099950 | organism=Naegleria_fowleri_ATCC_30863 | gene_product=vps9 domain-containing protein 1-like | transcript_product=vps9 domain-containing protein 1-like | location=Nfow_scaffold00117:12818-152
NaN	NaN	NaN	NaN	NaN	21.7779	1	1	1	1.3	1.3	1.3	130.02	0	3.9518	13436000	1	NaN	21.7779	NaN	0	NA	0.926448	NaN	0	NF0036480	mRNA1_NF0036480-p1 | transcript=mRNA1_NF0036480 | gene=NF0036480 | organism=Naegleria_fowleri_ATCC_30863 | gene_product=wd40 repeat domain-containing protein | transcript_product=wd40 repeat domain-containing protein | location=Nfow_scaffold00022:182780-18
NaN	NaN	NaN	NaN	NaN	21.7765	1	1	1	4	4	4	31.765	0.0096701	1.562	7803500	2	NaN	21.7765	NaN	0	NA	0.811011	NaN	0	NF0099020	mRNA1_NF0099020-p1 | transcript=mRNA1_NF0099020 | gene=NF0099020 | organism=Naegleria_fowleri_ATCC_30863 | gene_product=rna-binding protein | transcript_product=rna-binding protein | location=Nfow_scaffold00114:68792-70021(+) | protein_length=272 | sequenc
NaN	NaN	NaN	NaN	21.7471	NaN	1	1	1	7	7	7	30.563	0	3.7254	19522000	2	NaN	21.7471	NaN	0	NA	0.888911	NaN	0	NF0053080	mRNA1_NF0053080-p1 | transcript=mRNA1_NF0053080 | gene=NF0053080 | organism=Naegleria_fowleri_ATCC_30863 | gene_product=dual specificity protein | transcript_product=dual specificity protein | location=Nfow_scaffold00038:180011-180989(+) | protein_length=2
NaN	NaN	NaN	NaN	NaN	21.7113	1	1	1	3.2	3.2	3.2	59.17	0	5.5285	18038000	8	NaN	21.7113	NaN	0	NA	0.978075	NaN	0	NF0013500	mRNA1_NF0013500-p1 | transcript=mRNA1_NF0013500 | gene=NF0013500 | organism=Naegleria_fowleri_ATCC_30863 | gene_product=unspecified product | transcript_product=unspecified product | location=Nfow_scaffold00007:241455-243047(+) | protein_length=530 | seque
NaN	NaN	NaN	NaN	NaN	21.7075	2	2	2	3.5	3.5	3.5	100.4	0	3.8844	23327000	2	NaN	21.7075	NaN	0	NA	0.927799	NaN	0	NF0036160	mRNA1_NF0036160-p1 | transcript=mRNA1_NF0036160 | gene=NF0036160 | organism=Naegleria_fowleri_ATCC_30863 | gene_product=gliding motility protein | transcript_product=gliding motility protein | location=Nfow_scaffold00022:105933-108521(+) | protein_length=8
NaN	NaN	NaN	NaN	NaN	21.7024	2	2	2	4.2	4.2	4.2	75.292	0.0015499	2.5677	25921000	3	NaN	21.7024	NaN	0	NA	0.987181	NaN	0	NF0010120	mRNA1_NF0010120-p1 | transcript=mRNA1_NF0010120 | gene=NF0010120 | organism=Naegleria_fowleri_ATCC_30863 | gene_product=dual specificity protein kinase | transcript_product=dual specificity protein kinase | location=Nfow_scaffold00005:360503-362779(-) | pr
NaN	NaN	NaN	21.6868	NaN	NaN	1	1	1	3.8	3.8	3.8	36.026	0.0027051	2.2019	35183000	2	NaN	21.6868	NaN	0	NA	0.856598	NaN	0	NF0068880	mRNA2_NF0068880-p1 | transcript=mRNA2_NF0068880 | gene=NF0068880 | organism=Naegleria_fowleri_ATCC_30863 | gene_product=3-hydroxyisobutyryl- mitochondrial | transcript_product=3-hydroxyisobutyryl- mitochondrial | location=Nfow_scaffold00059:24355-25293(+)
NaN	NaN	NaN	NaN	NaN	21.6675	1	1	1	4.8	4.8	4.8	57.899	0.005277	1.9061	10316000	4	NaN	21.6675	NaN	0	NA	0.824409	NaN	0	NF0089030	mRNA1_NF0089030-p1 | transcript=mRNA1_NF0089030 | gene=NF0089030 | organism=Naegleria_fowleri_ATCC_30863 | gene_product=la-related protein 4-like isoform x2 | transcript_product=la-related protein 4-like isoform x2 | location=Nfow_scaffold00093:77821-79380
NaN	NaN	NaN	NaN	NaN	21.6535	1	1	1	8.3	8.3	8.3	17.078	0.0052678	1.885	74565000	7	NaN	21.6535	NaN	0	NA	0.973213	NaN	0	NF0016020	mRNA1_NF0016020-p1 | transcript=mRNA1_NF0016020 | gene=NF0016020 | organism=Naegleria_fowleri_ATCC_30863 | gene_product=cytidine deaminase | transcript_product=cytidine deaminase | location=Nfow_scaffold00009:113337-113810(+) | protein_length=157 | sequenc
NaN	NaN	NaN	NaN	21.6455	NaN	2	2	2	3.4	3.4	3.4	87.083	0.0015649	2.6771	13463000	2	NaN	21.6455	NaN	0	NA	0.77661	NaN	0	NF0123650	mRNA1_NF0123650-p1 | transcript=mRNA1_NF0123650 | gene=NF0123650 | organism=Naegleria_fowleri_ATCC_30863 | gene_product=chromate transporter | transcript_product=chromate transporter | location=Nfow_scaffold00205:18252-20628(-) | protein_length=774 | seque
NaN	NaN	NaN	NaN	NaN	21.6062	1	1	1	3.2	3.2	3.2	44.646	0.00032216	3.1296	30303000	6	NaN	21.6062	NaN	0	NA	0.976199	NaN	0	NF0014070	mRNA1_NF0014070-p1 | transcript=mRNA1_NF0014070 | gene=NF0014070 | organism=Naegleria_fowleri_ATCC_30863 | gene_product=predicted protein | transcript_product=predicted protein | location=Nfow_scaffold00007:364689-365915(-) | protein_length=408 | sequence_
NaN	NaN	NaN	NaN	NaN	21.6005	1	1	1	4.6	4.6	4.6	44.204	0	10.189	8946600	2	NaN	21.6005	NaN	0	NA	0.794305	NaN	0	NF0110510	mRNA1_NF0110510-p1 | transcript=mRNA1_NF0110510 | gene=NF0110510 | organism=Naegleria_fowleri_ATCC_30863 | gene_product=predicted protein | transcript_product=predicted protein | location=Nfow_scaffold00146:46106-47278(-) | protein_length=390 | sequence_SO
NaN	NaN	NaN	21.5868	NaN	NaN	1	1	1	6.8	6.8	6.8	31.926	0.0052817	1.9215	4178900	1	NaN	21.5868	NaN	0	NA	0.814124	NaN	0	NF0096320	mRNA1_NF0096320-p1 | transcript=mRNA1_NF0096320 | gene=NF0096320 | organism=Naegleria_fowleri_ATCC_30863 | gene_product=mob-like protein phocein isoform x1 | transcript_product=mob-like protein phocein isoform x1 | location=Nfow_scaffold00108:50428-51270(-
NaN	NaN	NaN	21.5632	NaN	NaN	1	1	1	6.7	6.7	6.7	23.304	0.0015193	2.3295	8216000	1	NaN	21.5632	NaN	0	NA	0.805365	NaN	0	NF0103560	mRNA1_NF0103560-p1 | transcript=mRNA1_NF0103560 | gene=NF0103560 | organism=Naegleria_fowleri_ATCC_30863 | gene_product=ras-related c3 botulinum toxin substrate 2 | transcript_product=ras-related c3 botulinum toxin substrate 2 | location=Nfow_scaffold00126
NaN	NaN	NaN	21.5527	NaN	NaN	1	1	1	6.9	6.9	6.9	26.748	0.0080252	1.6622	5726000	1	NaN	21.5527	NaN	0	NA	0.824944	NaN	0	NF0088810	mRNA1_NF0088810-p1 | transcript=mRNA1_NF0088810 | gene=NF0088810 | organism=Naegleria_fowleri_ATCC_30863 | gene_product=haloacid dehalogenase-like hydrolase superfamily protein | transcript_product=haloacid dehalogenase-like hydrolase superfamily protein |
NaN	NaN	NaN	22.5892	21.3814	21.55	3	3	3	15.9	15.9	15.9	52.127	0	6.4061	17630000	5	NaN	21.55	NaN	0	NA	0.992184	NaN	0	NF0007870	mRNA1_NF0007870-p1 | transcript=mRNA1_NF0007870 | gene=NF0007870 | organism=Naegleria_fowleri_ATCC_30863 | gene_product=unspecified product | transcript_product=unspecified product | location=Nfow_scaffold00004:348772-350166(-) | protein_length=464 | seque
NaN	NaN	NaN	21.5401	NaN	NaN	1	1	1	6.4	6.4	6.4	23.451	0.0047393	1.9928	9571500	2	NaN	21.5401	NaN	0	NA	0.83688	NaN	0	NF0080140	mRNA1_NF0080140-p1 | transcript=mRNA1_NF0080140 | gene=NF0080140 | organism=Naegleria_fowleri_ATCC_30863 | gene_product=snare protein ykt6 | transcript_product=snare protein ykt6 | location=Nfow_scaffold00077:20645-21253(+) | protein_length=202 | sequence_
NaN	NaN	NaN	NaN	NaN	21.5333	1	1	1	8.5	8.5	8.5	37.947	0.0015567	2.6143	20066000	5	NaN	21.5333	NaN	0	NA	0.878478	NaN	0	NF0058060	mRNA1_NF0058060-p1 | transcript=mRNA1_NF0058060 | gene=NF0058060 | organism=Naegleria_fowleri_ATCC_30863 | gene_product=transmembrane protein 53-like | transcript_product=transmembrane protein 53-like | location=Nfow_scaffold00045:51456-52515(+) | protein_
NaN	NaN	NaN	NaN	NaN	21.5222	1	1	1	4.9	4.9	4.9	26.254	0.0047436	2.0025	13451000	4	NaN	21.5222	NaN	0	NA	0.857753	NaN	0	NF0068330	mRNA1_NF0068330-p1 | transcript=mRNA1_NF0068330 | gene=NF0068330 | organism=Naegleria_fowleri_ATCC_30863 | gene_product=eukaryotic translation initiation factor 4e type 3-like | transcript_product=eukaryotic translation initiation factor 4e type 3-like | l
NaN	NaN	NaN	NaN	NaN	21.5011	1	1	1	2.8	2.8	2.8	61.425	0.0052832	1.9222	4832300	2	NaN	21.5011	NaN	0	NA	0.923758	NaN	0	NF0037350	mRNA1_NF0037350-p1 | transcript=mRNA1_NF0037350 | gene=NF0037350 | organism=Naegleria_fowleri_ATCC_30863 | gene_product=high mobility group protein b3 | transcript_product=high mobility group protein b3 | location=Nfow_scaffold00023:129247-130875(-) | prot
NaN	NaN	NaN	21.4997	NaN	NaN	2	2	2	6.6	6.6	6.6	48.256	0	3.9681	29180000	8	NaN	21.4997	NaN	0	NA	0.805619	NaN	0	NF0103290	mRNA1_NF0103290-p1 | transcript=mRNA1_NF0103290 | gene=NF0103290 | organism=Naegleria_fowleri_ATCC_30863 | gene_product=predicted protein | transcript_product=predicted protein | location=Nfow_scaffold00126:11189-12466(-) | protein_length=426 | sequence_SO
NaN	NaN	NaN	NaN	NaN	21.4978	1	1	1	5.9	5.9	5.9	29.469	0.0015591	2.6491	17809000	3	NaN	21.4978	NaN	0	NA	0.854584	NaN	0	NF0070340	mRNA1_NF0070340-p1 | transcript=mRNA1_NF0070340 | gene=NF0070340 | organism=Naegleria_fowleri_ATCC_30863 | gene_product=-containing protein | transcript_product=-containing protein | location=Nfow_scaffold00061:84556-85323(-) | protein_length=255 | sequenc
NaN	NaN	NaN	NaN	NaN	21.4958	1	1	1	2.4	2.4	2.4	63.34	0.0052755	1.9001	9425900	6	NaN	21.4958	NaN	0	NA	0.945376	NaN	0	NF0027770	mRNA1_NF0027770-p1 | transcript=mRNA1_NF0027770 | gene=NF0027770 | organism=Naegleria_fowleri_ATCC_30863 | gene_product=autophagy-related protein 13, dmx-like protein 1 isoform x1 | transcript_product=autophagy-related protein 13 | location=Nfow_scaffold00
NaN	NaN	NaN	NaN	NaN	21.4925	1	1	1	5.3	5.3	5.3	38.697	0	4.8127	9650500	2	NaN	21.4925	NaN	0	NA	0.852295	NaN	0	NF0071980	mRNA1_NF0071980-p1 | transcript=mRNA1_NF0071980 | gene=NF0071980 | organism=Naegleria_fowleri_ATCC_30863 | gene_product=ribosome biogenesis protein brx1 homolog | transcript_product=ribosome biogenesis protein brx1 homolog | location=Nfow_scaffold00063:124
NaN	NaN	NaN	NaN	NaN	21.4835	1	1	1	5.3	5.3	5.3	46.841	0.0012539	2.6991	4313900	2	NaN	21.4835	NaN	0	NA	1	NaN	0	NF0001470	mRNA1_NF0001470-p1 | transcript=mRNA1_NF0001470 | gene=NF0001470 | organism=Naegleria_fowleri_ATCC_30863 | gene_product=tyrosine aminotransferase | transcript_product=tyrosine aminotransferase | location=Nfow_scaffold00001:319826-321196(-) | protein_length
NaN	NaN	NaN	NaN	21.482	NaN	1	1	1	6.8	6.8	6.8	49.184	0.00094578	2.7789	25063000	2	NaN	21.482	NaN	0	NA	0.963632	NaN	0	NF0020630	mRNA1_NF0020630-p1 | transcript=mRNA1_NF0020630 | gene=NF0020630 | organism=Naegleria_fowleri_ATCC_30863 | gene_product=malonyl -acp transacylase | transcript_product=malonyl -acp transacylase | location=Nfow_scaffold00011:343006-344280(+) | protein_length
NaN	NaN	NaN	NaN	NaN	21.4812	1	1	1	12.2	12.2	12.2	16.13	0.0015202	2.3311	29260000	1	NaN	21.4812	NaN	0	NA	0.804346	NaN	0	NF0104220	mRNA2_NF0104220-p1 | transcript=mRNA2_NF0104220 | gene=NF0104220 | organism=Naegleria_fowleri_ATCC_30863 | gene_product=sodium calcium exchanger protein | transcript_product=sodium calcium exchanger protein | location=Nfow_scaffold00128:48979-49425(+) | pr
NaN	NaN	NaN	NaN	NaN	21.4734	1	1	1	18.3	18.3	18.3	10.444	0.004463	2.0652	6072000	2	NaN	21.4734	NaN	0	NA	0.812564	NaN	0	NF0097670	mRNA1_NF0097670-p1 | transcript=mRNA1_NF0097670 | gene=NF0097670 | organism=Naegleria_fowleri_ATCC_30863 | gene_product=small nuclear ribonucleoprotein g | transcript_product=small nuclear ribonucleoprotein g | location=Nfow_scaffold00111:72928-73209(-) |
NaN	NaN	NaN	NaN	NaN	21.4282	1	1	1	2.9	2.9	2.9	61.922	0.0032944	2.1542	13034000	1	NaN	21.4282	NaN	0	NA	0.813864	NaN	0	NF0096660	mRNA1_NF0096660-p1 | transcript=mRNA1_NF0096660 | gene=NF0096660 | organism=Naegleria_fowleri_ATCC_30863 | gene_product=dehydrogenase reductase sdr family member on chromosome x | transcript_product=dehydrogenase reductase sdr family member on chromosome x
NaN	NaN	NaN	NaN	NaN	21.4229	2	2	2	7.6	7.6	7.6	31.193	0	3.488	27029000	4	NaN	21.4229	NaN	0	NA	0.774248	NaN	0	NF0126160	mRNA1_NF0126160-p1 | transcript=mRNA1_NF0126160 | gene=NF0126160 | organism=Naegleria_fowleri_ATCC_30863 | gene_product=wash complex subunit ccdc53 | transcript_product=wash complex subunit ccdc53 | location=Nfow_scaffold00222:19267-20136(-) | protein_leng
NaN	NaN	NaN	NaN	NaN	21.4168	1	1	1	4	4	4	32.972	0.0015528	2.5817	29287000	5	NaN	21.4168	NaN	0	NA	0.813604	NaN	0	NF0096880	mRNA1_NF0096880-p1 | transcript=mRNA1_NF0096880 | gene=NF0096880 | organism=Naegleria_fowleri_ATCC_30863 | gene_product=20s proteasome beta subunit family protein | transcript_product=20s proteasome beta subunit family protein | location=Nfow_scaffold00109
NaN	NaN	NaN	NaN	NaN	21.4165	1	1	1	13.2	13.2	13.2	15.413	0	3.6045	4786000	2	NaN	21.4165	NaN	0	NA	0.806897	NaN	0	NF0102850	mRNA1_NF0102850-p1 | transcript=mRNA1_NF0102850 | gene=NF0102850 | organism=Naegleria_fowleri_ATCC_30863 | gene_product=dna-directed rna polymerases and iii subunit rpabc4-like | transcript_product=dna-directed rna polymerases and iii subunit rpabc4-like |
NaN	NaN	NaN	NaN	NaN	21.4132	1	1	1	2.2	2.2	2.2	50.925	0.001563	2.6696	12559000	8	NaN	21.4132	NaN	0	NA	0.760141	NaN	0	NF0075590	mRNA2_NF0075590-p1 | transcript=mRNA2_NF0075590 | gene=NF0075590 | organism=Naegleria_fowleri_ATCC_30863 | gene_product=family methyltransferase, predicted protein | transcript_product=family methyltransferase | location=Nfow_scaffold00069:105461-106978(+)
NaN	NaN	NaN	NaN	NaN	21.4067	1	1	1	1.8	1.8	1.8	67.071	0.0027092	2.2102	13562000	2	NaN	21.4067	NaN	0	NA	0.861236	NaN	0	NF0065770	mRNA1_NF0065770-p1 | transcript=mRNA1_NF0065770 | gene=NF0065770 | organism=Naegleria_fowleri_ATCC_30863 | gene_product=ubx domain containing protein | transcript_product=ubx domain containing protein | location=Nfow_scaffold00054:126857-128671(-) | protei
NaN	NaN	NaN	21.3498	21.4023	NaN	2	2	2	9.7	9.7	9.7	40.163	0	10.581	26409000	8	NaN	21.376	NaN	0	NA	0.988715	NaN	0	NF0009070	mRNA1_NF0009070-p1 | transcript=mRNA1_NF0009070 | gene=NF0009070 | organism=Naegleria_fowleri_ATCC_30863 | gene_product=peroxisomal membrane protein 11b-like isoform x1 | transcript_product=peroxisomal membrane protein 11b-like isoform x1 | location=Nfow_s
NaN	NaN	NaN	NaN	NaN	21.3662	1	1	1	1.7	1.7	1.7	75.808	0.0099319	1.5472	25397000	5	NaN	21.3662	NaN	0	NA	0.806385	NaN	0	NF0103070	mRNA1_NF0103070-p1 | transcript=mRNA1_NF0103070 | gene=NF0103070 | organism=Naegleria_fowleri_ATCC_30863 | gene_product=tpr domain-containing protein | transcript_product=tpr domain-containing protein | location=Nfow_scaffold00125:47891-49864(-) | protein_
NaN	NaN	NaN	NaN	NaN	21.3551	1	1	1	0.9	0.9	0.9	289.04	0.00094162	2.7112	28366000	4	NaN	21.3551	NaN	0	NA	0.949255	NaN	0	NF0026150	mRNA1_NF0026150-p1 | transcript=mRNA1_NF0026150 | gene=NF0026150 | organism=Naegleria_fowleri_ATCC_30863 | gene_product=ubiquitin domain containing protein | transcript_product=ubiquitin domain containing protein | location=Nfow_scaffold00015:132869-140571
NaN	NaN	NaN	NaN	20.9802	21.6563	1	1	1	13.9	13.9	13.9	12.046	0	3.9318	8507900	3	NaN	21.3182	NaN	0	NA	0.788888	NaN	0	NF0113260	mRNA1_NF0113260-p1 | transcript=mRNA1_NF0113260 | gene=NF0113260 | organism=Naegleria_fowleri_ATCC_30863 | gene_product=gtp-binding protein der, small gtpase | transcript_product=gtp-binding protein der | location=Nfow_scaffold00156:36396-36722(+) | protei
NaN	NaN	NaN	NaN	NaN	21.3144	1	1	1	2.1	2.1	2.1	68.401	0.0054993	1.7694	15195000	5	NaN	21.3144	NaN	0	NA	0.774012	NaN	0	NF0126180	mRNA1_NF0126180-p1 | transcript=mRNA1_NF0126180 | gene=NF0126180 | organism=Naegleria_fowleri_ATCC_30863 | gene_product=sap dna-binding domain-containing protein | transcript_product=sap dna-binding domain-containing protein | location=Nfow_scaffold00222:2
NaN	NaN	NaN	NaN	NaN	21.3098	3	1	1	13.1	5.5	5.5	32.043	0.001537	2.4695	13177000	8	NaN	21.3098	NaN	0	NA	0.758555	NaN	0	NF0112360	mRNA2_NF0112360-p1 | transcript=mRNA2_NF0112360 | gene=NF0112360 | organism=Naegleria_fowleri_ATCC_30863 | gene_product=enoyl- hydratase | transcript_product=enoyl- hydratase | location=Nfow_scaffold00153:28443-29318(-) | protein_length=291 | sequence_SO=s
NaN	NaN	NaN	NaN	NaN	21.2992	1	1	1	3.3	3.3	3.3	42.265	0.0015347	2.4601	3005200	1	NaN	21.2992	NaN	0	NA	0.981092	NaN	0	NF0012760	mRNA1_NF0012760-p1 | transcript=mRNA1_NF0012760 | gene=NF0012760 | organism=Naegleria_fowleri_ATCC_30863 | gene_product=exocyst complex component 2 | transcript_product=exocyst complex component 2 | location=Nfow_scaffold00007:102090-103466(+) | protein_le
NaN	NaN	NaN	NaN	NaN	21.2838	1	1	1	3.9	3.9	3.9	36.301	0	3.8312	9194900	3	NaN	21.2838	NaN	0	NA	0.818313	NaN	0	NF0093720	mRNA1_NF0093720-p1 | transcript=mRNA1_NF0093720 | gene=NF0093720 | organism=Naegleria_fowleri_ATCC_30863 | gene_product=protein mak16 homolog | transcript_product=protein mak16 homolog | location=Nfow_scaffold00103:1497-2417(-) | protein_length=306 | seque
NaN	NaN	NaN	NaN	NaN	21.2728	1	1	1	2.7	2.7	2.7	51.618	0	3.6889	10594000	4	NaN	21.2728	NaN	0	NA	0.839364	NaN	0	NF0079040	mRNA1_NF0079040-p1 | transcript=mRNA1_NF0079040 | gene=NF0079040 | organism=Naegleria_fowleri_ATCC_30863 | gene_product=predicted protein | transcript_product=predicted protein | location=Nfow_scaffold00075:49080-50438(+) | protein_length=452 | sequence_SO
NaN	NaN	NaN	21.2726	NaN	NaN	2	2	2	1.1	1.1	1.1	244.24	0.00094607	2.7791	7114200	4	NaN	21.2726	NaN	0	NA	0.986416	NaN	0	NF0010330	mRNA1_NF0010330-p1 | transcript=mRNA1_NF0010330 | gene=NF0010330 | organism=Naegleria_fowleri_ATCC_30863 | gene_product=probable atp-dependent rna helicase ddx60-like | transcript_product=probable atp-dependent rna helicase ddx60-like | location=Nfow_scaff
NaN	NaN	NaN	NaN	21.2629	NaN	1	1	1	8.8	8.8	8.8	23.982	0	4.1697	4997200	2	NaN	21.2629	NaN	0	NA	0.925774	NaN	0	NF0036780	mRNA1_NF0036780-p1 | transcript=mRNA1_NF0036780 | gene=NF0036780 | organism=Naegleria_fowleri_ATCC_30863 | gene_product=predicted protein | transcript_product=predicted protein | location=Nfow_scaffold00023:4691-5308(+) | protein_length=205 | sequence_SO=s
NaN	NaN	NaN	NaN	21.2577	NaN	5	5	5	4.3	4.3	4.3	213.27	0	8.7479	10939000	6	NaN	21.2577	NaN	0	NA	0.795298	NaN	0	NF0109880	mRNA1_NF0109880-p1 | transcript=mRNA1_NF0109880 | gene=NF0109880 | organism=Naegleria_fowleri_ATCC_30863 | gene_product=probable atp-dependent rna helicase ddx60 | transcript_product=probable atp-dependent rna helicase ddx60 | location=Nfow_scaffold00144:3
NaN	NaN	NaN	NaN	21.2461	NaN	1	1	1	4.5	4.5	4.5	37.532	0.0088597	1.6211	22237000	4	NaN	21.2461	NaN	0	NA	0.859781	NaN	0	NF0066960	mRNA1_NF0066960-p1 | transcript=mRNA1_NF0066960 | gene=NF0066960 | organism=Naegleria_fowleri_ATCC_30863 | gene_product=cbs domain containing protein | transcript_product=cbs domain containing protein | location=Nfow_scaffold00056:88973-89971(-) | protein_
NaN	NaN	NaN	NaN	NaN	21.2306	1	1	1	3.7	3.7	3.7	36.745	0.0015225	2.3419	25717000	2	NaN	21.2306	NaN	0	NA	0.766783	NaN	0	NF0085830	mRNA12_NF0085830-p1 | transcript=mRNA12_NF0085830 | gene=NF0085830 | organism=Naegleria_fowleri_ATCC_30863 | gene_product=ap-5 complex subunit mu-1, ap-5 complex subunit mu-1 isoform x1, fumarate hydratase, metallophosphoesterase, methylosome subunit picln
NaN	NaN	NaN	NaN	NaN	21.1711	1	1	1	5.1	5.1	5.1	28.589	0	6.7346	12220000	7	NaN	21.1711	NaN	0	NA	0.914464	NaN	0	NF0040010	mRNA1_NF0040010-p1 | transcript=mRNA1_NF0040010 | gene=NF0040010 | organism=Naegleria_fowleri_ATCC_30863 | gene_product=succinate dehydrogenase | transcript_product=succinate dehydrogenase | location=Nfow_scaffold00025:197320-198090(+) | protein_length=256
NaN	NaN	NaN	NaN	NaN	21.1667	1	1	1	3.8	3.8	3.8	45.119	0.0015423	2.5135	3377300	1	NaN	21.1667	NaN	0	NA	0.803077	NaN	0	NF0104810	mRNA1_NF0104810-p1 | transcript=mRNA1_NF0104810 | gene=NF0104810 | organism=Naegleria_fowleri_ATCC_30863 | gene_product=hypothetical protein | transcript_product=hypothetical protein | location=Nfow_scaffold00130:9888-11075(-) | protein_length=395 | sequen
NaN	NaN	NaN	NaN	NaN	21.1657	2	1	1	4.1	2.6	2.6	77.867	0.0041766	2.1067	15398000	8	NaN	21.1657	NaN	0	NA	0.968399	NaN	0	NF0017570	mRNA1_NF0017570-p1 | transcript=mRNA1_NF0017570 | gene=NF0017570 | organism=Naegleria_fowleri_ATCC_30863 | gene_product=inorganic h pyrophosphatase family protein isoform 1, pyrophosphate-energized membrane proton pump 2 | transcript_product=inorganic h py
NaN	NaN	NaN	NaN	NaN	21.1364	1	1	1	5.9	5.9	5.9	31.955	0	3.4595	11755000	2	NaN	21.1364	NaN	0	NA	0.756751	NaN	0	NF0013540	mRNA3_NF0013540-p1 | transcript=mRNA3_NF0013540 | gene=NF0013540 | organism=Naegleria_fowleri_ATCC_30863 | gene_product=predicted protein | transcript_product=predicted protein | location=Nfow_scaffold00007:249812-250769(-) | protein_length=272 | sequence_
NaN	NaN	NaN	NaN	NaN	21.1322	2	2	2	4	4	4	84.841	0.00094697	2.7913	13966000	5	NaN	21.1322	NaN	0	NA	0.911842	NaN	0	NF0040700	mRNA1_NF0040700-p1 | transcript=mRNA1_NF0040700 | gene=NF0040700 | organism=Naegleria_fowleri_ATCC_30863 | gene_product=dna ligase 1-like | transcript_product=dna ligase 1-like | location=Nfow_scaffold00026:111891-114080(-) | protein_length=729 | sequence_
NaN	NaN	NaN	20.9054	21.2909	NaN	2	2	2	4.1	4.1	4.1	75.367	0	8.3669	6505900	4	NaN	21.0981	NaN	0	NA	0.770964	NaN	0	NF0128580	mRNA1_NF0128580-p1 | transcript=mRNA1_NF0128580 | gene=NF0128580 | organism=Naegleria_fowleri_ATCC_30863 | gene_product=tubulin polyglutamylase ttll5-like isoform x2 | transcript_product=tubulin polyglutamylase ttll5-like isoform x2 | location=Nfow_scaffol
NaN	NaN	NaN	NaN	21.091	NaN	1	1	1	2.6	2.6	2.6	49.025	0.0015562	2.6089	24642000	4	NaN	21.091	NaN	0	NA	0.911189	NaN	0	NF0041330	mRNA1_NF0041330-p1 | transcript=mRNA1_NF0041330 | gene=NF0041330 | organism=Naegleria_fowleri_ATCC_30863 | gene_product=cobalamin biosynthesis protein | transcript_product=cobalamin biosynthesis protein | location=Nfow_scaffold00027:35812-37104(-) | protei
NaN	NaN	NaN	21.0554	NaN	NaN	1	1	1	26.8	26.8	26.8	13.872	0.00031756	2.8888	9049000	3	NaN	21.0554	NaN	0	NA	0.836055	NaN	0	NF0081020	mRNA1_NF0081020-p1 | transcript=mRNA1_NF0081020 | gene=NF0081020 | organism=Naegleria_fowleri_ATCC_30863 | gene_product=ubiquitin-like protein atg12-like | transcript_product=ubiquitin-like protein atg12-like | location=Nfow_scaffold00079:1405-1776(-) | pr
NaN	NaN	NaN	NaN	NaN	20.9788	1	1	1	2.7	2.7	2.7	33.928	0.0054929	1.7545	7560700	4	NaN	20.9788	NaN	0	NA	0.861527	NaN	0	NF0065710	mRNA1_NF0065710-p1 | transcript=mRNA1_NF0065710 | gene=NF0065710 | organism=Naegleria_fowleri_ATCC_30863 | gene_product=fad-linked sulfhydryl oxidase mitochondrial precursor | transcript_product=fad-linked sulfhydryl oxidase mitochondrial precursor | locat
NaN	NaN	NaN	NaN	NaN	20.9117	3	3	3	4.1	4.1	4.1	94	0.00094399	2.7562	7160600	4	NaN	20.9117	NaN	0	NA	0.847188	NaN	0	NF0074610	mRNA1_NF0074610-p1 | transcript=mRNA1_NF0074610 | gene=NF0074610 | organism=Naegleria_fowleri_ATCC_30863 | gene_product=transcriptional regulator | transcript_product=transcriptional regulator | location=Nfow_scaffold00068:25123-27585(+) | protein_length=8
NaN	NaN	NaN	NaN	NaN	20.8815	2	2	2	6.8	6.8	6.8	48.286	0	3.4846	11011000	6	NaN	20.8815	NaN	0	NA	0.853438	NaN	0	NF0071130	mRNA1_NF0071130-p1 | transcript=mRNA1_NF0071130 | gene=NF0071130 | organism=Naegleria_fowleri_ATCC_30863 | gene_product=ras-related c3 botulinum toxin substrate 1-like | transcript_product=ras-related c3 botulinum toxin substrate 1-like | location=Nfow_sca
NaN	NaN	NaN	NaN	NaN	20.8799	1	1	1	3.9	3.9	3.9	43.001	0	3.7641	11934000	3	NaN	20.8799	NaN	0	NA	0.790603	NaN	0	NF0112300	mRNA1_NF0112300-p1 | transcript=mRNA1_NF0112300 | gene=NF0112300 | organism=Naegleria_fowleri_ATCC_30863 | gene_product=pkinase-domain-containing protein | transcript_product=pkinase-domain-containing protein | location=Nfow_scaffold00153:17285-18498(+) |
NaN	NaN	NaN	NaN	NaN	20.8301	1	1	1	7	7	7	30.215	0	3.3072	13540000	5	NaN	20.8301	NaN	0	NA	0.949609	NaN	0	NF0025510	mRNA1_NF0025510-p1 | transcript=mRNA1_NF0025510 | gene=NF0025510 | organism=Naegleria_fowleri_ATCC_30863 | gene_product=abc transporter permease | transcript_product=abc transporter permease | location=Nfow_scaffold00014:315927-316703(-) | protein_length=2
NaN	NaN	NaN	NaN	NaN	20.8086	2	2	2	7.1	7.1	7.1	42.351	0.0085763	1.6309	9416200	4	NaN	20.8086	NaN	0	NA	0.773307	NaN	0	NF0127260	mRNA1_NF0127260-p1 | transcript=mRNA1_NF0127260 | gene=NF0127260 | organism=Naegleria_fowleri_ATCC_30863 | gene_product=predicted protein | transcript_product=predicted protein | location=Nfow_scaffold00230:20749-21846(+) | protein_length=365 | sequence_SO
NaN	NaN	NaN	NaN	NaN	20.7742	1	1	1	9.5	9.5	9.5	22.169	0.005	1.9324	14015000	7	NaN	20.7742	NaN	0	NA	0.827089	NaN	0	NF0087540	mRNA1_NF0087540-p1 | transcript=mRNA1_NF0087540 | gene=NF0087540 | organism=Naegleria_fowleri_ATCC_30863 | gene_product=phosphoinositide-binding protein | transcript_product=phosphoinositide-binding protein | location=Nfow_scaffold00090:93353-93972(+) | pr
NaN	NaN	NaN	NaN	20.7697	NaN	1	1	1	5.5	5.5	5.5	47.826	0.00031939	3.0176	8049300	2	NaN	20.7697	NaN	0	NA	0.851439	NaN	0	NF0072370	mRNA1_NF0072370-p1 | transcript=mRNA1_NF0072370 | gene=NF0072370 | organism=Naegleria_fowleri_ATCC_30863 | gene_product=endonuclease exonuclease phosphatase | transcript_product=endonuclease exonuclease phosphatase | location=Nfow_scaffold00064:69334-70635
NaN	NaN	NaN	NaN	20.7664	NaN	1	1	1	3.1	3.1	3.1	72.634	0	6.8762	14196000	7	NaN	20.7664	NaN	0	NA	0.862403	NaN	0	NF0065620	mRNA1_NF0065620-p1 | transcript=mRNA1_NF0065620 | gene=NF0065620 | organism=Naegleria_fowleri_ATCC_30863 | gene_product=-dimethylguanosine trna methyltransferase | transcript_product=-dimethylguanosine trna methyltransferase | location=Nfow_scaffold00054:9
NaN	NaN	NaN	NaN	NaN	20.712	1	1	1	2.8	2.8	2.8	114.44	0.0015504	2.5696	9285300	4	NaN	20.712	NaN	0	NA	0.861819	NaN	0	NF0065660	mRNA1_NF0065660-p1 | transcript=mRNA1_NF0065660 | gene=NF0065660 | organism=Naegleria_fowleri_ATCC_30863 | gene_product=nucleolar protein involved in 40s ribosome biogenesis | transcript_product=nucleolar protein involved in 40s ribosome biogenesis | locat
NaN	NaN	NaN	NaN	NaN	20.7114	1	1	1	3.4	3.4	3.4	61.824	0	3.5852	4526600	2	NaN	20.7114	NaN	0	NA	0.888601	NaN	0	NF0053210	mRNA1_NF0053210-p1 | transcript=mRNA1_NF0053210 | gene=NF0053210 | organism=Naegleria_fowleri_ATCC_30863 | gene_product=glycosyltransferase family 4 protein | transcript_product=glycosyltransferase family 4 protein | location=Nfow_scaffold00039:24428-26017
NaN	NaN	NaN	NaN	NaN	20.6842	1	1	1	2.9	2.9	2.9	39.131	0.0038841	2.1147	8074400	6	NaN	20.6842	NaN	0	NA	0.979581	NaN	0	NF0013080	mRNA2_NF0013080-p1 | transcript=mRNA2_NF0013080 | gene=NF0013080 | organism=Naegleria_fowleri_ATCC_30863 | gene_product=endoplasmic reticulum protein, uncharacterized transporter ybr287w-like | transcript_product=uncharacterized transporter ybr287w-like |
NaN	NaN	NaN	NaN	NaN	20.6787	1	1	1	4.1	4.1	4.1	47.069	0	10.136	15061000	7	NaN	20.6787	NaN	0	NA	0.908911	NaN	0	NF0043060	mRNA1_NF0043060-p1 | transcript=mRNA1_NF0043060 | gene=NF0043060 | organism=Naegleria_fowleri_ATCC_30863 | gene_product=predicted protein | transcript_product=predicted protein | location=Nfow_scaffold00028:165384-166622(-) | protein_length=412 | sequence_
NaN	NaN	NaN	NaN	NaN	20.6753	1	1	1	1.8	1.8	1.8	72.322	0.0094044	1.5714	19953000	3	NaN	20.6753	NaN	0	NA	0.850586	NaN	0	NF0072490	mRNA1_NF0072490-p1 | transcript=mRNA1_NF0072490 | gene=NF0072490 | organism=Naegleria_fowleri_ATCC_30863 | gene_product=rasgef domain-containing protein | transcript_product=rasgef domain-containing protein | location=Nfow_scaffold00064:88929-90803(+) | pr
NaN	NaN	NaN	NaN	NaN	20.6723	1	1	1	1.5	1.5	1.5	80.321	0.00031949	3.0212	10207000	6	NaN	20.6723	NaN	0	NA	0.848317	NaN	0	NF0074000	mRNA1_NF0074000-p1 | transcript=mRNA1_NF0074000 | gene=NF0074000 | organism=Naegleria_fowleri_ATCC_30863 | gene_product=solute carrier family 13 member 5 isoform x1 | transcript_product=solute carrier family 13 member 5 isoform x1 | location=Nfow_scaffold0
NaN	NaN	NaN	NaN	20.6678	NaN	2	2	2	2.7	2.7	2.7	113.46	0	3.8445	9960500	5	NaN	20.6678	NaN	0	NA	0.827358	NaN	0	NF0087360	mRNA1_NF0087360-p1 | transcript=mRNA1_NF0087360 | gene=NF0087360 | organism=Naegleria_fowleri_ATCC_30863 | gene_product=peptidase m16 | transcript_product=peptidase m16 | location=Nfow_scaffold00090:54084-57214(-) | protein_length=1005 | sequence_SO=superc
NaN	NaN	NaN	20.6527	NaN	NaN	1	1	1	7.4	7.4	7.4	28.077	0	4.0251	11870000	2	NaN	20.6527	NaN	0	NA	0.926785	NaN	0	NF0036450	mRNA1_NF0036450-p1 | transcript=mRNA1_NF0036450 | gene=NF0036450 | organism=Naegleria_fowleri_ATCC_30863 | gene_product=probable diphthine synthase | transcript_product=probable diphthine synthase | location=Nfow_scaffold00022:172233-172961(-) | protein_le
NaN	NaN	NaN	20.6125	NaN	NaN	1	1	1	11.8	11.8	11.8	16.299	0	5.5567	17896000	4	NaN	20.6125	NaN	0	NA	0.828165	NaN	0	NF0086940	mRNA1_NF0086940-p1 | transcript=mRNA1_NF0086940 | gene=NF0086940 | organism=Naegleria_fowleri_ATCC_30863 | gene_product=ubiquitin-conjugating enzyme e2 d2, ubiquitin-conjugating enzyme e2 d4 | transcript_product=ubiquitin-conjugating enzyme e2 d2 | locatio
NaN	NaN	NaN	NaN	NaN	20.5901	1	1	1	4.4	4.4	4.4	36.424	0.0096756	1.5625	12099000	4	NaN	20.5901	NaN	0	NA	0.795546	NaN	0	NF0109590	mRNA1_NF0109590-p1 | transcript=mRNA1_NF0109590 | gene=NF0109590 | organism=Naegleria_fowleri_ATCC_30863 | gene_product=serine threonine-protein phosphatase 6 regulatory subunit 3 isoform x4 | transcript_product=serine threonine-protein phosphatase 6 regul
NaN	NaN	NaN	20.5218	NaN	NaN	2	2	2	8.2	8.2	8.2	38.669	0.00094997	2.8415	6142100	1	NaN	20.5218	NaN	0	NA	0.839918	NaN	0	NF0078970	mRNA1_NF0078970-p1 | transcript=mRNA1_NF0078970 | gene=NF0078970 | organism=Naegleria_fowleri_ATCC_30863 | gene_product=protein kinase | transcript_product=protein kinase | location=Nfow_scaffold00075:29330-30355(+) | protein_length=341 | sequence_SO=super
NaN	NaN	NaN	20.503	NaN	NaN	2	2	2	3.2	3.2	3.2	86.487	0.0012535	2.6987	20723000	1	NaN	20.503	NaN	0	NA	0.821747	NaN	0	NF0090690	mRNA1_NF0090690-p1 | transcript=mRNA1_NF0090690 | gene=NF0090690 | organism=Naegleria_fowleri_ATCC_30863 | gene_product=ras gtpase activation domain-containing protein | transcript_product=ras gtpase activation domain-containing protein | location=Nfow_sca
NaN	NaN	NaN	20.4672	NaN	NaN	1	1	1	1.7	1.7	1.7	111.36	0.00031867	2.971	7796300	2	NaN	20.4672	NaN	0	NA	0.976574	NaN	0	NF0013770	mRNA1_NF0013770-p1 | transcript=mRNA1_NF0013770 | gene=NF0013770 | organism=Naegleria_fowleri_ATCC_30863 | gene_product=dnadependent rna polymerase | transcript_product=dnadependent rna polymerase | location=Nfow_scaffold00007:298978-301923(-) | protein_le
NaN	NaN	NaN	NaN	20.4473	NaN	1	1	1	3.8	3.8	3.8	71.513	0.0052524	1.8648	3650800	2	NaN	20.4473	NaN	0	NA	0.903106	NaN	0	NF0044990	mRNA1_NF0044990-p1 | transcript=mRNA1_NF0044990 | gene=NF0044990 | organism=Naegleria_fowleri_ATCC_30863 | gene_product=cyclic amp-responsive element-binding protein 3-like protein 1 isoform x2 | transcript_product=cyclic amp-responsive element-binding pro
NaN	NaN	NaN	NaN	NaN	20.4182	1	1	1	9.5	9.5	9.5	24.811	0	5.2299	17888000	6	NaN	20.4182	NaN	0	NA	0.803584	NaN	0	NF0104600	mRNA1_NF0104600-p1 | transcript=mRNA1_NF0104600 | gene=NF0104600 | organism=Naegleria_fowleri_ATCC_30863 | gene_product=rcc1 domain-containing protein | transcript_product=rcc1 domain-containing protein | location=Nfow_scaffold00129:45728-46390(-) | protei
NaN	NaN	NaN	NaN	NaN	20.3897	2	2	2	3.4	3.4	3.4	62.392	0.00032031	3.0573	28856000	3	NaN	20.3897	NaN	0	NA	0.76219	NaN	0	NF0045680	mRNA2_NF0045680-p1 | transcript=mRNA2_NF0045680 | gene=NF0045680 | organism=Naegleria_fowleri_ATCC_30863 | gene_product=wd domain-containing, wd40 repeat-containing protein | transcript_product=wd40 repeat-containing protein | location=Nfow_scaffold00031:1
NaN	NaN	NaN	20.3331	NaN	NaN	1	1	1	6.1	6.1	6.1	26.274	0.0052144	1.7799	3940400	0	NaN	20.3331	NaN	0	NA	0.905677	NaN	0	NF0043930	mRNA1_NF0043930-p1 | transcript=mRNA1_NF0043930 | gene=NF0043930 | organism=Naegleria_fowleri_ATCC_30863 | gene_product=heat shock protein 67b2 | transcript_product=heat shock protein 67b2 | location=Nfow_scaffold00029:125502-126188(+) | protein_length=228
NaN	NaN	NaN	NaN	NaN	20.2903	2	2	2	3.9	3.9	3.9	90.424	0.0044669	2.0898	9266400	2	NaN	20.2903	NaN	0	NA	0.924429	NaN	0	NF0037170	mRNA1_NF0037170-p1 | transcript=mRNA1_NF0037170 | gene=NF0037170 | organism=Naegleria_fowleri_ATCC_30863 | gene_product=cysteinyl-trna synthetase | transcript_product=cysteinyl-trna synthetase | location=Nfow_scaffold00023:95233-97593(+) | protein_length=7
NaN	NaN	NaN	20.2825	NaN	NaN	1	1	1	12.3	12.3	12.3	29.951	0	3.467	11084000	2	NaN	20.2825	NaN	0	NA	0.802571	NaN	0	NF0105020	mRNA1_NF0105020-p1 | transcript=mRNA1_NF0105020 | gene=NF0105020 | organism=Naegleria_fowleri_ATCC_30863 | gene_product=sam-dependent methyltransferase | transcript_product=sam-dependent methyltransferase | location=Nfow_scaffold00130:57725-58510(+) | prot
NaN	NaN	NaN	20.2653	20.0222	20.3413	2	2	2	1.6	1.6	1.6	96.924	0.0083047	1.6594	4533100	3	NaN	20.2653	NaN	0	NA	0.872455	NaN	0	NF0060720	mRNA1_NF0060720-p1 | transcript=mRNA1_NF0060720 | gene=NF0060720 | organism=Naegleria_fowleri_ATCC_30863 | gene_product=hypothetical protein NAEGRDRAFT 79534 | transcript_product=hypothetical protein NAEGRDRAFT 79534 | location=Nfow_scaffold00048:66077-687
NaN	NaN	NaN	NaN	20.2444	NaN	1	1	1	6	6	6	28.261	0.005274	1.8914	2678700	2	NaN	20.2444	NaN	0	NA	0.767708	NaN	0	NF0130840	mRNA1_NF0130840-p1 | transcript=mRNA1_NF0130840 | gene=NF0130840 | organism=Naegleria_fowleri_ATCC_30863 | gene_product=60s ribosomal export protein nmd3-like | transcript_product=60s ribosomal export protein nmd3-like | location=Nfow_scaffold00319:1350-22
NaN	NaN	NaN	NaN	NaN	20.2155	2	2	2	6.4	6.4	6.4	53.781	0.0003199	3.0352	7819900	6	NaN	20.2155	NaN	0	NA	0.890778	NaN	0	NF0052460	mRNA1_NF0052460-p1 | transcript=mRNA1_NF0052460 | gene=NF0052460 | organism=Naegleria_fowleri_ATCC_30863 | gene_product=predicted protein | transcript_product=predicted protein | location=Nfow_scaffold00038:67084-68790(+) | protein_length=471 | sequence_SO
NaN	NaN	NaN	NaN	20.1477	NaN	1	1	1	2	2	2	77.864	0.0027043	2.1979	2548600	2	NaN	20.1477	NaN	0	NA	0.884278	NaN	0	NF0056140	mRNA1_NF0056140-p1 | transcript=mRNA1_NF0056140 | gene=NF0056140 | organism=Naegleria_fowleri_ATCC_30863 | gene_product=pentatricopeptide repeat-containing protein mitochondrial-like isoform x1 | transcript_product=pentatricopeptide repeat-containing prote
NaN	NaN	NaN	20.137	NaN	NaN	2	2	2	12.5	12.5	12.5	21.19	0.0035885	2.1213	5822600	4	NaN	20.137	NaN	0	NA	0.86416	NaN	0	NF0064470	mRNA1_NF0064470-p1 | transcript=mRNA1_NF0064470 | gene=NF0064470 | organism=Naegleria_fowleri_ATCC_30863 | gene_product=serine threonine-protein phosphatase pp1-alpha catalytic subunit-like | transcript_product=serine threonine-protein phosphatase pp1-alph
NaN	NaN	NaN	NaN	20.0842	NaN	1	1	1	13.3	13.3	13.3	12.855	0.004455	2.0407	5552500	4	NaN	20.0842	NaN	0	NA	0.825747	NaN	0	NF0088140	mRNA1_NF0088140-p1 | transcript=mRNA1_NF0088140 | gene=NF0088140 | organism=Naegleria_fowleri_ATCC_30863 | gene_product=pre-rrna-processing protein tsr1 homolog | transcript_product=pre-rrna-processing protein tsr1 homolog | location=Nfow_scaffold00092:205
NaN	NaN	NaN	NaN	NaN	20.0595	1	1	1	1.4	1.4	1.4	74.76	0.0099263	1.5433	3160600	0	NaN	20.0595	NaN	0	NA	0.781619	NaN	0	NF0119360	mRNA1_NF0119360-p1 | transcript=mRNA1_NF0119360 | gene=NF0119360 | organism=Naegleria_fowleri_ATCC_30863 | gene_product=low quality protein: protein phosphatase 1 regulatory subunit 42-like | transcript_product=low quality protein: protein phosphatase 1 re
NaN	NaN	NaN	NaN	NaN	19.9895	1	1	1	1.5	1.5	1.5	165.33	0	7.4791	3819300	3	NaN	19.9895	NaN	0	NA	0.956749	NaN	0	NF0022970	mRNA1_NF0022970-p1 | transcript=mRNA1_NF0022970 | gene=NF0022970 | organism=Naegleria_fowleri_ATCC_30863 | gene_product=predicted protein | transcript_product=predicted protein | location=Nfow_scaffold00013:110195-114715(-) | protein_length=1506 | sequence
NaN	NaN	NaN	19.9876	NaN	NaN	1	1	1	1.9	1.9	1.9	61.671	0.0069164	1.7213	1102100	1	NaN	19.9876	NaN	0	NA	0.927461	NaN	0	NF0036380	mRNA1_NF0036380-p1 | transcript=mRNA1_NF0036380 | gene=NF0036380 | organism=Naegleria_fowleri_ATCC_30863 | gene_product=ribosome production factor 1-like | transcript_product=ribosome production factor 1-like | location=Nfow_scaffold00022:153373-154938(-)
NaN	NaN	NaN	NaN	NaN	19.86	2	2	2	1.3	1.3	1.3	223.46	0.0027076	2.2058	1549700	2	NaN	19.86	NaN	0	NA	0.756976	NaN	0	NF0012120	mRNA3_NF0012120-p1 | transcript=mRNA3_NF0012120 | gene=NF0012120 | organism=Naegleria_fowleri_ATCC_30863 | gene_product=rasgef domain-containing protein | transcript_product=rasgef domain-containing protein | location=Nfow_scaffold00006:356677-362946(+) |
NaN	NaN	NaN	NaN	NaN	19.7798	1	1	1	2.3	2.3	2.3	49.648	0.0074713	1.6887	3861100	3	NaN	19.7798	NaN	0	NA	0.950673	NaN	0	NF0024920	mRNA1_NF0024920-p1 | transcript=mRNA1_NF0024920 | gene=NF0024920 | organism=Naegleria_fowleri_ATCC_30863 | gene_product=rna 3 -terminal phosphate cyclase-like protein | transcript_product=rna 3 -terminal phosphate cyclase-like protein | location=Nfow_scaff
NaN	NaN	NaN	NaN	NaN	19.7424	2	2	2	3.9	3.9	3.9	98.498	0.00032258	3.1671	5525800	3	NaN	19.7424	NaN	0	NA	0.760368	NaN	0	NF0072270	mRNA2_NF0072270-p1 | transcript=mRNA2_NF0072270 | gene=NF0072270 | organism=Naegleria_fowleri_ATCC_30863 | gene_product=predicted protein | transcript_product=predicted protein | location=Nfow_scaffold00064:54767-57575(+) | protein_length=854 | sequence_SO
NaN	NaN	NaN	NaN	NaN	19.7254	1	1	1	2.8	2.8	2.8	72.452	0.0052585	1.8706	3375100	2	NaN	19.7254	NaN	0	NA	0.863867	NaN	0	NF0064600	mRNA1_NF0064600-p1 | transcript=mRNA1_NF0064600 | gene=NF0064600 | organism=Naegleria_fowleri_ATCC_30863 | gene_product=rna polymerase ii-associated factor 1 homolog | transcript_product=rna polymerase ii-associated factor 1 homolog | location=Nfow_scaffol
NaN	NaN	NaN	NaN	NaN	19.6653	1	1	1	4.9	4.9	4.9	41.422	0.0047421	1.9997	6571300	1	NaN	19.6653	NaN	0	NA	0.873953	NaN	0	NF0060250	mRNA1_NF0060250-p1 | transcript=mRNA1_NF0060250 | gene=NF0060250 | organism=Naegleria_fowleri_ATCC_30863 | gene_product=5 -amp-activated protein kinase subunit beta-2 isoform x3 | transcript_product=5 -amp-activated protein kinase subunit beta-2 isoform x3
NaN	NaN	NaN	NaN	19.5274	NaN	2	2	2	5.1	5.1	5.1	52.67	0.0069085	1.7092	2408900	3	NaN	19.5274	NaN	0	NA	0.882438	NaN	0	NF0056370	mRNA1_NF0056370-p1 | transcript=mRNA1_NF0056370 | gene=NF0056370 | organism=Naegleria_fowleri_ATCC_30863 | gene_product=1-acyl-sn-glycerol-3-phosphate acyltransferase | transcript_product=1-acyl-sn-glycerol-3-phosphate acyltransferase | location=Nfow_scaff
NaN	NaN	NaN	NaN	NaN	19.4715	1	1	1	22.1	22.1	22.1	16.163	0.00032	3.049	4497400	1	NaN	19.4715	NaN	0	NA	0.971727	NaN	0	NF0016710	mRNA1_NF0016710-p1 | transcript=mRNA1_NF0016710 | gene=NF0016710 | organism=Naegleria_fowleri_ATCC_30863 | gene_product=glucose-6-phosphate 1- related, mrna export factor mex67, probable u6 snrna-associated sm-like protein lsm4-like, protein fantom-like, u
NaN	NaN	NaN	NaN	19.4551	NaN	1	1	1	4	4	4	34.595	0.0044683	2.0925	6085100	3	NaN	19.4551	NaN	0	NA	0.783544	NaN	0	NF0117820	mRNA1_NF0117820-p1 | transcript=mRNA1_NF0117820 | gene=NF0117820 | organism=Naegleria_fowleri_ATCC_30863 | gene_product=n -dimethylarginine dimethylaminohydrolase 1 isoform x1 | transcript_product=n -dimethylarginine dimethylaminohydrolase 1 isoform x1 | l
NaN	NaN	NaN	NaN	NaN	19.4012	1	1	1	3.1	3.1	3.1	37.38	0.0027068	2.2058	6491000	8	NaN	19.4012	NaN	0	NA	0.823343	NaN	0	NF0089600	mRNA1_NF0089600-p1 | transcript=mRNA1_NF0089600 | gene=NF0089600 | organism=Naegleria_fowleri_ATCC_30863 | gene_product=partner and localizer of brca2 | transcript_product=partner and localizer of brca2 | location=Nfow_scaffold00094:97376-98347(+) | protei
NaN	NaN	NaN	NaN	NaN	19.3378	1	1	1	5.7	5.7	5.7	29.93	0	3.3686	7758200	4	NaN	19.3378	NaN	0	NA	0.835506	NaN	0	NF0081240	mRNA1_NF0081240-p1 | transcript=mRNA1_NF0081240 | gene=NF0081240 | organism=Naegleria_fowleri_ATCC_30863 | gene_product=fad-dependent thymidylate synthase | transcript_product=fad-dependent thymidylate synthase | location=Nfow_scaffold00079:48692-49480(+)
NaN	NaN	NaN	NaN	NaN	19.3039	1	1	1	7.4	7.4	7.4	18.52	0.00032268	3.1711	1316800	1	NaN	19.3039	NaN	0	NA	0.930853	NaN	0	NF0034630	mRNA1_NF0034630-p1 | transcript=mRNA1_NF0034630 | gene=NF0034630 | organism=Naegleria_fowleri_ATCC_30863 | gene_product=family transcriptional regulator | transcript_product=family transcriptional regulator | location=Nfow_scaffold00021:47653-48144(-) | pr
NaN	NaN	NaN	NaN	NaN	19.0044	1	1	1	3.6	3.6	3.6	55.391	0.0052356	1.8166	3000800	1	NaN	19.0044	NaN	0	NA	0.850017	NaN	0	NF0073000	mRNA1_NF0073000-p1 | transcript=mRNA1_NF0073000 | gene=NF0073000 | organism=Naegleria_fowleri_ATCC_30863 | gene_product=endonuclease exonuclease phosphatase domain containing protein | transcript_product=endonuclease exonuclease phosphatase domain containi
NaN	NaN	NaN	NaN	18.7756	NaN	1	1	1	9	9	9	17.737	0.0027003	2.1715	3689400	3	NaN	18.7756	NaN	0	NA	0.864454	NaN	0	NF0064050	mRNA1_NF0064050-p1 | transcript=mRNA1_NF0064050 | gene=NF0064050 | organism=Naegleria_fowleri_ATCC_30863 | gene_product=mip18 family protein cg7949-like | transcript_product=mip18 family protein cg7949-like | location=Nfow_scaffold00052:102806-103276(-) |
NaN	NaN	NaN	NaN	NaN	18.7367	1	1	1	2	2	2	74.016	0.0052709	1.8866	2867200	1	NaN	18.7367	NaN	0	NA	1	NaN	0	NF0000420	mRNA1_NF0000420-p1 | transcript=mRNA1_NF0000420 | gene=NF0000420 | organism=Naegleria_fowleri_ATCC_30863 | gene_product=elmo domain-containing protein a-like | transcript_product=elmo domain-containing protein a-like | location=Nfow_scaffold00001:88976-909
NaN	NaN	NaN	18.6995	NaN	NaN	1	1	1	2.8	2.8	2.8	46.892	0.0050147	1.9549	2222300	3	NaN	18.6995	NaN	0	NA	0.829785	NaN	0	NF0085050	mRNA1_NF0085050-p1 | transcript=mRNA1_NF0085050 | gene=NF0085050 | organism=Naegleria_fowleri_ATCC_30863 | gene_product=pseudouridine synthase | transcript_product=pseudouridine synthase | location=Nfow_scaffold00086:18745-20162(-) | protein_length=397 | s
NaN	NaN	NaN	NaN	NaN	18.6549	1	1	1	1.5	1.5	1.5	84.15	0.0052463	1.8335	2565500	1	NaN	18.6549	NaN	0	NA	0.95603	NaN	0	NF0023100	mRNA1_NF0023100-p1 | transcript=mRNA1_NF0023100 | gene=NF0023100 | organism=Naegleria_fowleri_ATCC_30863 | gene_product=guanylate binding protein | transcript_product=guanylate binding protein | location=Nfow_scaffold00013:137920-140159(-) | protein_length
NaN	NaN	NaN	NaN	NaN	18.3124	1	1	1	1.1	1.1	1.1	119.37	0.0050059	1.9417	2104500	1	NaN	18.3124	NaN	0	NA	0.770264	NaN	0	NF0129180	mRNA1_NF0129180-p1 | transcript=mRNA1_NF0129180 | gene=NF0129180 | organism=Naegleria_fowleri_ATCC_30863 | gene_product=atpase | transcript_product=atpase | location=Nfow_scaffold00252:3357-6554(+) | protein_length=1065 | sequence_SO=supercontig | SO=prote
NaN	NaN	NaN	NaN	NaN	18.1973	1	1	1	1.8	1.8	1.8	99.588	0.00031776	2.8945	2374500	2	NaN	18.1973	NaN	0	NA	0.761506	NaN	0	NF0060200	mRNA2_NF0060200-p1 | transcript=mRNA2_NF0060200 | gene=NF0060200 | organism=Naegleria_fowleri_ATCC_30863 | gene_product=serine threonine-protein kinase nek10 | transcript_product=serine threonine-protein kinase nek10 | location=Nfow_scaffold00047:139536-14
NaN	NaN	NaN	NaN	NaN	18.1664	2	2	2	10.7	10.7	10.7	38.59	0.0015427	2.5234	1902900	2	NaN	18.1664	NaN	0	NA	0.754507	NaN	0	NF0048280	mRNA4_NF0048280-p1 | transcript=mRNA4_NF0048280 | gene=NF0048280 | organism=Naegleria_fowleri_ATCC_30863 | gene_product=autophagy protein 5, autophagy protein 5-like, histidine kinase, lysosomal acid lipase cholesteryl ester hydrolase, predicted protein, s
NaN	NaN	NaN	NaN	NaN	18.0519	1	1	1	7	7	7	33.893	0	4.1921	3021800	3	NaN	18.0519	NaN	0	NA	0.82281	NaN	0	NF0089990	mRNA1_NF0089990-p1 | transcript=mRNA1_NF0089990 | gene=NF0089990 | organism=Naegleria_fowleri_ATCC_30863 | gene_product=probable serine incorporator-like isoform 1 | transcript_product=probable serine incorporator-like isoform 1 | location=Nfow_scaffold000
30.1392	29.8868	29.7013	NaN	NaN	NaN	2	2	2	6.9	6.9	6.9	32.209	0	14.404	3422800000	13	29.8868	NaN	NaN	0	NA	0.823609	NaN	0	NF0089530	mRNA1_NF0089530-p1 | transcript=mRNA1_NF0089530 | gene=NF0089530 | organism=Naegleria_fowleri_ATCC_30863 | gene_product=filamin repeat domain containing protein | transcript_product=filamin repeat domain containing protein | location=Nfow_scaffold00094:851
26.4231	27.2028	27.1145	NaN	NaN	NaN	3	3	3	14.6	14.6	14.6	29.128	0	26.701	360940000	9	27.1145	NaN	NaN	0	NA	0.816737	NaN	0	NF0094560	mRNA1_NF0094560-p1 | transcript=mRNA1_NF0094560 | gene=NF0094560 | organism=Naegleria_fowleri_ATCC_30863 | gene_product=predicted protein | transcript_product=predicted protein | location=Nfow_scaffold00104:80150-80974(-) | protein_length=274 | sequence_SO
26.0044	25.3457	25.8342	NaN	NaN	NaN	1	1	1	5	5	5	45.594	0	28.056	367500000	12	25.8342	NaN	NaN	0	NA	0.986798	NaN	0	NF0010280	mRNA1_NF0010280-p1 | transcript=mRNA1_NF0010280 | gene=NF0010280 | organism=Naegleria_fowleri_ATCC_30863 | gene_product=unspecified product | transcript_product=unspecified product | location=Nfow_scaffold00005:393691-395087(+) | protein_length=397 | seque
25.8178	NaN	NaN	NaN	NaN	NaN	3	3	3	5.9	5.9	5.9	76.395	0.00032404	3.2328	264100000	5	25.8178	NaN	NaN	0	NA	0.844097	NaN	0	NF0077180	mRNA1_NF0077180-p1 | transcript=mRNA1_NF0077180 | gene=NF0077180 | organism=Naegleria_fowleri_ATCC_30863 | gene_product=chromosome condensation regulator rcc1 repeat protein | transcript_product=chromosome condensation regulator rcc1 repeat protein | locat
25.6377	25.7577	25.4377	NaN	NaN	NaN	4	4	4	16.2	16.2	16.2	62.348	0	16.761	305590000	20	25.6377	NaN	NaN	0	NA	0.912824	NaN	0	NF0040510	mRNA1_NF0040510-p1 | transcript=mRNA1_NF0040510 | gene=NF0040510 | organism=Naegleria_fowleri_ATCC_30863 | gene_product=unspecified product | transcript_product=unspecified product | location=Nfow_scaffold00026:75762-77378(+) | protein_length=538 | sequenc
25.5503	25.5785	25.5042	NaN	NaN	NaN	3	3	3	14.7	14.7	14.7	44.568	0	15.5	310030000	9	25.5503	NaN	NaN	0	NA	0.821217	NaN	0	NF0091720	mRNA1_NF0091720-p1 | transcript=mRNA1_NF0091720 | gene=NF0091720 | organism=Naegleria_fowleri_ATCC_30863 | gene_product=predicted protein | transcript_product=predicted protein | location=Nfow_scaffold00098:86298-87482(+) | protein_length=394 | sequence_SO
NaN	NaN	25.5403	NaN	NaN	NaN	2	2	2	3	3	3	173.88	0	3.4489	219350000	4	25.5403	NaN	NaN	0	NA	0.770497	NaN	0	NF0129110	mRNA1_NF0129110-p1 | transcript=mRNA1_NF0129110 | gene=NF0129110 | organism=Naegleria_fowleri_ATCC_30863 | gene_product=sac9 protein | transcript_product=sac9 protein | location=Nfow_scaffold00251:5106-10120(-) | protein_length=1518 | sequence_SO=supercont
25.4873	25.5634	25.2198	NaN	NaN	NaN	6	6	6	10.8	10.8	10.8	96.728	0	11.889	168640000	10	25.4873	NaN	NaN	0	NA	0.780181	NaN	0	NF0120550	mRNA1_NF0120550-p1 | transcript=mRNA1_NF0120550 | gene=NF0120550 | organism=Naegleria_fowleri_ATCC_30863 | gene_product=susc family -linked outer membrane protein | transcript_product=susc family -linked outer membrane protein | location=Nfow_scaffold00187
NaN	NaN	25.4421	NaN	NaN	NaN	2	2	2	6.6	6.6	6.6	35.056	0	4.0943	448750000	10	25.4421	NaN	NaN	0	NA	0.906968	NaN	0	NF0043470	mRNA1_NF0043470-p1 | transcript=mRNA1_NF0043470 | gene=NF0043470 | organism=Naegleria_fowleri_ATCC_30863 | gene_product=transmembrane protein 56-like | transcript_product=transmembrane protein 56-like | location=Nfow_scaffold00029:26140-27048(-) | protein_
26.2692	25.2967	25.0474	NaN	NaN	NaN	7	7	7	13.3	13.3	13.3	106.16	0	26.337	180330000	17	25.2967	NaN	NaN	0	NA	0.772837	NaN	0	NF0127310	mRNA1_NF0127310-p1 | transcript=mRNA1_NF0127310 | gene=NF0127310 | organism=Naegleria_fowleri_ATCC_30863 | gene_product=hypothetical protein | transcript_product=hypothetical protein | location=Nfow_scaffold00231:8641-11535(+) | protein_length=934 | sequen
25.2339	NaN	25.044	NaN	NaN	NaN	2	2	2	19.4	19.4	19.4	21.887	0	9.5437	213000000	10	25.1389	NaN	NaN	0	NA	0.952096	NaN	0	NF0024470	mRNA1_NF0024470-p1 | transcript=mRNA1_NF0024470 | gene=NF0024470 | organism=Naegleria_fowleri_ATCC_30863 | gene_product=osmotically inducible protein c | transcript_product=osmotically inducible protein c | location=Nfow_scaffold00014:115717-116337(+) | pr
25.2772	NaN	24.9835	NaN	NaN	NaN	4	4	4	38.9	38.9	38.9	23.789	0	32.246	180770000	17	25.1304	NaN	NaN	0	NA	0.913151	NaN	0	NF0040500	mRNA1_NF0040500-p1 | transcript=mRNA1_NF0040500 | gene=NF0040500 | organism=Naegleria_fowleri_ATCC_30863 | gene_product=unspecified product | transcript_product=unspecified product | location=Nfow_scaffold00026:74356-75326(+) | protein_length=211 | sequenc
NaN	25.096	NaN	NaN	NaN	NaN	2	2	2	13	13	13	47.558	0	59.847	147970000	9	25.096	NaN	NaN	0	NA	0.810752	NaN	0	NF0099150	mRNA1_NF0099150-p1 | transcript=mRNA1_NF0099150 | gene=NF0099150 | organism=Naegleria_fowleri_ATCC_30863 | gene_product=protein fam57b-like | transcript_product=protein fam57b-like | location=Nfow_scaffold00115:13452-14675(+) | protein_length=407 | sequenc
24.7171	NaN	25.4331	NaN	NaN	NaN	1	1	1	13.3	13.3	13.3	12.977	0.0018209	2.3121	179460000	2	25.0751	NaN	NaN	0	NA	0.784994	NaN	0	NF0116030	mRNA1_NF0116030-p1 | transcript=mRNA1_NF0116030 | gene=NF0116030 | organism=Naegleria_fowleri_ATCC_30863 | gene_product=sufe-like chloroplastic-like | transcript_product=sufe-like chloroplastic-like | location=Nfow_scaffold00168:9132-9473(-) | protein_leng
25.0458	NaN	NaN	NaN	NaN	NaN	1	1	1	3.6	3.6	3.6	69.451	0.0021154	2.2643	34636000	1	25.0458	NaN	NaN	0	NA	0.76794	NaN	0	NF0130790	mRNA1_NF0130790-p1 | transcript=mRNA1_NF0130790 | gene=NF0130790 | organism=Naegleria_fowleri_ATCC_30863 | gene_product=predicted protein | transcript_product=predicted protein | location=Nfow_scaffold00318:951-3233(+) | protein_length=618 | sequence_SO=su
25.0421	24.7726	25.2935	NaN	NaN	NaN	2	2	2	28.5	28.5	28.5	16.887	0	10.965	199630000	15	25.0421	NaN	NaN	0	NA	0.791095	NaN	0	NF0112140	mRNA1_NF0112140-p1 | transcript=mRNA1_NF0112140 | gene=NF0112140 | organism=Naegleria_fowleri_ATCC_30863 | gene_product=sulfiredoxin-1 isoform x1 | transcript_product=sulfiredoxin-1 isoform x1 | location=Nfow_scaffold00152:41560-42167(-) | protein_length=1
NaN	NaN	24.8969	NaN	NaN	NaN	3	3	3	14.2	14.2	14.2	38.555	0	4.9725	86756000	5	24.8969	NaN	NaN	0	NA	0.815951	NaN	0	NF0095130	mRNA1_NF0095130-p1 | transcript=mRNA1_NF0095130 | gene=NF0095130 | organism=Naegleria_fowleri_ATCC_30863 | gene_product=membrane protein | transcript_product=membrane protein | location=Nfow_scaffold00106:3334-4332(-) | protein_length=332 | sequence_SO=sup
25.1518	NaN	24.628	NaN	NaN	NaN	18	3	3	34	8.7	8.7	89.531	0	30.796	93667000	8	24.8899	NaN	NaN	0	NA	0.758103	NaN	0	NF0115930	mRNA2_NF0115930-p1 | transcript=mRNA2_NF0115930 | gene=NF0115930 | organism=Naegleria_fowleri_ATCC_30863 | gene_product=fk506-binding protein 15-like, predicted protein, unspecified product, ww domain containing protein | transcript_product=ww domain conta
25.091	24.8185	24.5549	NaN	NaN	NaN	5	5	5	17.9	17.9	17.9	39.113	0	9.5992	190140000	20	24.8185	NaN	NaN	0	NA	0.76402	NaN	0	NF0019910	mRNA2_NF0019910-p1 | transcript=mRNA2_NF0019910 | gene=NF0019910 | organism=Naegleria_fowleri_ATCC_30863 | gene_product=aldehyde reductase, aldo keto reductase, aldose reductase-like, protein-export membrane protein | transcript_product=aldehyde reductase
25.2806	24.8043	24.6802	NaN	NaN	NaN	3	3	3	14.7	14.7	14.7	34.21	0	9.4053	148680000	20	24.8043	NaN	NaN	0	NA	0.85087	NaN	0	NF0072470	mRNA1_NF0072470-p1 | transcript=mRNA1_NF0072470 | gene=NF0072470 | organism=Naegleria_fowleri_ATCC_30863 | gene_product=pyridine nucleotide transhydrogenase | transcript_product=pyridine nucleotide transhydrogenase | location=Nfow_scaffold00064:86508-87726
24.8966	24.5404	NaN	NaN	NaN	NaN	6	6	5	19.1	19.1	16.5	35.192	0	4.1488	195500000	9	24.7185	NaN	NaN	0	NA	0.902145	NaN	0	NF0045760	mRNA1_NF0045760-p1 | transcript=mRNA1_NF0045760 | gene=NF0045760 | organism=Naegleria_fowleri_ATCC_30863 | gene_product=phosphatase and tensin homolog | transcript_product=phosphatase and tensin homolog | location=Nfow_scaffold00031:31457-32386(+) | protei
NaN	24.9584	24.4731	NaN	NaN	NaN	7	7	7	26.7	26.7	26.7	51.078	0	6.9769	138030000	12	24.7157	NaN	NaN	0	NA	0.984889	NaN	0	NF0010850	mRNA1_NF0010850-p1 | transcript=mRNA1_NF0010850 | gene=NF0010850 | organism=Naegleria_fowleri_ATCC_30863 | gene_product=nuclease mitochondrial-like | transcript_product=nuclease mitochondrial-like | location=Nfow_scaffold00006:112664-114249(+) | protein_le
25.1553	24.6999	24.6436	NaN	NaN	NaN	2	2	2	9.8	9.8	9.8	32.171	0	7.9819	115420000	11	24.6999	NaN	NaN	0	NA	0.846343	NaN	0	NF0075110	mRNA1_NF0075110-p1 | transcript=mRNA1_NF0075110 | gene=NF0075110 | organism=Naegleria_fowleri_ATCC_30863 | gene_product=glycosyl transferase family 1 | transcript_product=glycosyl transferase family 1 | location=Nfow_scaffold00068:128250-129387(+) | protei
NaN	24.7006	24.6121	NaN	NaN	NaN	4	4	4	18	18	18	49.405	0	10.398	121960000	10	24.6563	NaN	NaN	0	NA	0.769798	NaN	0	NF0129320	mRNA1_NF0129320-p1 | transcript=mRNA1_NF0129320 | gene=NF0129320 | organism=Naegleria_fowleri_ATCC_30863 | gene_product=kynurenine-oxoglutarate transaminase cysteine-s-conjugate beta-lyase | transcript_product=kynurenine-oxoglutarate transaminase cysteine-
24.6171	NaN	NaN	NaN	NaN	NaN	2	2	2	6.7	6.7	6.7	46.14	0	3.3528	57378000	5	24.6171	NaN	NaN	0	NA	0.779226	NaN	0	NF0121760	mRNA1_NF0121760-p1 | transcript=mRNA1_NF0121760 | gene=NF0121760 | organism=Naegleria_fowleri_ATCC_30863 | gene_product=unspecified product | transcript_product=unspecified product | location=Nfow_scaffold00194:8603-10377(+) | protein_length=449 | sequence
NaN	24.7157	24.5168	NaN	NaN	NaN	4	4	4	25.7	25.7	25.7	25.151	0	6.7585	115880000	6	24.6162	NaN	NaN	0	NA	0.913479	NaN	0	NF0040450	mRNA1_NF0040450-p1 | transcript=mRNA1_NF0040450 | gene=NF0040450 | organism=Naegleria_fowleri_ATCC_30863 | gene_product=predicted protein | transcript_product=predicted protein | location=Nfow_scaffold00026:65430-66245(-) | protein_length=222 | sequence_SO
NaN	24.529	NaN	NaN	NaN	NaN	1	1	1	1.3	1.3	1.3	70.356	0.0096673	1.5583	54445000	2	24.529	NaN	NaN	0	NA	0.778987	NaN	0	NF0121930	mRNA1_NF0121930-p1 | transcript=mRNA1_NF0121930 | gene=NF0121930 | organism=Naegleria_fowleri_ATCC_30863 | gene_product=wd40 repeat domain-containing protein | transcript_product=wd40 repeat domain-containing protein | location=Nfow_scaffold00195:11760-136
NaN	24.5264	NaN	NaN	NaN	NaN	2	2	2	12.4	12.4	12.4	19.736	0	9.8705	86174000	3	24.5264	NaN	NaN	0	NA	0.879997	NaN	0	NF0057390	mRNA1_NF0057390-p1 | transcript=mRNA1_NF0057390 | gene=NF0057390 | organism=Naegleria_fowleri_ATCC_30863 | gene_product=mfs transporter | transcript_product=mfs transporter | location=Nfow_scaffold00044:87427-87960(+) | protein_length=177 | sequence_SO=sup
NaN	24.5253	NaN	NaN	NaN	NaN	4	4	4	13.3	13.3	13.3	62.399	0	8.3089	113730000	7	24.5253	NaN	NaN	0	NA	0.772133	NaN	0	NF0127960	mRNA1_NF0127960-p1 | transcript=mRNA1_NF0127960 | gene=NF0127960 | organism=Naegleria_fowleri_ATCC_30863 | gene_product=low quality protein: protein hid1-like | transcript_product=low quality protein: protein hid1-like | location=Nfow_scaffold00237:4998-66
NaN	NaN	24.5252	NaN	NaN	NaN	2	2	2	10.1	10.1	10.1	35.216	0.0015485	2.5577	93437000	5	24.5252	NaN	NaN	0	NA	0.858911	NaN	0	NF0067520	mRNA1_NF0067520-p1 | transcript=mRNA1_NF0067520 | gene=NF0067520 | organism=Naegleria_fowleri_ATCC_30863 | gene_product=protein memo1-like | transcript_product=protein memo1-like | location=Nfow_scaffold00057:43193-44119(+) | protein_length=308 | sequence_
23.8211	24.5173	24.5645	NaN	NaN	NaN	4	4	4	26.9	26.9	26.9	42.721	0	15.619	115930000	10	24.5173	NaN	NaN	0	NA	0.984127	NaN	0	NF0011010	mRNA1_NF0011010-p1 | transcript=mRNA1_NF0011010 | gene=NF0011010 | organism=Naegleria_fowleri_ATCC_30863 | gene_product=2-nitropropane dioxygenase | transcript_product=2-nitropropane dioxygenase | location=Nfow_scaffold00006:146198-147370(+) | protein_leng
24.4984	24.0003	24.4862	NaN	NaN	NaN	2	2	2	19.3	19.3	19.3	20.562	0	8.8189	97646000	4	24.4862	NaN	NaN	0	NA	0.798291	NaN	0	NF0107720	mRNA1_NF0107720-p1 | transcript=mRNA1_NF0107720 | gene=NF0107720 | organism=Naegleria_fowleri_ATCC_30863 | gene_product=protein bobber 1-like | transcript_product=protein bobber 1-like | location=Nfow_scaffold00138:36196-36825(-) | protein_length=181 | seq
24.8135	24.475	24.4239	NaN	NaN	NaN	5	5	5	11	11	11	54.396	0	25.276	118450000	15	24.475	NaN	NaN	0	NA	0.788399	NaN	0	NF0113550	mRNA1_NF0113550-p1 | transcript=mRNA1_NF0113550 | gene=NF0113550 | organism=Naegleria_fowleri_ATCC_30863 | gene_product=peptidase d | transcript_product=peptidase d | location=Nfow_scaffold00157:27758-29274(+) | protein_length=483 | sequence_SO=supercontig
NaN	24.0056	24.9355	NaN	NaN	NaN	2	2	2	6.3	6.3	6.3	41.559	0	3.4914	114980000	5	24.4705	NaN	NaN	0	NA	0.985651	NaN	0	NF0010670	mRNA1_NF0010670-p1 | transcript=mRNA1_NF0010670 | gene=NF0010670 | organism=Naegleria_fowleri_ATCC_30863 | gene_product=methylthioribose-1-phosphate isomerase | transcript_product=methylthioribose-1-phosphate isomerase | location=Nfow_scaffold00006:75136-7
24.1936	24.4476	24.4639	NaN	NaN	NaN	3	3	3	16.7	16.7	16.7	23.9	0	3.7649	62048000	5	24.4476	NaN	NaN	0	NA	0.894221	NaN	0	NF0050590	mRNA1_NF0050590-p1 | transcript=mRNA1_NF0050590 | gene=NF0050590 | organism=Naegleria_fowleri_ATCC_30863 | gene_product=appr-1-p processing protein | transcript_product=appr-1-p processing protein | location=Nfow_scaffold00036:106935-107582(-) | protein_le
NaN	24.4298	NaN	NaN	NaN	NaN	4	4	4	3.4	3.4	3.4	125.78	0	4.063	33958000	7	24.4298	NaN	NaN	0	NA	0.882744	NaN	0	NF0056350	mRNA1_NF0056350-p1 | transcript=mRNA1_NF0056350 | gene=NF0056350 | organism=Naegleria_fowleri_ATCC_30863 | gene_product=heat repeat domain containing protein | transcript_product=heat repeat domain containing protein | location=Nfow_scaffold00042:128066-13
NaN	NaN	24.3941	NaN	NaN	NaN	2	2	2	19	19	19	18.531	0	6.4262	53169000	3	24.3941	NaN	NaN	0	NA	0.789132	NaN	0	NF0113120	mRNA2_NF0113120-p1 | transcript=mRNA2_NF0113120 | gene=NF0113120 | organism=Naegleria_fowleri_ATCC_30863 | gene_product=omega-amidase nit2, omega-amidase nit2-like | transcript_product=omega-amidase nit2-like | location=Nfow_scaffold00156:8580-9154(-) | pr
24.379	NaN	NaN	NaN	NaN	NaN	4	4	4	36.1	36.1	36.1	23.524	0	10.067	111920000	9	24.379	NaN	NaN	0	NA	0.763333	NaN	0	NF0037830	mRNA2_NF0037830-p1 | transcript=mRNA2_NF0037830 | gene=NF0037830 | organism=Naegleria_fowleri_ATCC_30863 | gene_product=20s a and b subunits, proteasome subunit beta type-2-like isoform x2 | transcript_product=20s a and b subunits | location=Nfow_scaffold0
24.3757	NaN	NaN	NaN	NaN	NaN	2	2	2	23.4	23.4	23.4	16.273	0	4.4538	84311000	7	24.3757	NaN	NaN	0	NA	0.96803	NaN	0	NF0017850	mRNA1_NF0017850-p1 | transcript=mRNA1_NF0017850 | gene=NF0017850 | organism=Naegleria_fowleri_ATCC_30863 | gene_product=profilin (actin-binding protein) | transcript_product=profilin (actin-binding protein) | location=Nfow_scaffold00010:124700-125137(-) |
24.0369	24.3467	24.3758	NaN	NaN	NaN	5	5	5	14.7	14.7	14.7	57.883	0	3.9003	114240000	6	24.3467	NaN	NaN	0	NA	0.915121	NaN	0	NF0039740	mRNA1_NF0039740-p1 | transcript=mRNA1_NF0039740 | gene=NF0039740 | organism=Naegleria_fowleri_ATCC_30863 | gene_product=guanine deaminase | transcript_product=guanine deaminase | location=Nfow_scaffold00025:146295-148154(+) | protein_length=524 | sequence_
24.2835	24.4007	NaN	NaN	NaN	NaN	5	5	5	19.7	19.7	19.7	46.839	0	4.7192	111120000	8	24.3421	NaN	NaN	0	NA	0.7821	NaN	0	NF0118750	mRNA1_NF0118750-p1 | transcript=mRNA1_NF0118750 | gene=NF0118750 | organism=Naegleria_fowleri_ATCC_30863 | gene_product=adenosine kinase 2 | transcript_product=adenosine kinase 2 | location=Nfow_scaffold00179:45942-47192(-) | protein_length=416 | sequence_
24.2382	24.3299	24.5301	NaN	NaN	NaN	3	3	3	16.3	16.3	16.3	35.692	0	13.429	76938000	6	24.3299	NaN	NaN	0	NA	0.922084	NaN	0	NF0037550	mRNA1_NF0037550-p1 | transcript=mRNA1_NF0037550 | gene=NF0037550 | organism=Naegleria_fowleri_ATCC_30863 | gene_product=cardiolipin synthetase | transcript_product=cardiolipin synthetase | location=Nfow_scaffold00023:164617-165558(-) | protein_length=313 |
24.3308	24.2823	NaN	NaN	NaN	NaN	4	4	4	13.3	13.3	13.3	52.149	0	8.4138	92361000	12	24.3066	NaN	NaN	0	NA	0.790849	NaN	0	NF0112220	mRNA1_NF0112220-p1 | transcript=mRNA1_NF0112220 | gene=NF0112220 | organism=Naegleria_fowleri_ATCC_30863 | gene_product=zinc transporter zip11 | transcript_product=zinc transporter zip11 | location=Nfow_scaffold00152:60241-61813(+) | protein_length=480 | s
24.2885	NaN	NaN	NaN	NaN	NaN	3	3	3	8.6	8.6	8.6	66.619	0	5.5191	44303000	3	24.2885	NaN	NaN	0	NA	0.829515	NaN	0	NF0085060	mRNA1_NF0085060-p1 | transcript=mRNA1_NF0085060 | gene=NF0085060 | organism=Naegleria_fowleri_ATCC_30863 | gene_product=regulator of g-protein signaling 18-like | transcript_product=regulator of g-protein signaling 18-like | location=Nfow_scaffold00086:203
23.4362	24.6067	24.2253	NaN	NaN	NaN	5	5	5	15.6	15.6	15.6	61.621	0	10.589	108690000	13	24.2253	NaN	NaN	0	NA	0.921083	NaN	0	NF0037870	mRNA1_NF0037870-p1 | transcript=mRNA1_NF0037870 | gene=NF0037870 | organism=Naegleria_fowleri_ATCC_30863 | gene_product=s-adenosylmethionine-dependent methyltransferase | transcript_product=s-adenosylmethionine-dependent methyltransferase | location=Nfow_s
23.609	24.2238	24.2946	NaN	NaN	NaN	2	2	2	13.7	13.7	13.7	31.9	0.0015244	2.3624	79945000	4	24.2238	NaN	NaN	0	NA	0.83114	NaN	0	NF0084050	mRNA1_NF0084050-p1 | transcript=mRNA1_NF0084050 | gene=NF0084050 | organism=Naegleria_fowleri_ATCC_30863 | gene_product=glutathione s-transferase | transcript_product=glutathione s-transferase | location=Nfow_scaffold00084:65072-65905(-) | protein_length=2
24.1246	NaN	24.3165	NaN	NaN	NaN	2	2	2	7.7	7.7	7.7	35.522	0	4.5666	102820000	3	24.2206	NaN	NaN	0	NA	0.943623	NaN	0	NF0028510	mRNA1_NF0028510-p1 | transcript=mRNA1_NF0028510 | gene=NF0028510 | organism=Naegleria_fowleri_ATCC_30863 | gene_product=autophagocytosis associated | transcript_product=autophagocytosis associated | location=Nfow_scaffold00017:3468-4406(+) | protein_length
24.1394	24.5479	24.2072	NaN	NaN	NaN	2	2	2	15.9	15.9	15.9	23.564	0	4.6776	116970000	8	24.2072	NaN	NaN	0	NA	0.967295	NaN	0	NF0018530	mRNA1_NF0018530-p1 | transcript=mRNA1_NF0018530 | gene=NF0018530 | organism=Naegleria_fowleri_ATCC_30863 | gene_product=glutathione s-transferase-like | transcript_product=glutathione s-transferase-like | location=Nfow_scaffold00010:251140-252042(-) | prot
23.199	24.1799	25.5809	NaN	NaN	NaN	1	1	1	3.7	3.7	3.7	53.498	0.00032041	3.0613	86361000	7	24.1799	NaN	NaN	0	NA	0.843537	NaN	0	NF0077240	mRNA1_NF0077240-p1 | transcript=mRNA1_NF0077240 | gene=NF0077240 | organism=Naegleria_fowleri_ATCC_30863 | gene_product=von willebrand factor type a domain-containing protein | transcript_product=von willebrand factor type a domain-containing protein | loc
24.5132	23.8309	NaN	NaN	NaN	NaN	4	4	4	18.1	18.1	18.1	20.938	0	9.0783	146760000	9	24.172	NaN	NaN	0	NA	0.871559	NaN	0	NF0061070	mRNA1_NF0061070-p1 | transcript=mRNA1_NF0061070 | gene=NF0061070 | organism=Naegleria_fowleri_ATCC_30863 | gene_product=coatomer subunit zeta-2-like | transcript_product=coatomer subunit zeta-2-like | location=Nfow_scaffold00048:133906-134472(+) | protein_
NaN	24.1684	NaN	NaN	NaN	NaN	4	4	4	16.5	16.5	16.5	31.909	0	5.7896	39413000	8	24.1684	NaN	NaN	0	NA	0.970985	NaN	0	NF0016800	mRNA1_NF0016800-p1 | transcript=mRNA1_NF0016800 | gene=NF0016800 | organism=Naegleria_fowleri_ATCC_30863 | gene_product=mob kinase activator 1b isoform x3 | transcript_product=mob kinase activator 1b isoform x3 | location=Nfow_scaffold00009:264946-265782(-
23.5972	24.7385	NaN	NaN	NaN	NaN	6	6	6	10.1	10.1	10.1	102.74	0	13.706	101820000	7	24.1679	NaN	NaN	0	NA	0.773072	NaN	0	NF0127270	mRNA1_NF0127270-p1 | transcript=mRNA1_NF0127270 | gene=NF0127270 | organism=Naegleria_fowleri_ATCC_30863 | gene_product=hypothetical protein BRAFLDRAFT 86015 | transcript_product=hypothetical protein BRAFLDRAFT 86015 | location=Nfow_scaffold00231:242-2947(
24.2737	23.976	NaN	NaN	NaN	NaN	4	4	4	18	18	18	51.487	0	8.0061	52726000	7	24.1249	NaN	NaN	0	NA	0.781859	NaN	0	NF0119100	mRNA1_NF0119100-p1 | transcript=mRNA1_NF0119100 | gene=NF0119100 | organism=Naegleria_fowleri_ATCC_30863 | gene_product=predicted protein, unspecified product | transcript_product=unspecified product | location=Nfow_scaffold00181:13833-15317(+) | protein_l
23.2436	24.1118	24.2506	NaN	NaN	NaN	2	2	2	11.4	11.4	11.4	29.591	0	4.3958	60067000	5	24.1118	NaN	NaN	0	NA	0.754731	NaN	0	NF0016710	mRNA4_NF0016710-p1 | transcript=mRNA4_NF0016710 | gene=NF0016710 | organism=Naegleria_fowleri_ATCC_30863 | gene_product=glucose-6-phosphate 1- related, mrna export factor mex67, probable u6 snrna-associated sm-like protein lsm4-like, protein fantom-like, u
24.1294	24.0725	NaN	NaN	NaN	NaN	2	2	2	8.3	8.3	8.3	58.32	0	8.3745	58822000	6	24.101	NaN	NaN	0	NA	0.886743	NaN	0	NF0054180	mRNA1_NF0054180-p1 | transcript=mRNA1_NF0054180 | gene=NF0054180 | organism=Naegleria_fowleri_ATCC_30863 | gene_product=predicted protein | transcript_product=predicted protein | location=Nfow_scaffold00040:30271-31872(+) | protein_length=533 | sequence_SO
24.1735	NaN	23.932	NaN	NaN	NaN	2	2	2	20.2	20.2	20.2	28.47	0	24.555	65517000	14	24.0528	NaN	NaN	0	NA	0.764709	NaN	0	NF0015210	mRNA2_NF0015210-p1 | transcript=mRNA2_NF0015210 | gene=NF0015210 | organism=Naegleria_fowleri_ATCC_30863 | gene_product=membrane protein, rasgef domain-containing protein | transcript_product=membrane protein | location=Nfow_scaffold00008:256588-257613(-)
24.0283	NaN	NaN	NaN	NaN	NaN	5	5	5	15.3	15.3	15.3	58.272	0	6.6448	102640000	9	24.0283	NaN	NaN	0	NA	0.903747	NaN	0	NF0044890	mRNA1_NF0044890-p1 | transcript=mRNA1_NF0044890 | gene=NF0044890 | organism=Naegleria_fowleri_ATCC_30863 | gene_product=predicted protein | transcript_product=predicted protein | location=Nfow_scaffold00030:95077-96612(-) | protein_length=511 | sequence_SO
NaN	NaN	23.9904	NaN	NaN	NaN	1	1	1	2.9	2.9	2.9	43.651	0.0080321	1.6779	102720000	4	23.9904	NaN	NaN	0	NA	0.98147	NaN	0	NF0012300	mRNA1_NF0012300-p1 | transcript=mRNA1_NF0012300 | gene=NF0012300 | organism=Naegleria_fowleri_ATCC_30863 | gene_product=pe-pgrs family protein | transcript_product=pe-pgrs family protein | location=Nfow_scaffold00007:17294-18451(-) | protein_length=385 | s
23.929	NaN	NaN	NaN	NaN	NaN	1	1	1	14.4	14.4	14.4	22.179	0.0015664	2.6911	15971000	1	23.929	NaN	NaN	0	NA	0.845499	NaN	0	NF0075630	mRNA1_NF0075630-p1 | transcript=mRNA1_NF0075630 | gene=NF0075630 | organism=Naegleria_fowleri_ATCC_30863 | gene_product=atpase aaa | transcript_product=atpase aaa | location=Nfow_scaffold00069:112962-113549(-) | protein_length=195 | sequence_SO=supercontig
24.4179	23.8303	23.9284	NaN	NaN	NaN	4	4	4	11.6	11.6	11.6	67.354	0	10.435	66845000	7	23.9284	NaN	NaN	0	NA	1	NaN	0	NF0001040	mRNA1_NF0001040-p1 | transcript=mRNA1_NF0001040 | gene=NF0001040 | organism=Naegleria_fowleri_ATCC_30863 | gene_product=uridine kinase | transcript_product=uridine kinase | location=Nfow_scaffold00001:229865-231876(+) | protein_length=587 | sequence_SO=sup
NaN	23.921	NaN	NaN	NaN	NaN	4	4	4	9.6	9.6	9.6	47.29	0	5.0374	65694000	3	23.921	NaN	NaN	0	NA	0.889222	NaN	0	NF0053030	mRNA1_NF0053030-p1 | transcript=mRNA1_NF0053030 | gene=NF0053030 | organism=Naegleria_fowleri_ATCC_30863 | gene_product=serine threonine protein kinase | transcript_product=serine threonine protein kinase | location=Nfow_scaffold00038:170159-171550(-) | pr
23.9199	NaN	NaN	NaN	NaN	NaN	2	2	2	12.4	12.4	12.4	49.588	0	5.7406	33753000	3	23.9199	NaN	NaN	0	NA	0.935988	NaN	0	NF0032040	mRNA1_NF0032040-p1 | transcript=mRNA1_NF0032040 | gene=NF0032040 | organism=Naegleria_fowleri_ATCC_30863 | gene_product=multidrug dmt transporter permease | transcript_product=multidrug dmt transporter permease | location=Nfow_scaffold00019:109465-111277(+
NaN	NaN	23.8869	NaN	NaN	NaN	3	3	3	8.1	8.1	8.1	65.708	0	18.879	77785000	6	23.8869	NaN	NaN	0	NA	1	NaN	0	NF0004380	mRNA1_NF0004380-p1 | transcript=mRNA1_NF0004380 | gene=NF0004380 | organism=Naegleria_fowleri_ATCC_30863 | gene_product=phosphoacetylglucosamine mutase | transcript_product=phosphoacetylglucosamine mutase | location=Nfow_scaffold00003:65543-67315(+) | prot
24.0357	23.8704	23.4458	NaN	NaN	NaN	4	4	4	14.9	14.9	14.9	33.819	0	6.2991	63979000	10	23.8704	NaN	NaN	0	NA	0.759914	NaN	0	NF0076200	mRNA2_NF0076200-p1 | transcript=mRNA2_NF0076200 | gene=NF0076200 | organism=Naegleria_fowleri_ATCC_30863 | gene_product=cral trio domain containing protein, sec14p-like phosphatidylinositol transfer family protein isoform 1 | transcript_product=cral trio d
23.8628	24.3746	23.7899	NaN	NaN	NaN	5	5	5	15.4	15.4	15.4	62.63	0	8.5852	81034000	9	23.8628	NaN	NaN	0	NA	0.968767	NaN	0	NF0017530	mRNA1_NF0017530-p1 | transcript=mRNA1_NF0017530 | gene=NF0017530 | organism=Naegleria_fowleri_ATCC_30863 | gene_product=actin 2 | transcript_product=actin 2 | location=Nfow_scaffold00010:50900-52627(-) | protein_length=546 | sequence_SO=supercontig | SO=pr
23.5352	24.1038	23.8533	NaN	NaN	NaN	2	2	2	10.5	10.5	10.5	19.38	0.0024147	2.2444	47435000	5	23.8533	NaN	NaN	0	NA	0.829245	NaN	0	NF0085100	mRNA2_NF0085100-p1 | transcript=mRNA2_NF0085100 | gene=NF0085100 | organism=Naegleria_fowleri_ATCC_30863 | gene_product=hisitidine kinase | transcript_product=hisitidine kinase | location=Nfow_scaffold00086:29103-29749(+) | protein_length=162 | sequence_SO
23.8521	23.4276	23.9239	NaN	NaN	NaN	4	4	4	19.1	19.1	19.1	35.544	0	48.79	139770000	11	23.8521	NaN	NaN	0	NA	0.947135	NaN	0	NF0026910	mRNA1_NF0026910-p1 | transcript=mRNA1_NF0026910 | gene=NF0026910 | organism=Naegleria_fowleri_ATCC_30863 | gene_product=rho gtpase-activating protein 24 isoform x3 | transcript_product=rho gtpase-activating protein 24 isoform x3 | location=Nfow_scaffold000
23.8343	NaN	NaN	NaN	NaN	NaN	11	11	11	21.9	21.9	21.9	67.312	0	28.37	354670000	23	23.8343	NaN	NaN	0	NA	0.901506	NaN	0	NF0045970	mRNA1_NF0045970-p1 | transcript=mRNA1_NF0045970 | gene=NF0045970 | organism=Naegleria_fowleri_ATCC_30863 | gene_product=unspecified product | transcript_product=unspecified product | location=Nfow_scaffold00031:63366-65180(-) | protein_length=604 | sequenc
24.172	23.8288	23.6847	NaN	NaN	NaN	2	2	2	24.6	24.6	24.6	14.837	0	3.3918	81264000	6	23.8288	NaN	NaN	0	NA	0.837155	NaN	0	NF0080030	mRNA1_NF0080030-p1 | transcript=mRNA1_NF0080030 | gene=NF0080030 | organism=Naegleria_fowleri_ATCC_30863 | gene_product=ubiquitin carrier protein, ubiquitin-conjugating enzyme | transcript_product=ubiquitin-conjugating enzyme | location=Nfow_scaffold00076:
23.7785	NaN	NaN	NaN	NaN	NaN	3	3	3	7.1	7.1	7.1	59.713	0	4.089	139600000	6	23.7785	NaN	NaN	0	NA	0.761734	NaN	0	NF0057140	mRNA2_NF0057140-p1 | transcript=mRNA2_NF0057140 | gene=NF0057140 | organism=Naegleria_fowleri_ATCC_30863 | gene_product=choline transporter-like protein 2-like isoform x3, duf580 domain-containing protein | transcript_product=duf580 domain-containing prote
23.7632	23.4116	23.7767	NaN	NaN	NaN	5	5	5	9.2	9.2	9.2	75.956	0	5.8345	68100000	8	23.7632	NaN	NaN	0	NA	0.855734	NaN	0	NF0069820	mRNA1_NF0069820-p1 | transcript=mRNA1_NF0069820 | gene=NF0069820 | organism=Naegleria_fowleri_ATCC_30863 | gene_product=predicted protein | transcript_product=predicted protein | location=Nfow_scaffold00060:119882-121906(-) | protein_length=655 | sequence_
23.7578	24.138	23.6197	NaN	NaN	NaN	3	3	3	10.7	10.7	10.7	49.158	0	9.4941	36377000	5	23.7578	NaN	NaN	0	NA	0.841306	NaN	0	NF0078160	mRNA1_NF0078160-p1 | transcript=mRNA1_NF0078160 | gene=NF0078160 | organism=Naegleria_fowleri_ATCC_30863 | gene_product=leucine-zipper-like transcriptional regulator 1-like | transcript_product=leucine-zipper-like transcriptional regulator 1-like | locatio
NaN	23.7411	NaN	NaN	NaN	NaN	2	2	2	7.8	7.8	7.8	49.54	0	6.6618	68496000	10	23.7411	NaN	NaN	0	NA	0.760595	NaN	0	NF0071590	mRNA2_NF0071590-p1 | transcript=mRNA2_NF0071590 | gene=NF0071590 | organism=Naegleria_fowleri_ATCC_30863 | gene_product=conserved hypothetical protein, predicted protein | transcript_product=predicted protein | location=Nfow_scaffold00063:55742-57420(-) |
23.7692	NaN	23.6576	NaN	NaN	NaN	4	4	4	13.4	13.4	13.4	60.109	0	5.9162	44089000	5	23.7134	NaN	NaN	0	NA	0.916439	NaN	0	NF0039330	mRNA1_NF0039330-p1 | transcript=mRNA1_NF0039330 | gene=NF0039330 | organism=Naegleria_fowleri_ATCC_30863 | gene_product=methylenetetrahydrofolate reductase | transcript_product=methylenetetrahydrofolate reductase | location=Nfow_scaffold00025:35867-37813(+
NaN	NaN	23.7076	NaN	NaN	NaN	2	2	2	14.4	14.4	14.4	33.017	0.00031797	2.9083	29584000	4	23.7076	NaN	NaN	0	NA	0.973958	NaN	0	NF0015640	mRNA1_NF0015640-p1 | transcript=mRNA1_NF0015640 | gene=NF0015640 | organism=Naegleria_fowleri_ATCC_30863 | gene_product=protein phosphatase 2c | transcript_product=protein phosphatase 2c | location=Nfow_scaffold00009:35663-36538(-) | protein_length=291 | s
23.8224	NaN	23.5899	NaN	NaN	NaN	5	5	5	21.1	21.1	21.1	41.927	0	7.2556	65431000	9	23.7062	NaN	NaN	0	NA	0.934957	NaN	0	NF0032150	mRNA1_NF0032150-p1 | transcript=mRNA1_NF0032150 | gene=NF0032150 | organism=Naegleria_fowleri_ATCC_30863 | gene_product=nudix hydrolase | transcript_product=nudix hydrolase | location=Nfow_scaffold00019:134171-135381(+) | protein_length=369 | sequence_SO=s
24.3288	23.2846	23.6947	NaN	NaN	NaN	4	4	4	22.2	22.2	22.2	28.438	0	4.7542	89357000	8	23.6947	NaN	NaN	0	NA	0.941529	NaN	0	NF0029560	mRNA1_NF0029560-p1 | transcript=mRNA1_NF0029560 | gene=NF0029560 | organism=Naegleria_fowleri_ATCC_30863 | gene_product=methylthioribulose-1-phosphate dehydratase | transcript_product=methylthioribulose-1-phosphate dehydratase | location=Nfow_scaffold00017
NaN	NaN	23.6905	NaN	NaN	NaN	1	1	1	8	8	8	23.137	0.00063472	2.8727	72782000	8	23.6905	NaN	NaN	0	NA	0.991411	NaN	0	NF0008080	mRNA1_NF0008080-p1 | transcript=mRNA1_NF0008080 | gene=NF0008080 | organism=Naegleria_fowleri_ATCC_30863 | gene_product=atp synthase f0 subunit a | transcript_product=atp synthase f0 subunit a | location=Nfow_scaffold00004:384171-384776(+) | protein_length
NaN	NaN	23.6636	NaN	NaN	NaN	3	3	3	4.9	4.9	4.9	119.53	0.00094727	2.7914	34792000	5	23.6636	NaN	NaN	0	NA	0.76609	NaN	0	NF0049910	mRNA14_NF0049910-p1 | transcript=mRNA14_NF0049910 | gene=NF0049910 | organism=Naegleria_fowleri_ATCC_30863 | gene_product=Hypothetical protein NAEGRDRAFT 56917, alkanal monooxygenase, dnaj homolog subfamily c member 18, duf307 family protein, glutathione s
23.6588	NaN	23.6436	NaN	NaN	NaN	2	2	2	10.9	10.9	10.9	20.653	0.0088546	1.6153	68159000	3	23.6512	NaN	NaN	0	NA	0.880606	NaN	0	NF0057090	mRNA1_NF0057090-p1 | transcript=mRNA1_NF0057090 | gene=NF0057090 | organism=Naegleria_fowleri_ATCC_30863 | gene_product=predicted protein | transcript_product=predicted protein | location=Nfow_scaffold00044:22674-23435(+) | protein_length=193 | sequence_SO
23.5922	23.5889	23.7255	NaN	NaN	NaN	4	4	4	20.4	20.4	20.4	37.264	0	5.775	66872000	11	23.5922	NaN	NaN	0	NA	0.812305	NaN	0	NF0097720	mRNA1_NF0097720-p1 | transcript=mRNA1_NF0097720 | gene=NF0097720 | organism=Naegleria_fowleri_ATCC_30863 | gene_product=fad-dependent oxidoreductase | transcript_product=fad-dependent oxidoreductase | location=Nfow_scaffold00111:81411-82370(+) | protein_le
23.9038	23.2721	NaN	NaN	NaN	NaN	3	3	3	5.4	5.4	5.4	90.71	0	5.581	28866000	3	23.588	NaN	NaN	0	NA	0.984508	NaN	0	NF0010900	mRNA1_NF0010900-p1 | transcript=mRNA1_NF0010900 | gene=NF0010900 | organism=Naegleria_fowleri_ATCC_30863 | gene_product=unspecified product | transcript_product=unspecified product | location=Nfow_scaffold00006:122532-125045(+) | protein_length=837 | seque
23.5766	23.5446	23.6579	NaN	NaN	NaN	4	4	4	16.2	16.2	16.2	58.331	0	32.077	120300000	19	23.5766	NaN	NaN	0	NA	0.78451	NaN	0	NF0116430	mRNA1_NF0116430-p1 | transcript=mRNA1_NF0116430 | gene=NF0116430 | organism=Naegleria_fowleri_ATCC_30863 | gene_product=lysosomal protective | transcript_product=lysosomal protective | location=Nfow_scaffold00169:50469-52507(-) | protein_length=519 | seque
23.3613	NaN	23.716	NaN	NaN	NaN	2	2	2	7.4	7.4	7.4	31.612	0.00031766	2.8916	48078000	3	23.5386	NaN	NaN	0	NA	0.753167	NaN	0	NF0025880	mRNA6_NF0025880-p1 | transcript=mRNA6_NF0025880 | gene=NF0025880 | organism=Naegleria_fowleri_ATCC_30863 | gene_product=hypothetical protein NAEGRDRAFT 78043, opioid growth factor receptor region, probable cation-transporting atpase 13a2, probable cation-t
23.5248	NaN	23.5241	NaN	NaN	NaN	4	4	4	21.4	21.4	21.4	36.785	0	4.0027	89028000	5	23.5244	NaN	NaN	0	NA	1	NaN	0	NF0004700	mRNA1_NF0004700-p1 | transcript=mRNA1_NF0004700 | gene=NF0004700 | organism=Naegleria_fowleri_ATCC_30863 | gene_product=alpha beta hydrolase | transcript_product=alpha beta hydrolase | location=Nfow_scaffold00003:125318-126534(-) | protein_length=318 | seq
23.5171	NaN	NaN	NaN	NaN	NaN	2	2	2	14.1	14.1	14.1	26.367	0	3.3423	64675000	2	23.5171	NaN	NaN	0	NA	0.909236	NaN	0	NF0043040	mRNA1_NF0043040-p1 | transcript=mRNA1_NF0043040 | gene=NF0043040 | organism=Naegleria_fowleri_ATCC_30863 | gene_product=snare-associated protein snapin | transcript_product=snare-associated protein snapin | location=Nfow_scaffold00028:161971-162894(+) | pr
23.5156	NaN	NaN	NaN	NaN	NaN	2	2	2	4.6	4.6	4.6	67.706	0.00094907	2.8253	40411000	4	23.5156	NaN	NaN	0	NA	0.885817	NaN	0	NF0054680	mRNA1_NF0054680-p1 | transcript=mRNA1_NF0054680 | gene=NF0054680 | organism=Naegleria_fowleri_ATCC_30863 | gene_product=zinc finger ccch domain-containing protein 11a-like | transcript_product=zinc finger ccch domain-containing protein 11a-like | location=
NaN	23.5934	23.4188	NaN	NaN	NaN	4	4	4	13.9	13.9	13.9	39.309	0	6.706	66918000	12	23.5061	NaN	NaN	0	NA	0.867696	NaN	0	NF0062870	mRNA1_NF0062870-p1 | transcript=mRNA1_NF0062870 | gene=NF0062870 | organism=Naegleria_fowleri_ATCC_30863 | gene_product=predicted protein | transcript_product=predicted protein | location=Nfow_scaffold00051:45976-47127(+) | protein_length=339 | sequence_SO
NaN	NaN	23.5014	NaN	NaN	NaN	2	2	2	12.3	12.3	12.3	30.555	0.0015286	2.3936	13881000	2	23.5014	NaN	NaN	0	NA	0.801307	NaN	0	NF0105970	mRNA1_NF0105970-p1 | transcript=mRNA1_NF0105970 | gene=NF0105970 | organism=Naegleria_fowleri_ATCC_30863 | gene_product=ras-related protein rab-2a | transcript_product=ras-related protein rab-2a | location=Nfow_scaffold00133:29674-30957(-) | protein_length
NaN	NaN	23.5001	NaN	NaN	NaN	2	2	2	2.7	2.7	2.7	92.29	0.0015221	2.3415	45387000	5	23.5001	NaN	NaN	0	NA	0.782821	NaN	0	NF0118560	mRNA1_NF0118560-p1 | transcript=mRNA1_NF0118560 | gene=NF0118560 | organism=Naegleria_fowleri_ATCC_30863 | gene_product=protein phosphatase slingshot homolog 1 | transcript_product=protein phosphatase slingshot homolog 1 | location=Nfow_scaffold00179:8700-
23.4878	NaN	NaN	NaN	NaN	NaN	5	5	5	5.5	5.5	5.5	111.28	0.00031817	2.951	54524000	7	23.4878	NaN	NaN	0	NA	0.793314	NaN	0	NF0110870	mRNA1_NF0110870-p1 | transcript=mRNA1_NF0110870 | gene=NF0110870 | organism=Naegleria_fowleri_ATCC_30863 | gene_product=predicted protein | transcript_product=predicted protein | location=Nfow_scaffold00148:2880-5759(+) | protein_length=959 | sequence_SO=s
23.4252	NaN	NaN	NaN	NaN	NaN	2	2	2	2.6	2.6	2.6	118.51	0	3.5861	30533000	5	23.4252	NaN	NaN	0	NA	0.897374	NaN	0	NF0048200	mRNA1_NF0048200-p1 | transcript=mRNA1_NF0048200 | gene=NF0048200 | organism=Naegleria_fowleri_ATCC_30863 | gene_product=sulfur deprivation response regulator | transcript_product=sulfur deprivation response regulator | location=Nfow_scaffold00033:136572-14
23.421	23.3224	23.4535	NaN	NaN	NaN	3	3	3	4.7	4.7	4.7	100.55	0	6.9549	39275000	10	23.421	NaN	NaN	0	NA	0.752499	NaN	0	NF0025880	mRNA7_NF0025880-p1 | transcript=mRNA7_NF0025880 | gene=NF0025880 | organism=Naegleria_fowleri_ATCC_30863 | gene_product=hypothetical protein NAEGRDRAFT 78043, opioid growth factor receptor region, probable cation-transporting atpase 13a2, probable cation-t
NaN	23.3969	NaN	NaN	NaN	NaN	5	5	5	7.6	7.6	7.6	100.81	0	6.3994	34102000	8	23.3969	NaN	NaN	0	NA	0.820423	NaN	0	NF0092260	mRNA1_NF0092260-p1 | transcript=mRNA1_NF0092260 | gene=NF0092260 | organism=Naegleria_fowleri_ATCC_30863 | gene_product=hypothetical protein NAEGRDRAFT 81347, unspecified product | transcript_product=hypothetical protein NAEGRDRAFT 81347 | location=Nfow_sc
NaN	23.3744	NaN	NaN	NaN	NaN	4	4	4	8.4	8.4	8.4	114.12	0	5.842	25486000	6	23.3744	NaN	NaN	0	NA	0.755851	NaN	0	NF0070210	mRNA3_NF0070210-p1 | transcript=mRNA3_NF0070210 | gene=NF0070210 | organism=Naegleria_fowleri_ATCC_30863 | gene_product=predicted protein | transcript_product=predicted protein | location=Nfow_scaffold00061:58054-61401(-) | protein_length=989 | sequence_SO
NaN	23.4629	23.2771	NaN	NaN	NaN	2	2	2	5.3	5.3	5.3	93.962	0	5.4252	32455000	5	23.37	NaN	NaN	0	NA	0.816999	NaN	0	NF0094390	mRNA1_NF0094390-p1 | transcript=mRNA1_NF0094390 | gene=NF0094390 | organism=Naegleria_fowleri_ATCC_30863 | gene_product=unspecified product | transcript_product=unspecified product | location=Nfow_scaffold00104:45667-48158(+) | protein_length=813 | sequenc
NaN	23.0938	23.643	NaN	NaN	NaN	2	2	2	6	6	6	46.149	0	3.7862	36197000	7	23.3684	NaN	NaN	0	NA	0.923422	NaN	0	NF0037360	mRNA1_NF0037360-p1 | transcript=mRNA1_NF0037360 | gene=NF0037360 | organism=Naegleria_fowleri_ATCC_30863 | gene_product=e3 isg15--protein ligase herc5 | transcript_product=e3 isg15--protein ligase herc5 | location=Nfow_scaffold00023:131079-132427(-) | prot
NaN	23.3656	NaN	NaN	NaN	NaN	3	3	3	9.7	9.7	9.7	78.615	0.00031847	2.9597	50498000	7	23.3656	NaN	NaN	0	NA	0.933585	NaN	0	NF0032610	mRNA1_NF0032610-p1 | transcript=mRNA1_NF0032610 | gene=NF0032610 | organism=Naegleria_fowleri_ATCC_30863 | gene_product=glutamate--cysteine ligase catalytic subunit isoform x1 | transcript_product=glutamate--cysteine ligase catalytic subunit isoform x1 | l
NaN	23.3558	NaN	NaN	NaN	NaN	2	2	2	8.5	8.5	8.5	38.404	0	3.8214	23834000	5	23.3558	NaN	NaN	0	NA	0.807921	NaN	0	NF0102360	mRNA1_NF0102360-p1 | transcript=mRNA1_NF0102360 | gene=NF0102360 | organism=Naegleria_fowleri_ATCC_30863 | gene_product=s-formylglutathione hydrolase | transcript_product=s-formylglutathione hydrolase | location=Nfow_scaffold00123:59837-61223(-) | protein_
23.2842	23.1045	23.891	NaN	NaN	NaN	3	3	3	23.2	23.2	23.2	25.536	0	7.6349	67015000	11	23.2842	NaN	NaN	0	NA	0.756526	NaN	0	NF0018430	mRNA3_NF0018430-p1 | transcript=mRNA3_NF0018430 | gene=NF0018430 | organism=Naegleria_fowleri_ATCC_30863 | gene_product=peptide methionine sulfoxide reductase, unspecified product | transcript_product=peptide methionine sulfoxide reductase | location=Nfow_
[truncated: 2,842 more rows]
