# Supplementary material for: Adaptive iron utilization compensates for the lack of an inducible uptake system in Naegleria fowleri and represents a potential target for therapeutic intervention
Source: PLoS Negl Trop Dis. 2020 Jun 18;14(6):e0007759. doi: 10.1371/journal.pntd.0007759 (PMC7326272; doi:10.1371/journal.pntd.0007759)
Supplement: S3 Table — List of genes significantly downregulated and upregulated under iron-deficient conditions. Raw data are included, and manual annotation was performed for selected proteins, as described in the Methods section. Experiment was performed with five independent replicates. (XLSX) [file pntd.0007759.s008.xlsx]

## Sheet: Downregulated in BPS
Gene ID	AmoebaDB protein annotation / manual annotation (e-value)	Fold change
NF0127030	hemerythrin-like metal-binding protein / hemerythrin (1E-25)	-54.2114
NF0121180	pentapeptide repeat-containing protein	-9.22494
NF0034200	unspecified product	-8.19812
NF0022470	unspecified product	-7.08255
NF0122000	small gtp-binding protein rab1	-6.14902
NF0117840	predicted protein / protoglobin (1E-15)	-5.82428
NF0101830	predicted protein	-5.73082
NF0084690	site-specific recombinase	-5.36641
NF0043760	predicted protein	-5.14665
NF0075860	sugar transporter	-5.13719
NF0054850	dna-binding protein	-4.82454
NF0120340	predicted protein	-4.65191
NF0044730	predicted protein	-4.63825
NF0061820	predicted protein	-4.59051
NF0001730	probable lrr receptor-like serine threonine-protein kinase at2g24230	-4.46647
NF0090660	predicted protein	-4.26578
NF0121760	unspecified product	-4.22531
NF0042000	unspecified product	-4.15927
NF0028890	unspecified product	-4.12497
NF0035300	alpha-2-macroglobulin family n- region	-4.08106
NF0097940	carbonate dehydratase, carbonic anhydrase, hypothetical protein NAEGRDRAFT 78542, membrane protein, predicted protein, protein cah-5, unspecified product	-4.05589
NF0034020	predicted protein	-4.03032
NF0111720	an1-type zinc finger protein 2a isoformx2	-3.87078
NF0124900	von willebrand factor type a	-3.82271
NF0051120	lipase family protein	-3.63985
NF0102110	predicted protein	-3.57816
NF0046850	ankyrin repeat domain-containing protein 55-like	-3.57257
NF0103620	chaperone protein	-3.50727
NF0044290	peptidase inhibitor 16, peptidase inhibitor 16-like	-3.47253
NF0075840	tripeptidyl-peptidase 1	-3.45431
NF0035920	predicted protein	-3.4496
NF0021390	unspecified product	-3.43725
NF0002330	hypothetical protein MPER 12708	-3.41562
NF0049730	sushi domain-containing protein 2	-3.37274
NF0105180	predicted protein	-3.36662
NF0015320	unspecified product	-3.34564
NF0059600	hypothetical protein NAEGRDRAFT 78730	-3.29882
NF0059020	peptidyl-prolyl cis-trans isomerase	-3.29538
NF0044710	nad h azoreductase	-3.25612
NF0026630	ring finger protein	-3.23332
NF0013290	selenium-binding protein 1-like	-3.22267
NF0046390	retinal rod rhodopsin-sensitive cgmp 3 -cyclic phosphodiesterase subunit delta-like	-3.21861
NF0110460	succinate dehydrogenase	-3.20381
NF0130350	nudix hydrolase	-3.17706
NF0113930	coagulation factor 5 8 c-terminal domain-containing protein	-3.15342
NF0127720	lipid transport family protein	-3.13044
NF0015440	unspecified product	-3.07834
NF0088570	unspecified product	-3.04971
NF0119740	unspecified product	-3.03435
NF0110030	tripeptidyl peptidase a	-2.9367
NF0029320	predicted protein	-2.9165
NF0119700	hemerythrin-like metal-binding protein / hemerythrin (7E-29)	-2.9042
NF0040010	succinate dehydrogenase	-2.9007
NF0102420	major vault protein	-2.9
NF0071370	unspecified product	-2.88984
NF0040410	breakpoint cluster region	-2.87872
NF0112470	predicted protein	-2.86337
NF0092410	unspecified product	-2.81759
NF0011120	calcineurin-like phosphoesterase	-2.81543
NF0081250	adenylate kinase	-2.81294
NF0027390	canalicular multispecific organic anion transporter 2- partial, predicted protein	-2.78748
NF0064840	tyrosyl-trna synthetase	-2.77379
NF0080370	obscurin isoform x5	-2.75353
NF0033960	eco57i restriction endonuclease	-2.74068
NF0020720	heat domain-containing protein	-2.68792
NF0054640	conserved hypothetical protein	-2.67265
NF0015470	pap2 haloperoxidase domain-containing protein	-2.67163
NF0111460	peptidase m19	-2.59082
NF0006600	mad2l1-binding protein, unspecified product	-2.5823
NF0036800	cholesterol desaturase daf-36-like / Iron-containing cholesterol desaturase daf-36-like	-2.57108
NF0081930	mitochondrial carrier protein	-2.54354
NF0113580	protein kinase	-2.5416
NF0118180	serine threonine protein kinase	-2.52779
NF0131110	unspecified product	-2.52095
NF0049710	signal transduction histidine kinase	-2.51113
NF0083240	unspecified product	-2.50211
NF0083420	c2 domain containing protein	-2.49728
NF0052480	hypothetical protein NAEGRDRAFT 79803	-2.48274
NF0020040	predicted protein	-2.48181
NF0026460	ef hand family protein	-2.47848
NF0083430	predicted protein	-2.47839
NF0001810	zinc finger swim domain-containing protein	-2.45766
NF0044890	predicted protein	-2.44698
NF0007510	hypothetical protein	-2.43945
NF0038720	n-ethylmaleimide reductase, nadh:flavin oxidoreductase	-2.43473
NF0004500	conditioned medium factor	-2.429
NF0088670	unspecified product	-2.42793
NF0089890	map kinase phosphatase	-2.4222
NF0059970	acyl- -binding, shaker pollen inward k+ channel isoform 1	-2.41697
NF0083310	unspecified product	-2.41108
NF0048380	predicted protein	-2.38522
NF0089570	f-box kelch-repeat protein at3g06240-like, membrane protein	-2.36737
NF0051740	trypsin-like protease 1	-2.35527
NF0036770	hypothetical protein NAEGRDRAFT 81123	-2.34887
NF0047240	outer membrane adhesin-like protein	-2.34536
NF0026700	rna t4 family protein	-2.34206
NF0081530	unspecified product	-2.33628
NF0024900	phosphate abc transporter substrate-binding protein	-2.33364
NF0075110	glycosyl transferase family 1	-2.32704
NF0004320	endonuclease exonuclease phosphatase family-like protein	-2.32097
NF0076830	acyl- synthetase	-2.31987
NF0100630	multidrug transporter	-2.31948
NF0080670	unspecified product	-2.31465
NF0100650	predicted protein	-2.30778
NF0026090	gcn5 family n-acetyltransferase	-2.30455
NF0034520	atp-dependent rna helicase	-2.29774
NF0077850	(2fe-2s)-binding protein	-2.2966
NF0114660	oxidoreductase	-2.29485
NF0018420	magnesium transporter	-2.29357
NF0092330	n-acetylglucosamine-1-phosphotransferase subunits alpha beta	-2.29021
NF0059590	latrophilin and seven transmembrane domain-containing protein 1 isoform x3	-2.28546
NF0015450	unspecified product	-2.28467
NF0010510	hydroxymethylpyrimidine kinase	-2.27543
NF0056700	rho guanine nucleotide exchange factor 16, unspecified product	-2.26985
NF0130550	serine threonine-protein kinase	-2.25647
NF0065020	ricin b lectin	-2.24683
NF0066060	unspecified product	-2.24231
NF0046480	iron-regulated protein	-2.24186
NF0102910	unspecified product	-2.22262
NF0118700	speckle-type poz protein	-2.21507
NF0047750	homocitrate synthase	-2.21467
NF0036980	ankyrin repeat protein rf 0381-like, carbamoyl phosphate synthase large subunit, dna-binding protein, hypothetical protein, thioredoxin reductase mitochondrial	-2.21423
NF0050390	unspecified product	-2.21161
NF0109510	hypothetical protein NAEGRDRAFT 54819	-2.21057
NF0123220	transmembrane 9 superfamily member 3-like isoform x2	-2.20404
NF0110390	predicted protein	-2.19716
NF0101070	pleckstrin homology-like domain family b member 2-like	-2.19683
NF0058970	chromatin organization modifier domain containing protein	-2.1913
NF0124700	protein lea- isoform m	-2.19092
NF0105540	kelch repeat protein	-2.19079
NF0033780	predicted protein	-2.18971
NF0028820	glutamate--cysteine ligase regulatory subunit	-2.18674
NF0046990	had-like protein	-2.18428
NF0128010	isochorismatase hydrolase	-2.18237
NF0117330	ankyrin repeat protein	-2.16706
NF0040710	hypothetical protein PTSG 10438	-2.16644
NF0031250	predicted protein	-2.1646
NF0076790	pmp22 family protein	-2.16435
NF0020180	predicted protein	-2.16231
NF0120760	phytanoyl- dioxygenase-like protein	-2.15682
NF0044920	gtpase obg	-2.15629
NF0009660	predicted protein	-2.14834
NF0051620	biotin--acetyl- -carboxylase ligase	-2.14607
NF0098230	membrane protein	-2.14421
NF0120060	si:ch211- isoform x1	-2.14417
NF0018480	rgs domain-containing protein	-2.13285
NF0109980	dihydropteroate synthase	-2.12563
NF0126730	differentiation-specific calcium binding protein	-2.12513
NF0110560	type-like protein	-2.1226
NF0086880	protein oscp1 isoform x2, serine threonine-protein kinase ulk4	-2.11816
NF0045600	hypothetical protein	-2.11562
NF0113220	unspecified product	-2.1138
NF0040570	hypothetical protein BN85314130, serine-threonine kinase	-2.11222
NF0000750	unspecified product	-2.10805
NF0026650	diphthine--ammonia ligase	-2.10509
NF0075510	f-box lrr-repeat protein 20-like	-2.10212
NF0124430	peptide-binding protein, predicted protein	-2.10075
NF0076260	unspecified product	-2.1006
NF0110080	2og-fe oxygenase	-2.0892
NF0060480	coiled-coil domain-containing protein 94	-2.08891
NF0007890	tripeptidyl peptidase	-2.08588
NF0088580	ribonuclease h2 subunit a-like	-2.08179
NF0047250	nicotinate-nucleotide pyrophosphorylase	-2.07782
NF0055250	carboxymuconolactone decarboxylase	-2.07219
NF0129710	unspecified product	-2.0694
NF0120740	unspecified product	-2.06737
NF0131690	probable dolichyl pyrophosphate glc1man9 c2 alpha- -glucosyltransferase	-2.06671
NF0008480	aaa atpase domain-containing protein	-2.0667
NF0026140	hypothetical protein NAEGRDRAFT 57493	-2.06432
NF0018220	girdin isoform x4, heat shock factor binding protein 1-like 1	-2.05496
NF0120770	unspecified product	-2.0527
NF0015460	4-hydroxyphenylacetate decarboxylase catalytic subunit	-2.05126
NF0003390	elongation factor 2-like	-2.05005
NF0117850	component of the counting factor complex, unspecified product	-2.04777
NF0017410	mrna splicing protein	-2.04419
NF0109730	yippee zincbinding protein	-2.04396
NF0002910	aac-rich mrna clone aac4 protein	-2.04038
NF0061330	unspecified product	-2.03814
NF0122740	predicted protein	-2.03564
NF0030740	countin family protein	-2.03462
NF0041640	beta prime cop protein	-2.02569
NF0081710	predicted protein	-2.02502
NF0070000	ankyrin repeat-containing protein	-2.01474
NF0127310	hypothetical protein	-2.00266

## Sheet: Upregulated in BPS
Gene ID	AmoebaDB protein annotation	Fold change
NF0000550	unspecified product	7.1075
NF0015380	ubiquitin carboxyl-terminal hydrolase 10	5.04996
NF0118040	sphingolipid delta -desaturase des1-like	5.0163
NF0037390	rna recognition motif-containing protein	4.82765
NF0130890	nucleolar complex protein 2, unspecified product	4.56069
NF0110720	protein arginine n-methyltransferase 5 isoform x1	4.47477
NF0086150	type a von willebrand factor domain-containing protein	3.98981
NF0015030	high mobility group protein b3	3.88709
NF0055480	histone h2b	3.86856
NF0020770	ubox domain containing protein	3.86327
NF0101280	g patch domain-containing protein 4- partial	3.83863
NF0111480	dead-box atp-dependent rna helicase 28-like	3.82158
NF0087030	hypothetical protein NAEGRDRAFT 56563	3.76629
NF0104690	nucleolar basal body binding protein bn46 51 small subunit	3.74647
NF0074600	probable inactive ribonuclease-like protein 13 precursor	3.74158
NF0019350	protein ltv1 homolog	3.56343
NF0027100	e3 ubiquitin-protein ligase orthrus 2-like	3.47585
NF0130360	nadh dehydrogenase subunit 1	3.47301
NF0022850	histone h4-3	3.40784
NF0097520	unspecified product	3.38833
NF0079180	folliculin-interacting protein 1 isoform x2	3.38266
NF0067160	histone h2a variant 1-like	3.34061
NF0056000	unspecified product	3.33763
NF0120110	alpha- -mannosyl-glycoprotein 2-beta-n-acetylglucosaminyltransferase-like isoform x1	3.3355
NF0007910	unspecified product	3.33061
NF0074610	transcriptional regulator	3.33042
NF0050520	predicted protein	3.29537
NF0066890	sap dna-binding domain-containing protein	3.2765
NF0059310	inositol-3-phosphate synthase 1-a-like, myo-inositol-1-phosphate synthase	3.26913
NF0116740	ribosomal rna-processing protein 7 homolog a	3.25339
NF0020880	myb-like dna-binding domain containing protein	3.23544
NF0126340	5 -3 exoribonuclease	3.2053
NF0052010	nucleolar mif4g domain-containing protein 1	3.17939
NF0065570	neuroguidin isoform x2	3.16463
NF0107330	unspecified product	3.16164
NF0075380	unspecified product	3.15665
NF0058940	ribosomal rna processing protein 1 homolog b	3.13005
NF0097300	abc transporter family protein	3.1277
NF0055210	transmembrane protein	3.06792
NF0109530	predicted protein	3.06309
NF0027250	predicted protein	3.05011
NF0110450	brct domain-containing protein	3.03823
NF0115500	dual specificity protein phosphatase	3.01214
NF0047340	coactosin-like f-actin binding protein 1, di-haem cytochrome c peroxidase, unspecified product	2.98521
NF0111370	protein rkd3-like	2.98252
NF0075030	hypothetical protein NAEGRDRAFT 78864	2.98186
NF0016070	dead box rna helicase	2.97701
NF0114220	viral a-type inclusion protein	2.96908
NF0024080	unspecified product	2.96619
NF0104670	atp-dependent rna helicase dhx29, dexh box helicase	2.9658
NF0021770	radial spoke head 10 b family	2.95765
NF0062810	predicted protein	2.9561
NF0102700	obtusifoliol 14alpha-demethylase	2.95422
NF0079580	atp-dependent rna helicase ddx24	2.94361
NF0001860	ubiquitin-protein ligase	2.94218
NF0028520	peptidase c19 family protein	2.92303
NF0013600	hypothetical protein DFA 04607	2.91813
NF0062900	nucleolar protein partial	2.91784
NF0039000	rna recognition motif-containing protein	2.9113
NF0050810	protein sda1 homolog	2.89649
NF0065660	nucleolar protein involved in 40s ribosome biogenesis	2.89225
NF0077420	nucleolar protein 9	2.86736
NF0098710	-dihydroxy-2-butanone 4-phosphate synthase	2.85779
NF0107000	u3 small nucleolar rna-interacting protein 2-like	2.8556
NF0126260	trna (cytosine-5-)-methyltransferase	2.85284
NF0092110	kinesin light chain	2.85175
NF0041060	gmp synthase	2.84446
NF0103890	nucleolar protein 56-like	2.83972
NF0023490	nadh-ubiquinone oxidoreductase subunit 3	2.83687
NF0013770	dnadependent rna polymerase	2.83417
NF0097040	ribonuclease h70	2.82697
NF0060360	membrane protein	2.81881
NF0040080	ino80 complex subunit c-like	2.80263
NF0120590	abc transporter substrate-binding protein	2.79594
NF0006350	rrp12-like protein isoform x1	2.7959
NF0111210	peptidyl-prolyl cis-trans isomerase	2.77712
NF0060850	dna-directed rna polymerase i largest, rna polymerase largest subunit	2.76742
NF0023270	ribosomal rna methyltransferase nop2-like	2.75732
NF0035030	cathepsin b	2.7547
NF0053110	predicted protein	2.73843
NF0131190	srp40 domain-containing protein	2.73035
NF0086010	c6 transcription, hypothetical protein TDEL 0H04190	2.72549
NF0097000	dead box helicase protein	2.72281
NF0130370	f0f1 atp synthase subunit alpha	2.71794
NF0098970	predicted protein	2.71718
NF0038500	ccaat enhancer-binding protein zeta	2.7144
NF0111380	k+ channel tetramerization domain-containing protein, potassium channel tetramerisation domain containing protein, pre-rrna processing protein ftsj3	2.70681
NF0124610	hypothetical protein NAEGRDRAFT 47789	2.69714
NF0067650	transmembrane protein	2.6856
NF0091780	predicted protein	2.68353
NF0064290	protein phosphatase 1 regulatory subunit 21 isoform x3	2.67668
NF0077490	unspecified product	2.67609
NF0120310	snornp protein gar1	2.64836
NF0018850	uv radiation resistance-associated gene protein	2.64585
NF0005640	predicted protein	2.64123
NF0012110	ribosome biogenesis protein	2.63617
NF0102470	probable importin-7 homolog	2.62767
NF0115070	sterol methyltransferase 1	2.61834
NF0091120	glycosyltransferase group 2 family protein	2.61248
NF0025410	transcription initiation factor tfiid subunit 5-like isoform x1	2.60907
NF0106290	spermidine synthase	2.60177
NF0118090	periodic tryptophan protein 2	2.59224
NF0093720	protein mak16 homolog	2.5881
NF0032180	trna mitochondrial	2.58333
NF0086320	dead deah box helicase	2.56998
NF0032340	unspecified product	2.56861
NF0088100	ef-hand domain-containing protein	2.56365
NF0070750	histidine kinase	2.5615
NF0099780	ribosome biogenesis protein bms1 homolog	2.56004
NF0036920	calreticulin calcium-binding protein	2.55898
NF0015770	alcohol dehydrogenase class-3-like	2.55238
NF0060930	molecular chaperone	2.55149
NF0070420	single-stranded nucleic acid binding r3h domain-containing protein	2.54561
NF0094880	predicted protein	2.53702
NF0065330	squalene monooxygenase	2.53561
NF0004440	protein kinase 2	2.53073
NF0071980	ribosome biogenesis protein brx1 homolog	2.53039
NF0065720	pentatricopeptide repeat-containing protein	2.52333
NF0038590	aminopeptidase n	2.51563
NF0107780	arfgtpase-activating protein, sodium calcium exchanger protein	2.49283
NF0060570	rna-binding protein 34-like	2.49245
NF0019720	flagellar radial spoke protein 4	2.49242
NF0074590	GF15988, f-box lrr-repeat protein 4-like isoform x2	2.48575
NF0012800	unspecified product	2.47539
NF0082780	uridine kinase	2.47206
NF0111700	non-canonical poly rna polymerase papd7 isoform x2	2.47163
NF0022790	tata-associated factor ii 58, transcription initiation factor tfiid subunit 12	2.46885
NF0095710	predicted protein	2.46796
NF0109340	zinc abc transporter atp-binding protein	2.46346
NF0102860	peptidase s1 and s6 chymotrypsin hap	2.46334
NF0047690	pleckstrin domain-containing protein	2.46131
NF0086130	type a von willebrand factor domain-containing protein	2.45506
NF0103950	adp-ribosylglycohydrolase	2.45311
NF0028480	rcc1 and btb domain-containing protein 2 isoform x1	2.45074
NF0024230	5 -	2.45051
NF0074620	predicted protein	2.44951
NF0082160	hyvh1 dual specificity phosphatase	2.44825
NF0087350	helicase arip4-like	2.44729
NF0064510	ankyrin repeat and zinc finger domain	2.43616
NF0049670	dna mismatch repair protein pms1-like, dna mismatch repair protein pms2	2.43154
NF0113430	predicted protein	2.43048
NF0046100	hydroxymethylglutaryl- synthase-like	2.42459
NF0037450	dimethyladenosine transferase	2.42366
NF0013150	utp14-domain-containing protein	2.42087
NF0126120	fanconi anemia group i protein	2.40646
NF0092500	importin-9 isoform x2	2.40453
NF0100290	piezo-type mechanosensitive ion channel component 2 isoform x10	2.40134
NF0056250	wd repeat-containing protein 65	2.39952
NF0082520	histone h2b	2.39543
NF0077890	phosphomethylpyrimidine kinase	2.3921
NF0019270	predicted protein	2.38914
NF0098310	hypothetical protein	2.38217
NF0015720	ataxin-7-like protein 3-like	2.38172
NF0103070	tpr domain-containing protein	2.37718
NF0080810	predicted protein	2.37432
NF0052320	rna polymerase ii-associated protein 1	2.37101
NF0039230	glucosidase 2 subunit beta-like	2.36251
NF0053690	unspecified product	2.36237
NF0047130	px domain-containing protein	2.35995
NF0024270	predicted protein	2.35956
NF0014430	phage tail family protein	2.35745
NF0059950	aminotransferase	2.35666
NF0013030	oxidoreductase	2.35408
NF0077940	ribosomal l1 domain-containing protein 1	2.35344
NF0096700	hypothetical protein AMTR s00112p00047400	2.35142
NF0069410	abnormal spindle-like microcephaly-associated protein homolog	2.34949
NF0044820	nucleolar complex protein 3 homolog	2.3417
NF0046300	arrestin domain-containing protein 3	2.34168
NF0117510	dihydroneopterin aldolase	2.33819
NF0108670	hypothetical protein NAEGRDRAFT 50109	2.33543
NF0048900	multidrug-efflux transporter	2.33372
NF0036480	wd40 repeat domain-containing protein	2.33364
NF0130730	predicted protein	2.33351
NF0076090	hypothetical protein NAEGRDRAFT 78823	2.33154
NF0063870	unspecified product	2.3284
NF0063220	predicted protein	2.32815
NF0044580	histone -like	2.3198
NF0000980	poly(adp-ribose) polymerase pme-5-like	2.31163
NF0082190	gtp-binding protein	2.30649
NF0080220	rgs domain-containing protein	2.30456
NF0116160	upf0553 family protein	2.3045
NF0091940	nucleolar rna binding protein	2.30103
NF0003790	wd repeat-containing protein 36-like	2.29908
NF0117200	myosin-like protein	2.2968
NF0099090	peter pan-like protein isoform x1	2.29479
NF0095110	proteasome activator complex subunit 4-like	2.29268
NF0027290	cirhin	2.29184
NF0010760	hypothetical protein NAEGRDRAFT 79168	2.28912
NF0128960	ribosomal rna small subunit methyltransferase nep1	2.28633
NF0052980	type i cytoskeletal 16 isoform x1	2.28065
NF0070700	unspecified product	2.27747
NF0102840	unspecified product	2.27738
NF0045080	unspecified product	2.27307
NF0039550	similarity with wd-repeat proteins	2.27185
NF0068030	predicted protein, unspecified product	2.27143
NF0084650	viral a-type inclusion protein	2.27079
NF0018130	regulator of nonsense transcripts 1 homolog	2.27074
NF0105940	dna repair protein rad4 containing protein	2.26688
NF0068980	predicted protein	2.26634
NF0093440	family metal ion transporter	2.2622
NF0075720	genome sequencing contig c312	2.25981
NF0003830	arf-gap domain 1 isoform partial	2.25913
NF0065120	probable mediator of rna polymerase ii transcription subunit 36b	2.25744
NF0075320	unspecified product	2.2556
NF0097440	ankyrin repeat domain-containing protein 50-like	2.25479
NF0048130	leucine-rich repeat and coiled-coil domain-containing protein 1-like	2.24125
NF0119280	atp-dependent dna helicase	2.24008
NF0124210	inositol -triphosphate receptor	2.23642
NF0115520	silent information regulator family protein	2.23503
NF0121460	predicted protein	2.23253
NF0013840	ribosome biogenesis protein wdr12-like	2.23161
NF0099870	unspecified product	2.23045
NF0114390	predicted protein	2.22261
NF0086430	hypothetical protein	2.22215
NF0027550	n-acetyltransferase 10 isoform x2	2.22116
NF0110190	protein ddx26b isoform 2	2.21974
NF0063500	protein aveugle-like	2.21038
NF0129900	ankyrin repeat protein	2.20837
NF0128160	predicted protein, unspecified product	2.20762
NF0073630	unspecified product	2.2071
NF0080780	dynein heavy chain axonemal	2.20289
NF0030060	elongation factor 1-alpha	2.19845
NF0059290	nli interacting factor-like phosphatase family	2.19652
NF0039540	proline- glutamic acid- and leucine-rich protein 1-like	2.19507
NF0114700	predicted protein	2.19378
NF0041340	predicted protein	2.19294
NF0105580	arf sar family small gtpase	2.1924
NF0125920	bromodomain-containing protein 1 isoform x1	2.19087
NF0015210	membrane protein, rasgef domain-containing protein	2.18674
NF0115090	rho gtpase	2.18405
NF0009640	predicted protein	2.18395
NF0050960	cdk5 regulatory subunit-associated protein 1-like	2.18283
NF0008430	serine threonine-protein kinase nek1-like isoform x1	2.18208
NF0079130	-dependent receptor, predicted protein, probable receptor-like protein kinase at5g47070	2.1816
NF0055150	unspecified product	2.1811
NF0123270	nuclear transport factor 2 domain containing protein	2.17934
NF0130420	hypothetical protein	2.17723
NF0038700	signal recognition particle	2.17516
NF0024310	predicted protein	2.17422
NF0016500	probable rrna-processing protein ebp2 homolog	2.17401
NF0006140	peroxisomal biogenesis factor 3	2.17166
NF0006060	unspecified product	2.17038
NF0012120	rasgef domain-containing protein	2.16672
NF0001630	low quality protein: stabilin-2	2.16497
NF0118520	crinkler family protein	2.16371
NF0067360	crossover junction endonuclease mus81 isoform x2	2.16362
NF0073650	predicted protein	2.16311
NF0123770	predicted protein	2.16076
NF0097170	predicted protein	2.15944
NF0025640	predicted protein	2.15759
NF0086230	rho-related gtp-binding	2.15342
NF0055130	zinc knuckle domain-containing protein	2.15045
NF0122210	serine threonine-protein kinase tousled-like	2.15034
NF0040430	unspecified product	2.14863
NF0009650	dead deah box helicase family protein	2.14814
NF0011440	5 -3 exoribonuclease	2.14601
NF0121510	pumilio domain-containing protein kiaa0020 homolog	2.14241
NF0074970	high mobility group b protein 7-like	2.14064
NF0083880	phosphatidate phosphatase lpin2-like, phosphatidate phosphatase pah1	2.13929
NF0012260	ribosome biogenesis regulatory protein homolog	2.13748
NF0008070	pax3- and pax7-binding protein 1	2.1358
NF0077500	arm repeat superfamily protein isoform 1	2.13453
NF0067390	coiled-coil domain-containing protein 87	2.13219
NF0023110	hypothetical protein NAEGRDRAFT 77910	2.13001
NF0036510	flagellar associated protein	2.12724
NF0083210	dentin sialophospho	2.12704
NF0089530	filamin repeat domain containing protein	2.12643
NF0078650	predicted protein	2.12625
NF0106750	membrane protein	2.12593
NF0089030	la-related protein 4-like isoform x2	2.12095
NF0078280	unspecified product	2.12057
NF0062390	probable atp-dependent rna helicase ddx47	2.11955
NF0037930	cohesin complex subunit psm1	2.11878
NF0069750	gal4 domain-containing protein	2.11793
NF0057630	amsh-like protease	2.11769
NF0070870	gnat family acetyltransferase	2.11645
NF0048120	leucine-rich repeat-containing protein 72 isoform x4	2.11579
NF0029460	pin2 terf1-interacting telomerase inhibitor 1-like	2.1141
NF0088610	myb-like dna-binding domain containing protein	2.11383
NF0022950	fbox domain containing protein, hypothetical protein NAEGRDRAFT 78765	2.11117
NF0081420	hypothetical protein CPC735 005460	2.10862
NF0030040	decaprenyl-diphosphate synthase subunit 1	2.10789
NF0053420	aldehyde dehydrogenase	2.10418
NF0036880	pab1 binding protein	2.10107
NF0112730	patatin, predicted protein	2.10045
NF0042190	u3 small nucleolar rna-associated protein 6 homolog	2.10043
NF0021210	set domain containing protein	2.10032
NF0095930	unspecified product	2.09832
NF0088130	pre-rrna-processing protein tsr1 homolog	2.09788
NF0101590	nucleolar protein 10 isoform x1	2.09601
NF0054320	lipopolysaccharide-responsive and beige-like anchor protein	2.09533
NF0029540	endonuclease iii-like protein 1	2.09531
NF0070670	unspecified product	2.09516
NF0100030	unspecified product	2.09453
NF0058120	uncharacterized aarf domain-containing protein kinase 1, uncharacterized aarf domain-containing protein kinase 1 isoform x1	2.09414
NF0052670	predicted protein	2.09052
NF0033380	ribosome biogenesis protein bop1	2.0899
NF0020870	gcd10p-domain-containing protein	2.0892
NF0120600	glutamine synthetase	2.08448
NF0103870	delta(24(24 ))-sterol reductase	2.0817
NF0027020	predicted protein	2.08131
NF0091050	hypothetical protein NAEGRDRAFT 78700	2.08101
NF0116200	pentatricopeptide repeat superfamily isoform 1	2.07996
NF0104300	box c d snorna protein 1-like, cask-interacting protein 2	2.07987
NF0093000	PREDICTED: uncharacterized protein C9orf114 homolog	2.07965
NF0003540	rna-binding protein pno1	2.0796
NF0024760	hypothetical protein NAEGRDRAFT 81388	2.07956
NF0067490	hypothetical protein EIN 485090, hypothetical protein MAC 00544	2.07694
NF0081500	unspecified product	2.07419
NF0059410	slime mold cyclic amp receptor protein	2.07397
NF0001150	hypothetical protein NAEGRDRAFT 82046	2.07325
NF0084700	c-4 sterol methyl oxidase	2.0731
NF0047080	viral a-type inclusion protein	2.07212
NF0017740	recovery protein 3 isoform 3	2.06976
NF0029710	unspecified product	2.06805
NF0065510	dna polymerase epsilon catalytic subunit a	2.06805
NF0132500	predicted protein	2.06573
NF0039710	atp-dependent rna helicase ddx54	2.06535
NF0123070	predicted protein	2.06514
NF0090780	abnormal spindle-like microcephaly-associated protein homolog	2.06481
NF0091420	aminotransferase class i and ii, c2 and gram domain-containing protein at1g03370-like, ras gtpase-activating protein 4 isoform x1	2.06413
NF0086250	17-beta-hydroxysteroid dehydrogenase	2.06372
NF0041270	1-deoxy-d-xylulose-5-phosphate synthase	2.06178
NF0018240	cysteine abc transporter atp-binding protein	2.06134
NF0060200	serine threonine-protein kinase nek10	2.06088
NF0059430	hypothetical protein NAEGRDRAFT 79230	2.05977
NF0016810	unspecified product	2.0551
NF0083900	replication factor c subunit 1-like	2.05488
NF0098730	hypothetical protein NAEGRDRAFT 81121	2.05201
NF0098560	short-chain dehydrogenase reductase	2.05152
NF0012990	viral a-type inclusion protein	2.05048
NF0122420	cell division protein	2.05032
NF0028260	nuclear cap-binding protein subunit 2- partial	2.05031
NF0064310	cysteine desulfurase, leucine rich repeat domain protein, predicted protein, ribonuclease p protein subunit p20	2.04782
NF0104450	predicted protein	2.04777
NF0102350	cone cgmp-specific 3 -cyclic phosphodiesterase subunit alpha	2.04608
NF0130070	oxysterol-binding protein 1a	2.04565
NF0074860	sodium-dependent phosphate transport protein 1, transmembrane protein 104-like	2.04315
NF0119100	predicted protein, unspecified product	2.04229
NF0037580	cell division cycle protein 123 homolog	2.04196
NF0128370	myb dna-binding domain-containing protein	2.04086
NF0012430	protein shq1 homolog	2.03791
NF0084400	activating signal cointegrator 1 complex subunit 2 isoform 1	2.03763
NF0017080	abnormal spindle-like microcephaly-associated protein homolog	2.03416
NF0016610	low quality protein: calcium-dependent secretion activator-like	2.03405
NF0065460	cycloeucalenol cycloisomerase	2.03392
NF0074490	viral a-type inclusion protein	2.03351
NF0034630	family transcriptional regulator	2.03349
NF0010430	regulator of g-protein signaling 2	2.03325
NF0103290	predicted protein	2.03186
NF0069880	lanosterol 14-alpha-demethylase	2.03147
NF0054380	histidine kinase	2.03016
NF0052660	pleckstrin homology domain-containing family a member 2	2.03004
NF0083640	heat shock protein	2.02515
NF0017810	54s ribosomal protein mitochondrial isoform x2	2.02397
NF0100870	g3e family gtpase	2.02218
NF0040460	predicted protein, unspecified product	2.02138
NF0070310	predicted protein	2.02071
NF0094730	unspecified product	2.02029
NF0117170	myb domain-containing protein	2.01857
NF0030890	programmed cell death protein 2-like protein	2.01823
NF0034130	golgin subfamily a member 4	2.01676
NF0092840	histone h4	2.01659
NF0102000	px domain-containing protein	2.0157
NF0092300	n-acetylglucosamine-1-phosphate transferase	2.01264
NF0042950	eukaryotic translation initiation factor 4e-binding protein 2	2.01259
NF0058770	hypothetical protein NAEGRDRAFT 77779	2.01242
NF0116150	ubiquitin-protein cullin 4	2.01108
NF0077470	e3 ubiquitin-protein ligase rnf25	2.01097
NF0032820	ras-related c3 botulinum toxin substrate 1, ras-related protein rac1-like	2.01096
NF0120300	methyltransferase type 12 domain-containing protein	2.0086
NF0053900	cell division protein	2.00728
NF0119520	fatty acid desaturase family protein	2.00651
NF0000540	kinesin light chain isoform x1, predicted protein	2.00279
NF0057370	peptidase c14	2.00082

## Sheet: Raw data
ID	baseMean	log2FoldChange	Fold change	lfcSE	stat	pvalue	-LOG pvalue	padj	name
NF0000550	38.5562	2.82934	7.1075	0.253072	11.18	5.10994e-29	28.2916	1.96797e-26	unspecified product
NF0015380	11.1601	2.33627	5.04996	0.350707	6.66161	2.70848e-11	10.5673	1.22119e-09	ubiquitin carboxyl-terminal hydrolase 10
NF0118040	12.5797	2.32662	5.0163	0.334139	6.96305	3.32985e-12	11.4776	1.81437e-10	sphingolipid delta -desaturase des1-like
NF0037390	53.4421	2.27132	4.82765	0.197678	11.49	1.4815e-30	29.8293	6.84677e-28	rna recognition motif-containing protein
NF0130890	18.6774	2.18925	4.56069	0.290672	7.53171	5.00819e-14	13.3003	4.06059e-12	nucleolar complex protein 2, unspecified product
NF0110720	7.65009	2.16181	4.47477	0.366981	5.8908	3.84323e-09	8.4153	1.13856e-07	protein arginine n-methyltransferase 5 isoform x1
NF0086150	142.334	1.99632	3.98981	0.186603	10.6982	1.0377e-26	25.9839	3.42553e-24	type a von willebrand factor domain-containing protein
NF0015030	197.774	1.95869	3.88709	0.125516	15.6051	6.71856e-55	54.1727	1.24199e-51	high mobility group protein b3
NF0055480	24.6754	1.9518	3.86856	0.255907	7.62696	2.40357e-14	13.6191	2.09587e-12	histone h2b
NF0020770	16.1028	1.94982	3.86327	0.325858	5.98365	2.18185e-09	8.66117	6.9302e-08	ubox domain containing protein
NF0101280	20.2692	1.94059	3.83863	0.28544	6.7986	1.05643e-11	10.9762	5.27815e-10	g patch domain-containing protein 4- partial
NF0111480	62.8031	1.93417	3.82158	0.188822	10.2434	1.26741e-24	23.8971	3.66085e-22	dead-box atp-dependent rna helicase 28-like
NF0087030	39.0377	1.91315	3.76629	0.241774	7.91293	2.51394e-15	14.5996	2.52569e-13	hypothetical protein NAEGRDRAFT 56563
NF0104690	887.717	1.90553	3.74647	0.112806	16.8921	5.14708e-64	63.2884	1.58582e-60	nucleolar basal body binding protein bn46 51 small subunit
NF0074600	5.67248	1.90365	3.74158	0.392317	4.85232	1.22023e-06	5.91356	2.28311e-05	probable inactive ribonuclease-like protein 13 precursor
NF0019350	21.474	1.83326	3.56343	0.26625	6.8855	5.75839e-12	11.2397	2.97345e-10	protein ltv1 homolog
NF0027100	15.36	1.79737	3.47585	0.30064	5.97846	2.25253e-09	8.64733	7.13019e-08	e3 ubiquitin-protein ligase orthrus 2-like
NF0130360	10.0975	1.79619	3.47301	0.337674	5.31929	1.04173e-07	6.98224	2.42538e-06	nadh dehydrogenase subunit 1
NF0022850	46.1509	1.76886	3.40784	0.210346	8.40927	4.12569e-17	16.3845	5.22381e-15	histone h4-3
NF0097520	124.869	1.76057	3.38833	0.294991	5.96824	2.39826e-09	8.6201	7.53493e-08	unspecified product
NF0079180	53.5032	1.75816	3.38266	0.19629	8.95693	3.33832e-19	18.4765	5.7141e-17	folliculin-interacting protein 1 isoform x2
NF0067160	79.5095	1.74011	3.34061	0.185851	9.36293	7.75529e-21	20.1104	1.55831e-18	histone h2a variant 1-like
NF0056000	20.3255	1.73882	3.33763	0.382608	4.54466	5.50251e-06	5.25944	8.79926e-05	unspecified product
NF0120110	10.6733	1.7379	3.3355	0.339198	5.12357	2.99802e-07	6.52317	6.3997e-06	alpha- -mannosyl-glycoprotein 2-beta-n-acetylglucosaminyltransferase-like isoform x1
NF0007910	98.1495	1.73579	3.33061	0.166085	10.4512	1.44732e-25	24.8394	4.31534e-23	unspecified product
NF0074610	6.59602	1.7357	3.33042	0.37133	4.67429	2.94975e-06	5.53022	5.04898e-05	transcriptional regulator
NF0050520	19.0543	1.72044	3.29537	0.277893	6.19101	5.97805e-10	9.22344	2.10897e-08	predicted protein
NF0066890	70.0376	1.71215	3.2765	0.167675	10.2112	1.76737e-24	23.7527	4.80466e-22	sap dna-binding domain-containing protein
NF0059310	10.0032	1.70891	3.26913	0.332844	5.13426	2.83255e-07	6.54782	6.09237e-06	inositol-3-phosphate synthase 1-a-like, myo-inositol-1-phosphate synthase
NF0116740	76.1412	1.70195	3.25339	0.170657	9.97291	2.00277e-23	22.6984	5.14212e-21	ribosomal rna-processing protein 7 homolog a
NF0020880	15.0704	1.69396	3.23544	0.320919	5.27847	1.30264e-07	6.88517	2.95831e-06	myb-like dna-binding domain containing protein
NF0126340	41.392	1.68046	3.2053	0.233883	7.18505	6.7185e-13	12.1727	4.43565e-11	5 -3 exoribonuclease
NF0052010	43.6682	1.66875	3.17939	0.210368	7.93253	2.14718e-15	14.6681	2.20515e-13	nucleolar mif4g domain-containing protein 1
NF0065570	72.8201	1.66204	3.16463	0.194221	8.55743	1.15409e-17	16.9378	1.54597e-15	neuroguidin isoform x2
NF0107330	14.9325	1.66067	3.16164	0.303669	5.46868	4.53391e-08	7.34353	1.13746e-06	unspecified product
NF0075380	4.04595	1.65839	3.15665	0.398234	4.16437	3.12212e-05	4.50555	0.000398427	unspecified product
NF0058940	20.2818	1.64619	3.13005	0.276889	5.9453	2.75949e-09	8.55917	8.39017e-08	ribosomal rna processing protein 1 homolog b
NF0097300	6.02256	1.6451	3.1277	0.403145	4.08067	4.49061e-05	4.34769	0.00054903	abc transporter family protein
NF0055210	7.76634	1.61726	3.06792	0.3564	4.53778	5.68502e-06	5.24527	9.05976e-05	transmembrane protein
NF0109530	26.4252	1.61499	3.06309	0.249383	6.47594	9.42244e-11	10.0258	3.92304e-09	predicted protein
NF0027250	9.9839	1.60886	3.05011	0.336453	4.78183	1.73709e-06	5.76018	3.14205e-05	predicted protein
NF0110450	21.0938	1.60323	3.03823	0.281981	5.68561	1.3035e-08	7.88489	3.5332e-07	brct domain-containing protein
NF0115500	13.833	1.59079	3.01214	0.329212	4.83212	1.35088e-06	5.86938	2.49225e-05	dual specificity protein phosphatase
NF0047340	164.144	1.57783	2.98521	0.172192	9.16321	5.03775e-20	19.2978	9.50285e-18	coactosin-like f-actin binding protein 1, di-haem cytochrome c peroxidase, unspecified product
NF0111370	15.3103	1.57653	2.98252	0.325745	4.83978	1.29985e-06	5.88611	2.4174e-05	protein rkd3-like
NF0075030	3.7687	1.57621	2.98186	0.39992	3.94131	8.10368e-05	4.09132	0.000916797	hypothetical protein NAEGRDRAFT 78864
NF0016070	99.1082	1.57386	2.97701	0.166256	9.46653	2.89299e-21	20.5387	6.36665e-19	dead box rna helicase
NF0114220	9.03641	1.57002	2.96908	0.336324	4.66817	3.03897e-06	5.51727	5.17297e-05	viral a-type inclusion protein
NF0024080	18.0899	1.56861	2.96619	0.276243	5.67837	1.35983e-08	7.86652	3.6644e-07	unspecified product
NF0104670	5.23597	1.56842	2.9658	0.39164	4.00475	6.20826e-05	4.20703	0.000734737	atp-dependent rna helicase dhx29, dexh box helicase
NF0021770	37.9958	1.56445	2.95765	0.358739	4.36097	1.29486e-05	4.88778	0.000184697	radial spoke head 10 b family
NF0062810	7.54342	1.5637	2.9561	0.359766	4.34642	1.38375e-05	4.85894	0.000196166	predicted protein
NF0102700	373.386	1.56278	2.95422	0.099271	15.7426	7.72482e-56	55.1121	1.78501e-52	obtusifoliol 14alpha-demethylase
NF0079580	194.801	1.55759	2.94361	0.129986	11.9827	4.37911e-33	32.3586	2.38095e-30	atp-dependent rna helicase ddx24
NF0001860	27.6766	1.55688	2.94218	0.243062	6.40528	1.50089e-10	9.82365	6.05795e-09	ubiquitin-protein ligase
NF0028520	38.9103	1.54747	2.92303	0.210124	7.36453	1.7777e-13	12.7501	1.32477e-11	peptidase c19 family protein
NF0013600	14.8036	1.54504	2.91813	0.297863	5.1871	2.13594e-07	6.67041	4.65625e-06	hypothetical protein DFA 04607
NF0062900	12.9763	1.5449	2.91784	0.300933	5.13371	2.84086e-07	6.54655	6.09237e-06	nucleolar protein partial
NF0039000	47.7666	1.54166	2.9113	0.206444	7.4677	8.16113e-14	13.0882	6.39265e-12	rna recognition motif-containing protein
NF0050810	153.358	1.53431	2.89649	0.133513	11.4918	1.45009e-30	29.8386	6.84677e-28	protein sda1 homolog
NF0065660	52.1747	1.53219	2.89225	0.199708	7.67218	1.69104e-14	13.7718	1.50291e-12	nucleolar protein involved in 40s ribosome biogenesis
NF0077420	16.6026	1.51972	2.86736	0.285854	5.31642	1.05827e-07	6.97541	2.45768e-06	nucleolar protein 9
NF0098710	17.4248	1.5149	2.85779	0.404597	3.74422	0.000180954	3.74243	0.00181997	-dihydroxy-2-butanone 4-phosphate synthase
NF0107000	36.762	1.51379	2.8556	0.223322	6.77853	1.21401e-11	10.9158	5.93711e-10	u3 small nucleolar rna-interacting protein 2-like
NF0126260	6.50599	1.5124	2.85284	0.368343	4.10596	4.02644e-05	4.39508	0.000498879	trna (cytosine-5-)-methyltransferase
NF0092110	10.4213	1.51185	2.85175	0.325499	4.64471	3.40555e-06	5.46781	5.71279e-05	kinesin light chain
NF0041060	8.30404	1.50815	2.84446	0.359718	4.1926	2.75778e-05	4.55944	0.000357671	gmp synthase
NF0103890	194.242	1.50575	2.83972	0.137031	10.9884	4.3463e-28	27.3619	1.54511e-25	nucleolar protein 56-like
NF0023490	7.43952	1.5043	2.83687	0.35394	4.25015	2.13629e-05	4.67034	0.000287002	nadh-ubiquinone oxidoreductase subunit 3
NF0013770	19.8715	1.50293	2.83417	0.279802	5.3714	7.81278e-08	7.10719	1.85639e-06	dnadependent rna polymerase
NF0097040	35.7607	1.49926	2.82697	0.232772	6.44089	1.18779e-10	9.92526	4.92319e-09	ribonuclease h70
NF0060360	85.7594	1.49509	2.81881	0.220872	6.76903	1.29649e-11	10.8872	6.30707e-10	membrane protein
NF0040080	7.43976	1.48678	2.80263	0.352895	4.2131	2.51885e-05	4.5988	0.000330238	ino80 complex subunit c-like
NF0120590	16.3565	1.48333	2.79594	0.284647	5.21114	1.8768e-07	6.72658	4.14015e-06	abc transporter substrate-binding protein
NF0006350	52.5243	1.48331	2.7959	0.182824	8.11332	4.92553e-16	15.3075	5.48515e-14	rrp12-like protein isoform x1
NF0111210	26.6117	1.47359	2.77712	0.246587	5.97595	2.2876e-09	8.64062	7.21648e-08	peptidyl-prolyl cis-trans isomerase
NF0060850	151.925	1.46854	2.76742	0.128597	11.4197	3.33278e-30	29.4772	1.4669e-27	dna-directed rna polymerase i largest, rna polymerase largest subunit
NF0023270	60.7577	1.46327	2.75732	0.1741	8.40476	4.28721e-17	16.3678	5.35495e-15	ribosomal rna methyltransferase nop2-like
NF0035030	29.2032	1.4619	2.7547	0.249988	5.84788	4.97892e-09	8.30286	1.45174e-07	cathepsin b
NF0053110	34.3757	1.45335	2.73843	0.226654	6.41218	1.4345e-10	9.8433	5.81538e-09	predicted protein
NF0131190	74.4595	1.44908	2.73035	0.159157	9.10475	8.64632e-20	19.0632	1.53688e-17	srp40 domain-containing protein
NF0086010	14.2498	1.44651	2.72549	0.300798	4.80892	1.51749e-06	5.81887	2.77746e-05	c6 transcription, hypothetical protein TDEL 0H04190
NF0097000	17.9924	1.44509	2.72281	0.272856	5.29618	1.18249e-07	6.9272	2.71885e-06	dead box helicase protein
NF0130370	111.642	1.44252	2.71794	0.305232	4.72597	2.29021e-06	5.64012	4.01678e-05	f0f1 atp synthase subunit alpha
NF0098970	43.7406	1.44211	2.71718	0.200701	7.18538	6.70191e-13	12.1738	4.43565e-11	predicted protein
NF0038500	89.1232	1.44063	2.7144	0.172095	8.37117	5.70503e-17	16.2437	6.93837e-15	ccaat enhancer-binding protein zeta
NF0111380	432.515	1.43659	2.70681	0.11082	12.9633	1.97447e-38	37.7045	1.40385e-35	k+ channel tetramerization domain-containing protein, potassium channel tetramerisation domain containing protein, pre-rrna processing protein ftsj3
NF0124610	4.23181	1.43143	2.69714	0.396097	3.61383	0.000301708	3.52041	0.00279217	hypothetical protein NAEGRDRAFT 47789
NF0067650	7.07194	1.42525	2.6856	0.355972	4.00382	6.23277e-05	4.20532	0.000735911	transmembrane protein
NF0091780	9.90493	1.42413	2.68353	0.343545	4.1454	3.39223e-05	4.46951	0.000426591	predicted protein
NF0064290	7.65189	1.42044	2.67668	0.356285	3.98682	6.69643e-05	4.17416	0.000777576	protein phosphatase 1 regulatory subunit 21 isoform x3
NF0077490	2.52678	1.42012	2.67609	0.404644	3.50957	0.000448832	3.34792	0.00394327	unspecified product
NF0120310	156.279	1.4051	2.64836	0.180498	7.78457	6.9953e-15	14.1552	6.59771e-13	snornp protein gar1
NF0018850	5.91084	1.40373	2.64585	0.370399	3.78978	0.000150778	3.82166	0.00155022	uv radiation resistance-associated gene protein
NF0005640	22.2051	1.40121	2.64123	0.291444	4.80782	1.52584e-06	5.81649	2.7818e-05	predicted protein
NF0012110	12.2381	1.39844	2.63617	0.318445	4.39147	1.12585e-05	4.94852	0.000162851	ribosome biogenesis protein
NF0102470	24.8417	1.39378	2.62767	0.245534	5.67654	1.37443e-08	7.86188	3.69298e-07	probable importin-7 homolog
NF0115070	1410.31	1.38865	2.61834	0.136208	10.195	2.08639e-24	23.6806	5.50985e-22	sterol methyltransferase 1
NF0091120	12.4531	1.38542	2.61248	0.306314	4.52288	6.1005e-06	5.21463	9.62234e-05	glycosyltransferase group 2 family protein
NF0025410	20.0783	1.38354	2.60907	0.313501	4.41317	1.01867e-05	4.99197	0.000149453	transcription initiation factor tfiid subunit 5-like isoform x1
NF0106290	21.6617	1.37949	2.60177	0.256868	5.37043	7.8547e-08	7.10487	1.86156e-06	spermidine synthase
NF0118090	14.9281	1.3742	2.59224	0.281455	4.88248	1.04759e-06	5.97981	1.97208e-05	periodic tryptophan protein 2
NF0093720	65.5582	1.37189	2.5881	0.19332	7.09649	1.27965e-12	11.8929	7.83296e-11	protein mak16 homolog
NF0032180	3.16012	1.36923	2.58333	0.402719	3.39997	0.000673937	3.17138	0.00547863	trna mitochondrial
NF0086320	84.1604	1.36176	2.56998	0.175822	7.74507	9.5528e-15	14.0199	8.57248e-13	dead deah box helicase
NF0032340	35.8323	1.36099	2.56861	0.208962	6.51308	7.36251e-11	10.133	3.1652e-09	unspecified product
NF0088100	11.9613	1.3582	2.56365	0.325059	4.17832	2.93675e-05	4.53213	0.000379111	ef-hand domain-containing protein
NF0070750	11.1709	1.35699	2.5615	0.323422	4.19572	2.72002e-05	4.56543	0.0003546	histidine kinase
NF0099780	134.146	1.35616	2.56004	0.142629	9.50836	1.93689e-21	20.7129	4.3665e-19	ribosome biogenesis protein bms1 homolog
NF0036920	281.289	1.35557	2.55898	0.159087	8.52092	1.58288e-17	16.8006	2.09009e-15	calreticulin calcium-binding protein
NF0015770	10.5542	1.35185	2.55238	0.346451	3.90199	9.54064e-05	4.02042	0.0010561	alcohol dehydrogenase class-3-like
NF0060930	7.60345	1.35134	2.55149	0.358943	3.76477	0.000166702	3.77806	0.00169321	molecular chaperone
NF0070420	6.15104	1.34801	2.54561	0.372199	3.62175	0.000292616	3.5337	0.00273148	single-stranded nucleic acid binding r3h domain-containing protein
NF0094880	38.9943	1.34313	2.53702	0.216658	6.19933	5.67024e-10	9.2464	2.01577e-08	predicted protein
NF0065330	80.9621	1.34233	2.53561	0.187832	7.14647	8.90385e-13	12.0504	5.63687e-11	squalene monooxygenase
NF0004440	2.57161	1.33955	2.53073	0.403839	3.31705	0.000909738	3.04108	0.00697174	protein kinase 2
NF0071980	16.1743	1.33936	2.53039	0.293426	4.56456	5.00533e-06	5.30057	8.11655e-05	ribosome biogenesis protein brx1 homolog
NF0065720	12.2897	1.33533	2.52333	0.31334	4.2616	2.0297e-05	4.69257	0.000274276	pentatricopeptide repeat-containing protein
NF0038590	7.70531	1.33092	2.51563	0.344785	3.86015	0.000113319	3.9457	0.00121791	aminopeptidase n
NF0107780	123.841	1.31779	2.49283	0.151604	8.69232	3.55124e-18	17.4496	5.12876e-16	arfgtpase-activating protein, sodium calcium exchanger protein
NF0060570	104.23	1.31757	2.49245	0.164562	8.00648	1.18036e-15	14.928	1.25403e-13	rna-binding protein 34-like
NF0019720	5.84197	1.31755	2.49242	0.369737	3.56347	0.000365991	3.43653	0.00331978	flagellar radial spoke protein 4
NF0074590	2.99812	1.31368	2.48575	0.404664	3.24636	0.00116893	2.93221	0.00859537	GF15988, f-box lrr-repeat protein 4-like isoform x2
NF0012800	34.6699	1.30765	2.47539	0.250405	5.22215	1.76854e-07	6.75239	3.93894e-06	unspecified product
NF0082780	95.1114	1.30572	2.47206	0.176171	7.41163	1.24759e-13	12.9039	9.37516e-12	uridine kinase
NF0111700	10.2337	1.30546	2.47163	0.330185	3.95374	7.6939e-05	4.11385	0.000878813	non-canonical poly rna polymerase papd7 isoform x2
NF0022790	7.55691	1.30384	2.46885	0.348502	3.74127	0.00018309	3.73734	0.00183361	tata-associated factor ii 58, transcription initiation factor tfiid subunit 12
NF0095710	132.135	1.30332	2.46796	0.204268	6.38044	1.76578e-10	9.75306	7.00475e-09	predicted protein
NF0109340	24.4469	1.30068	2.46346	0.265344	4.90188	9.49228e-07	6.02263	1.82027e-05	zinc abc transporter atp-binding protein
NF0102860	31.2463	1.30061	2.46334	0.236107	5.50857	3.61755e-08	7.44159	9.18599e-07	peptidase s1 and s6 chymotrypsin hap
NF0047690	4.19834	1.29942	2.46131	0.392645	3.30941	0.000934924	3.02922	0.00713584	pleckstrin domain-containing protein
NF0086130	4.07406	1.29576	2.45506	0.393416	3.29361	0.000989101	3.00476	0.00749981	type a von willebrand factor domain-containing protein
NF0103950	9.0774	1.29461	2.45311	0.335975	3.8533	0.000116538	3.93353	0.00125105	adp-ribosylglycohydrolase
NF0028480	2.21998	1.29322	2.45074	0.403616	3.20408	0.00135496	2.86807	0.00967467	rcc1 and btb domain-containing protein 2 isoform x1
NF0024230	3.28487	1.29308	2.45051	0.400205	3.23105	0.00123337	2.90891	0.0089648	5 -
NF0074620	37.9644	1.2925	2.44951	0.201385	6.41804	1.38039e-10	9.86	5.62068e-09	predicted protein
NF0082160	3.29285	1.29175	2.44825	0.40104	3.22101	0.00127741	2.89367	0.00919557	hyvh1 dual specificity phosphatase
NF0087350	22.2297	1.29118	2.44729	0.248235	5.20146	1.97726e-07	6.70394	4.35139e-06	helicase arip4-like
NF0064510	2.79607	1.28461	2.43616	0.404724	3.17403	0.00150338	2.82293	0.0105271	ankyrin repeat and zinc finger domain
NF0049670	2.59065	1.28187	2.43154	0.404722	3.16728	0.0015387	2.81285	0.0107175	dna mismatch repair protein pms1-like, dna mismatch repair protein pms2
NF0113430	25.5443	1.28124	2.43048	0.297202	4.311	1.62515e-05	4.78911	0.000226223	predicted protein
NF0046100	109.182	1.27774	2.42459	0.145341	8.79133	1.47794e-18	17.8303	2.3966e-16	hydroxymethylglutaryl- synthase-like
NF0037450	39.4353	1.27719	2.42366	0.206354	6.18931	6.043e-10	9.21875	2.12378e-08	dimethyladenosine transferase
NF0013150	128.282	1.27552	2.42087	0.183101	6.96621	3.25586e-12	11.4873	1.79131e-10	utp14-domain-containing protein
NF0126120	66.2049	1.26691	2.40646	0.236441	5.35825	8.40325e-08	7.07555	1.98648e-06	fanconi anemia group i protein
NF0092500	14.6057	1.26576	2.40453	0.303968	4.16411	3.12566e-05	4.50506	0.000398427	importin-9 isoform x2
NF0100290	52.0928	1.26384	2.40134	0.185604	6.80931	9.80667e-12	11.0085	4.92625e-10	piezo-type mechanosensitive ion channel component 2 isoform x10
NF0056250	136.752	1.26274	2.39952	0.168661	7.48689	7.05273e-14	13.1516	5.57166e-12	wd repeat-containing protein 65
NF0082520	47.934	1.26028	2.39543	0.196876	6.40142	1.53942e-10	9.81264	6.15967e-09	histone h2b
NF0077890	8.35301	1.25828	2.3921	0.360249	3.4928	0.00047799	3.32058	0.00413676	phosphomethylpyrimidine kinase
NF0019270	4.93886	1.25649	2.38914	0.391367	3.21052	0.00132497	2.87779	0.00951569	predicted protein
NF0098310	21.9639	1.25228	2.38217	0.25634	4.88522	1.03312e-06	5.98585	1.95279e-05	hypothetical protein
NF0015720	8.10866	1.252	2.38172	0.340886	3.67279	0.000239912	3.61995	0.00228691	ataxin-7-like protein 3-like
NF0103070	14.2402	1.24925	2.37718	0.299211	4.17515	2.97794e-05	4.52608	0.000383357	tpr domain-containing protein
NF0080810	13.6634	1.24752	2.37432	0.292627	4.26315	2.01563e-05	4.69559	0.00027308	predicted protein
NF0052320	3.23615	1.2455	2.37101	0.404701	3.07759	0.0020868	2.68052	0.0136121	rna polymerase ii-associated protein 1
NF0039230	17.6909	1.24032	2.36251	0.269594	4.60068	4.21113e-06	5.3756	6.93549e-05	glucosidase 2 subunit beta-like
NF0053690	74.7291	1.24024	2.36237	0.167133	7.42064	1.16554e-13	12.9335	8.83038e-12	unspecified product
NF0047130	5.34366	1.23875	2.35995	0.37502	3.30317	0.000955982	3.01955	0.00727254	px domain-containing protein
NF0024270	3.42498	1.23852	2.35956	0.39943	3.10072	0.00193051	2.71433	0.012799	predicted protein
NF0014430	5.78168	1.23723	2.35745	0.368518	3.35731	0.000787054	3.104	0.00623353	phage tail family protein
NF0059950	80.0742	1.23674	2.35666	0.177664	6.96114	3.37519e-12	11.4717	1.82438e-10	aminotransferase
NF0013030	6.66599	1.23516	2.35408	0.371743	3.32263	0.000891742	3.04976	0.00687437	oxidoreductase
NF0077940	83.4475	1.23477	2.35344	0.182597	6.76228	1.35836e-11	10.867	6.57345e-10	ribosomal l1 domain-containing protein 1
NF0096700	2.02146	1.23353	2.35142	0.403223	3.05919	0.00221939	2.65377	0.0142358	hypothetical protein AMTR s00112p00047400
NF0069410	4.56138	1.23235	2.34949	0.384526	3.20485	0.00135134	2.86924	0.00966752	abnormal spindle-like microcephaly-associated protein homolog
NF0044820	149.983	1.22755	2.3417	0.168971	7.2649	3.73323e-13	12.4279	2.61411e-11	nucleolar complex protein 3 homolog
NF0046300	110.749	1.22754	2.34168	0.215054	5.70807	1.14265e-08	7.94209	3.12471e-07	arrestin domain-containing protein 3
NF0117510	5.37884	1.22539	2.33819	0.387776	3.16004	0.00157745	2.80204	0.010938	dihydroneopterin aldolase
NF0108670	25.1838	1.22369	2.33543	0.231858	5.27774	1.30789e-07	6.88343	2.96295e-06	hypothetical protein NAEGRDRAFT 50109
NF0048900	5.59066	1.22263	2.33372	0.384444	3.18026	0.00147143	2.83226	0.0103292	multidrug-efflux transporter
NF0036480	71.8389	1.22258	2.33364	0.191942	6.36955	1.89583e-10	9.7222	7.45667e-09	wd40 repeat domain-containing protein
NF0130730	7.04911	1.2225	2.33351	0.378201	3.23241	0.0012275	2.91098	0.00894074	predicted protein
NF0076090	17.4097	1.22129	2.33154	0.28242	4.32436	1.52973e-05	4.81538	0.000214557	hypothetical protein NAEGRDRAFT 78823
NF0063870	29.7054	1.21934	2.3284	0.27753	4.39354	1.11518e-05	4.95265	0.000161821	unspecified product
NF0063220	68.8354	1.21919	2.32815	0.17131	7.11684	1.1043e-12	11.9569	6.85039e-11	predicted protein
NF0044580	451.225	1.214	2.3198	0.15044	8.06966	7.04947e-16	15.1518	7.75693e-14	histone -like
NF0000980	69.9061	1.20891	2.31163	0.228755	5.28474	1.25882e-07	6.90004	2.86583e-06	poly(adp-ribose) polymerase pme-5-like
NF0082190	7.11014	1.2057	2.30649	0.351371	3.43142	0.000600423	3.22154	0.00495067	gtp-binding protein
NF0080220	13.842	1.20449	2.30456	0.310028	3.88511	0.000102283	3.9902	0.00111618	rgs domain-containing protein
NF0116160	15.0099	1.20445	2.3045	0.335514	3.58987	0.000330839	3.48038	0.00301871	upf0553 family protein
NF0091940	297.626	1.20228	2.30103	0.114639	10.4876	9.85221e-26	25.0065	3.03546e-23	nucleolar rna binding protein
NF0003790	25.3934	1.20106	2.29908	0.24111	4.98138	6.31338e-07	6.19974	1.25494e-05	wd repeat-containing protein 36-like
NF0117200	57.4345	1.19963	2.2968	0.357055	3.35978	0.000780051	3.10788	0.00618355	myosin-like protein
NF0099090	46.9708	1.19836	2.29479	0.192042	6.24012	4.37236e-10	9.35928	1.59738e-08	peter pan-like protein isoform x1
NF0095110	13.9295	1.19703	2.29268	0.298114	4.01535	5.93581e-05	4.22652	0.00070611	proteasome activator complex subunit 4-like
NF0027290	105.918	1.19651	2.29184	0.137611	8.69483	3.47343e-18	17.4592	5.12876e-16	cirhin
NF0010760	33.9858	1.19479	2.28912	0.225119	5.30737	1.11216e-07	6.95383	2.56352e-06	hypothetical protein NAEGRDRAFT 79168
NF0128960	25.87	1.19303	2.28633	0.232388	5.13379	2.83961e-07	6.54674	6.09237e-06	ribosomal rna small subunit methyltransferase nep1
NF0052980	49.8801	1.18945	2.28065	0.194258	6.12301	9.18216e-10	9.03706	3.07502e-08	type i cytoskeletal 16 isoform x1
NF0070700	3.48656	1.18743	2.27747	0.399378	2.9732	0.0029471	2.53061	0.0176768	unspecified product
NF0102840	12.9076	1.18737	2.27738	0.295944	4.01215	6.01676e-05	4.22064	0.000714819	unspecified product
NF0045080	28.1352	1.18464	2.27307	0.232537	5.09443	3.49793e-07	6.45619	7.34804e-06	unspecified product
NF0039550	10.0248	1.18387	2.27185	0.32218	3.67455	0.000238268	3.62293	0.00227746	similarity with wd-repeat proteins
NF0068030	2.65985	1.1836	2.27143	0.404601	2.92535	0.00344068	2.46336	0.0200266	predicted protein, unspecified product
NF0084650	5.96012	1.1832	2.27079	0.371639	3.18372	0.00145394	2.83745	0.0102351	viral a-type inclusion protein
NF0018130	8.9596	1.18316	2.27074	0.346091	3.41864	0.000629361	3.2011	0.00516623	regulator of nonsense transcripts 1 homolog
NF0105940	11.4137	1.18071	2.26688	0.307975	3.83377	0.000126197	3.89895	0.00133746	dna repair protein rad4 containing protein
NF0068980	11.9538	1.18036	2.26634	0.307929	3.83324	0.000126468	3.89802	0.00133746	predicted protein
NF0093440	9.00938	1.17773	2.2622	0.338954	3.4746	0.000511625	3.29105	0.00436653	family metal ion transporter
NF0075720	4.83801	1.1762	2.25981	0.385298	3.05271	0.00226788	2.64438	0.0144965	genome sequencing contig c312
NF0003830	3.65118	1.17576	2.25913	0.401175	2.9308	0.0033809	2.47097	0.0197908	arf-gap domain 1 isoform partial
NF0065120	577.623	1.17469	2.25744	0.135784	8.65115	5.09829e-18	17.2926	7.13992e-16	probable mediator of rna polymerase ii transcription subunit 36b
NF0075320	12.1232	1.17351	2.2556	0.302389	3.8808	0.000104111	3.9825	0.00112682	unspecified product
NF0097440	2.01605	1.173	2.25479	0.402615	2.91344	0.00357466	2.44677	0.0206633	ankyrin repeat domain-containing protein 50-like
NF0048130	6.72192	1.1643	2.24125	0.368759	3.15735	0.00159208	2.79804	0.0109982	leucine-rich repeat and coiled-coil domain-containing protein 1-like
NF0119280	4.78346	1.16355	2.24008	0.386404	3.01123	0.00260193	2.5847	0.0160975	atp-dependent dna helicase
NF0124210	4.80599	1.16119	2.23642	0.383966	3.02419	0.00249296	2.60328	0.0155903	inositol -triphosphate receptor
NF0115520	5.53208	1.16029	2.23503	0.372764	3.11268	0.00185399	2.73189	0.0124087	silent information regulator family protein
NF0121460	9.75019	1.15868	2.23253	0.396306	2.9237	0.00345902	2.46105	0.020108	predicted protein
NF0013840	28.0225	1.15809	2.23161	0.22128	5.23357	1.66266e-07	6.7792	3.72106e-06	ribosome biogenesis protein wdr12-like
NF0099870	5.02126	1.15733	2.23045	0.388526	2.97878	0.002894	2.5385	0.0173922	unspecified product
NF0114390	28.4062	1.15225	2.22261	0.292649	3.93733	8.23939e-05	4.0841	0.000929874	predicted protein
NF0086430	153.356	1.15196	2.22215	0.141838	8.12161	4.60053e-16	15.3372	5.24972e-14	hypothetical protein
NF0027550	88.5159	1.15131	2.22116	0.143091	8.04598	8.55556e-16	15.0678	9.19524e-14	n-acetyltransferase 10 isoform x2
NF0110190	4.90542	1.15039	2.21974	0.395124	2.91147	0.00359732	2.44402	0.0207553	protein ddx26b isoform 2
NF0063500	3.90054	1.1443	2.21038	0.392214	2.91753	0.00352812	2.45246	0.0204631	protein aveugle-like
NF0129900	42.5365	1.14298	2.20837	0.263849	4.33197	1.47784e-05	4.83037	0.000208226	ankyrin repeat protein
NF0128160	2.3131	1.14249	2.20762	0.404627	2.82357	0.0047492	2.32338	0.0260649	predicted protein, unspecified product
NF0073630	2.72723	1.14215	2.2071	0.404584	2.82303	0.00475727	2.32264	0.0260649	unspecified product
NF0080780	2.25828	1.1394	2.20289	0.404565	2.81635	0.00485732	2.3136	0.0264874	dynein heavy chain axonemal
NF0030060	6.95342	1.13649	2.19845	0.377254	3.01252	0.0025909	2.58655	0.01604	elongation factor 1-alpha
NF0059290	61.3332	1.13522	2.19652	0.187435	6.05663	1.39001e-09	8.85698	4.53989e-08	nli interacting factor-like phosphatase family
NF0039540	68.3512	1.13427	2.19507	0.174572	6.49744	8.17005e-11	10.0878	3.46403e-09	proline- glutamic acid- and leucine-rich protein 1-like
NF0114700	57.4374	1.13342	2.19378	0.197901	5.7272	1.02102e-08	7.99097	2.82553e-07	predicted protein
NF0041340	7.64017	1.13287	2.19294	0.351244	3.2253	0.00125843	2.90017	0.00910858	predicted protein
NF0105580	9.41161	1.13251	2.1924	0.323699	3.49865	0.000467628	3.3301	0.00406995	arf sar family small gtpase
NF0125920	97.6344	1.1315	2.19087	0.182594	6.19681	5.7618e-10	9.23944	2.04047e-08	bromodomain-containing protein 1 isoform x1
NF0015210	48.8984	1.12878	2.18674	0.25274	4.46618	7.96275e-06	5.09894	0.000121052	membrane protein, rasgef domain-containing protein
NF0115090	39.8288	1.127	2.18405	0.252882	4.45664	8.32536e-06	5.0796	0.000125433	rho gtpase
NF0009640	27.7833	1.12694	2.18395	0.22442	5.02158	5.12493e-07	6.29031	1.03881e-05	predicted protein
NF0050960	21.9578	1.1262	2.18283	0.252499	4.46022	8.1876e-06	5.08684	0.000123859	cdk5 regulatory subunit-associated protein 1-like
NF0008430	1.93144	1.12571	2.18208	0.401884	2.80107	0.00509329	2.293	0.0274984	serine threonine-protein kinase nek1-like isoform x1
NF0079130	227.814	1.12538	2.1816	0.119863	9.38895	6.06032e-21	20.2175	1.24479e-18	-dependent receptor, predicted protein, probable receptor-like protein kinase at5g47070
NF0055150	9.46736	1.12505	2.1811	0.326538	3.4454	0.000570222	3.24396	0.00473625	unspecified product
NF0123270	26.393	1.12389	2.17934	0.226477	4.9625	6.95909e-07	6.15745	1.37442e-05	nuclear transport factor 2 domain containing protein
NF0130420	8.71353	1.1225	2.17723	0.349805	3.20892	0.00133234	2.87538	0.00956121	hypothetical protein
NF0038700	16.6798	1.12112	2.17516	0.276546	4.05401	5.03466e-05	4.29803	0.000610701	signal recognition particle
NF0024310	8.00875	1.1205	2.17422	0.362608	3.0901	0.00200086	2.69878	0.0131442	predicted protein
NF0016500	45.7369	1.12036	2.17401	0.190646	5.87666	4.1862e-09	8.37818	1.22835e-07	probable rrna-processing protein ebp2 homolog
NF0006140	14.5331	1.1188	2.17166	0.317995	3.51828	0.000434353	3.36216	0.0038345	peroxisomal biogenesis factor 3
NF0006060	3.24448	1.11795	2.17038	0.40023	2.79326	0.00521794	2.2825	0.0281057	unspecified product
NF0012120	8.31809	1.11551	2.16672	0.34039	3.27716	0.00104857	2.9794	0.00786682	rasgef domain-containing protein
NF0001630	1.5666	1.11434	2.16497	0.394549	2.82435	0.00473773	2.32443	0.0260195	low quality protein: stabilin-2
NF0118520	14.6004	1.11351	2.16371	0.302416	3.68204	0.000231378	3.63568	0.0022231	crinkler family protein
NF0067360	2.58902	1.11345	2.16362	0.404298	2.75403	0.00588659	2.23014	0.0309146	crossover junction endonuclease mus81 isoform x2
NF0073650	61.8124	1.11311	2.16311	0.162581	6.84647	7.56945e-12	11.1209	3.8442e-10	predicted protein
NF0123770	9.32552	1.11154	2.16076	0.338229	3.28635	0.00101497	2.99355	0.00765198	predicted protein
NF0097170	5.82114	1.11066	2.15944	0.371043	2.99334	0.00275943	2.55918	0.016845	predicted protein
NF0025640	18.702	1.10942	2.15759	0.259575	4.27399	1.92009e-05	4.71668	0.000262148	predicted protein
NF0086230	4.115	1.10663	2.15342	0.390232	2.83583	0.00457065	2.34002	0.0252807	rho-related gtp-binding
NF0055130	16.1577	1.10464	2.15045	0.315	3.5068	0.000453536	3.34339	0.00397727	zinc knuckle domain-containing protein
NF0122210	65.2131	1.10456	2.15034	0.159527	6.92397	4.39161e-12	11.3574	2.34015e-10	serine threonine-protein kinase tousled-like
NF0040430	28.8448	1.10342	2.14863	0.249841	4.41649	1.00317e-05	4.99862	0.000147649	unspecified product
NF0009650	52.682	1.10309	2.14814	0.191774	5.75202	8.8182e-09	8.05462	2.47741e-07	dead deah box helicase family protein
NF0011440	79.7597	1.10166	2.14601	0.172218	6.39687	1.58597e-10	9.7997	6.3186e-09	5 -3 exoribonuclease
NF0121510	69.7022	1.09923	2.14241	0.157653	6.97247	3.11433e-12	11.5066	1.73408e-10	pumilio domain-containing protein kiaa0020 homolog
NF0074970	10.0734	1.09804	2.14064	0.338023	3.24843	0.00116045	2.93537	0.00854663	high mobility group b protein 7-like
NF0083880	5.29912	1.09713	2.13929	0.376236	2.91607	0.00354477	2.45041	0.020529	phosphatidate phosphatase lpin2-like, phosphatidate phosphatase pah1
NF0012260	166.511	1.09591	2.13748	0.121403	9.02704	1.76379e-19	18.7536	3.07598e-17	ribosome biogenesis regulatory protein homolog
NF0008070	19.2212	1.09477	2.1358	0.261259	4.19038	2.78485e-05	4.5552	0.00036051	pax3- and pax7-binding protein 1
NF0077500	26.7956	1.09392	2.13453	0.22335	4.89777	9.69287e-07	6.01355	1.85106e-05	arm repeat superfamily protein isoform 1
NF0067390	11.4293	1.09234	2.13219	0.307076	3.55722	0.000374793	3.42621	0.00339337	coiled-coil domain-containing protein 87
NF0023110	68.0568	1.09086	2.13001	0.175285	6.22338	4.86569e-10	9.31286	1.76367e-08	hypothetical protein NAEGRDRAFT 77910
NF0036510	2.71331	1.08898	2.12724	0.40304	2.70192	0.00689413	2.16152	0.0350701	flagellar associated protein
NF0083210	32.8348	1.08885	2.12704	0.208192	5.23003	1.69481e-07	6.77088	3.78386e-06	dentin sialophospho
NF0089530	96.4613	1.08843	2.12643	0.167954	6.48054	9.13955e-11	10.0391	3.83572e-09	filamin repeat domain containing protein
NF0078650	2.69896	1.08831	2.12625	0.402887	2.70128	0.00690735	2.16069	0.0350988	predicted protein
NF0106750	7.77219	1.08809	2.12593	0.358566	3.03457	0.00240876	2.61821	0.0151663	membrane protein
NF0089030	7.91859	1.08471	2.12095	0.338367	3.20573	0.0013472	2.87057	0.00964537	la-related protein 4-like isoform x2
NF0078280	5.67629	1.08445	2.12057	0.367701	2.94927	0.00318526	2.49686	0.0188003	unspecified product
NF0062390	89.6531	1.08376	2.11955	0.143531	7.55071	4.32884e-14	13.3636	3.57246e-12	probable atp-dependent rna helicase ddx47
NF0037930	64.1072	1.08323	2.11878	0.195006	5.55488	2.77801e-08	7.55627	7.11279e-07	cohesin complex subunit psm1
NF0069750	8.66745	1.08266	2.11793	0.33302	3.25102	0.00114991	2.93934	0.00847574	gal4 domain-containing protein
NF0057630	2.85064	1.08249	2.11769	0.404371	2.67698	0.0074289	2.12908	0.0370164	amsh-like protease
NF0070870	2.64634	1.08165	2.11645	0.403399	2.68134	0.00733283	2.13473	0.0366369	gnat family acetyltransferase
NF0048120	16.0333	1.0812	2.11579	0.274105	3.94445	7.99827e-05	4.097	0.000907092	leucine-rich repeat-containing protein 72 isoform x4
NF0029460	62.3068	1.08004	2.1141	0.177225	6.09418	1.09999e-09	8.95861	3.64417e-08	pin2 terf1-interacting telomerase inhibitor 1-like
NF0088610	2.20092	1.07986	2.11383	0.403142	2.67861	0.00739281	2.13119	0.0368763	myb-like dna-binding domain containing protein
NF0022950	29.97	1.07804	2.11117	0.242663	4.44253	8.8906e-06	5.05107	0.000132542	fbox domain containing protein, hypothetical protein NAEGRDRAFT 78765
NF0081420	5.02596	1.0763	2.10862	0.376696	2.85721	0.00427383	2.36918	0.0239703	hypothetical protein CPC735 005460
NF0030040	14.4113	1.0758	2.10789	0.292917	3.6727	0.000239998	3.61979	0.00228691	decaprenyl-diphosphate synthase subunit 1
NF0053420	157.597	1.07326	2.10418	0.155576	6.89861	5.25126e-12	11.2797	2.75781e-10	aldehyde dehydrogenase
NF0036880	14.6522	1.07113	2.10107	0.280922	3.8129	0.000137348	3.86218	0.00143123	pab1 binding protein
NF0112730	14.3974	1.0707	2.10045	0.3051	3.50933	0.000449233	3.34753	0.00394327	patatin, predicted protein
NF0042190	7.30785	1.07068	2.10043	0.351641	3.04482	0.00232819	2.63298	0.0147974	u3 small nucleolar rna-associated protein 6 homolog
NF0021210	10.9169	1.07061	2.10032	0.316643	3.38111	0.000721929	3.14151	0.00579235	set domain containing protein
NF0095930	7.54267	1.06924	2.09832	0.366533	2.91716	0.00353234	2.45194	0.0204699	unspecified product
NF0088130	59.0586	1.06893	2.09788	0.168554	6.34176	2.27152e-10	9.64368	8.78478e-09	pre-rrna-processing protein tsr1 homolog
NF0101590	62.3068	1.06765	2.09601	0.169207	6.30971	2.79553e-10	9.55354	1.05037e-08	nucleolar protein 10 isoform x1
NF0054320	11.5249	1.06717	2.09533	0.312371	3.41636	0.000634632	3.19748	0.00520252	lipopolysaccharide-responsive and beige-like anchor protein
NF0029540	4.92529	1.06716	2.09531	0.386336	2.76227	0.00574007	2.24108	0.0303347	endonuclease iii-like protein 1
NF0070670	4.19197	1.06706	2.09516	0.389186	2.74177	0.00611097	2.21389	0.0318397	unspecified product
NF0100030	34.0162	1.06662	2.09453	0.22333	4.77601	1.78811e-06	5.74761	3.22803e-05	unspecified product
NF0058120	8.54179	1.06636	2.09414	0.33053	3.2262	0.00125446	2.90154	0.00908694	uncharacterized aarf domain-containing protein kinase 1, uncharacterized aarf domain-containing protein kinase 1 isoform x1
NF0052670	4.97927	1.06386	2.09052	0.386725	2.75096	0.00594211	2.22606	0.0311708	predicted protein
NF0033380	28.6989	1.06343	2.0899	0.227538	4.67365	2.95893e-06	5.52886	5.05534e-05	ribosome biogenesis protein bop1
NF0020870	12.5127	1.06295	2.0892	0.306676	3.46603	0.000528195	3.27721	0.00447023	gcd10p-domain-containing protein
NF0120600	21.6594	1.05969	2.08448	0.284266	3.72781	0.000193155	3.71409	0.00191559	glutamine synthetase
NF0103870	820.918	1.05777	2.0817	0.119451	8.85521	8.35301e-19	18.0782	1.40376e-16	delta(24(24 ))-sterol reductase
NF0027020	12.5567	1.05749	2.08131	0.297747	3.55166	0.000382811	3.41702	0.00345202	predicted protein
NF0091050	3.61111	1.05729	2.08101	0.396797	2.66455	0.00770907	2.113	0.0381896	hypothetical protein NAEGRDRAFT 78700
NF0116200	6.04323	1.05655	2.07996	0.367588	2.87429	0.00404938	2.39261	0.0229482	pentatricopeptide repeat superfamily isoform 1
NF0104300	3.37206	1.05649	2.07987	0.397325	2.65901	0.00783711	2.10584	0.0387164	box c d snorna protein 1-like, cask-interacting protein 2
NF0093000	36.8788	1.05634	2.07965	0.214204	4.93147	8.16139e-07	6.08824	1.59147e-05	PREDICTED: uncharacterized protein C9orf114 homolog
NF0003540	30.3781	1.05631	2.0796	0.235992	4.47604	7.60419e-06	5.11895	0.000116753	rna-binding protein pno1
NF0024760	28.3963	1.05628	2.07956	0.283458	3.7264	0.000194235	3.71167	0.00192424	hypothetical protein NAEGRDRAFT 81388
NF0067490	98.0583	1.05446	2.07694	0.147451	7.15126	8.59854e-13	12.0656	5.48112e-11	hypothetical protein EIN 485090, hypothetical protein MAC 00544
NF0081500	2.40125	1.05255	2.07419	0.404709	2.60075	0.0093019	2.03143	0.0440302	unspecified product
NF0059410	10.5564	1.05239	2.07397	0.309914	3.39576	0.000684382	3.1647	0.0055489	slime mold cyclic amp receptor protein
NF0001150	26.9124	1.05189	2.07325	0.240544	4.37297	1.22565e-05	4.91163	0.000175911	hypothetical protein NAEGRDRAFT 82046
NF0084700	642.79	1.05179	2.0731	0.124043	8.47922	2.26714e-17	16.6445	2.95144e-15	c-4 sterol methyl oxidase
NF0047080	145.268	1.0511	2.07212	0.127711	8.23036	1.86653e-16	15.729	2.18384e-14	viral a-type inclusion protein
NF0017740	6.92084	1.04946	2.06976	0.372613	2.81649	0.00485515	2.3138	0.0264874	recovery protein 3 isoform 3
NF0029710	1.72402	1.04827	2.06805	0.399796	2.62202	0.00874107	2.05844	0.041949	unspecified product
NF0065510	3.63366	1.04827	2.06805	0.392606	2.67002	0.0075846	2.12007	0.0376906	dna polymerase epsilon catalytic subunit a
NF0132500	7.44305	1.04665	2.06573	0.351028	2.98168	0.00286669	2.54262	0.0172627	predicted protein
NF0039710	81.1284	1.04639	2.06535	0.152583	6.8578	6.99281e-12	11.1553	3.57097e-10	atp-dependent rna helicase ddx54
NF0123070	189.482	1.04624	2.06514	0.299703	3.49092	0.000481363	3.31753	0.00415429	predicted protein
NF0090780	3.21558	1.04601	2.06481	0.402494	2.59882	0.00935438	2.02899	0.0441994	abnormal spindle-like microcephaly-associated protein homolog
NF0091420	2.05237	1.04553	2.06413	0.402909	2.59496	0.00946032	2.02409	0.0445449	aminotransferase class i and ii, c2 and gram domain-containing protein at1g03370-like, ras gtpase-activating protein 4 isoform x1
NF0086250	24.2827	1.04525	2.06372	0.272721	3.83266	0.000126765	3.897	0.00133907	17-beta-hydroxysteroid dehydrogenase
NF0041270	3.24878	1.04389	2.06178	0.398604	2.61887	0.00882219	2.05442	0.0422068	1-deoxy-d-xylulose-5-phosphate synthase
NF0018240	2.58973	1.04358	2.06134	0.404591	2.57935	0.00989871	2.00442	0.0461391	cysteine abc transporter atp-binding protein
NF0060200	3.80448	1.04326	2.06088	0.399304	2.6127	0.00898312	2.04657	0.0427995	serine threonine-protein kinase nek10
NF0059430	86.5839	1.04249	2.05977	0.149082	6.99268	2.69691e-12	11.5691	1.5293e-10	hypothetical protein NAEGRDRAFT 79230
NF0016810	1.85599	1.03921	2.0551	0.397943	2.61145	0.00901592	2.04499	0.0428872	unspecified product
NF0083900	27.0096	1.03906	2.05488	0.233438	4.45111	8.54292e-06	5.06839	0.000128394	replication factor c subunit 1-like
NF0098730	2.69036	1.03704	2.05201	0.403658	2.56909	0.0101965	1.99155	0.0473361	hypothetical protein NAEGRDRAFT 81121
NF0098560	149.516	1.03669	2.05152	0.137162	7.55818	4.08756e-14	13.3885	3.40372e-12	short-chain dehydrogenase reductase
NF0012990	17.5166	1.03596	2.05048	0.281787	3.67639	0.000236559	3.62606	0.00226581	viral a-type inclusion protein
NF0122420	2.72736	1.03585	2.05032	0.403843	2.56497	0.0103184	1.98639	0.0478061	cell division protein
NF0028260	9.56932	1.03584	2.05031	0.321219	3.22472	0.00126095	2.8993	0.0091197	nuclear cap-binding protein subunit 2- partial
NF0064310	27.2286	1.03409	2.04782	0.236058	4.38066	1.1832e-05	4.92694	0.000170352	cysteine desulfurase, leucine rich repeat domain protein, predicted protein, ribonuclease p protein subunit p20
NF0104450	9.5997	1.03405	2.04777	0.330714	3.12673	0.0017676	2.75262	0.0119692	predicted protein
NF0102350	6.52667	1.03286	2.04608	0.381593	2.70671	0.00679526	2.16779	0.0347778	cone cgmp-specific 3 -cyclic phosphodiesterase subunit alpha
NF0130070	188.281	1.03256	2.04565	0.285566	3.61583	0.000299383	3.52377	0.0027811	oxysterol-binding protein 1a
NF0074860	42.9281	1.03079	2.04315	0.207411	4.96981	6.70189e-07	6.1738	1.32646e-05	sodium-dependent phosphate transport protein 1, transmembrane protein 104-like
NF0119100	18.2697	1.03019	2.04229	0.27296	3.77413	0.000160565	3.79435	0.00163989	predicted protein, unspecified product
NF0037580	2.75985	1.02996	2.04196	0.403831	2.55046	0.010758	1.96827	0.049348	cell division cycle protein 123 homolog
NF0128370	9.57252	1.02918	2.04086	0.321831	3.19788	0.0013844	2.85874	0.00985064	myb dna-binding domain-containing protein
NF0012430	12.3439	1.02709	2.03791	0.299984	3.42381	0.000617495	3.20937	0.00507786	protein shq1 homolog
NF0084400	11.3649	1.02689	2.03763	0.317776	3.23151	0.00123139	2.9096	0.008962	activating signal cointegrator 1 complex subunit 2 isoform 1
NF0017080	24.9591	1.02444	2.03416	0.236311	4.33511	1.45689e-05	4.83657	0.000205903	abnormal spindle-like microcephaly-associated protein homolog
NF0016610	1.38735	1.02436	2.03405	0.388312	2.63797	0.00834036	2.07881	0.0404739	low quality protein: calcium-dependent secretion activator-like
NF0065460	279.776	1.02426	2.03392	0.116757	8.77261	1.74574e-18	17.758	2.74508e-16	cycloeucalenol cycloisomerase
NF0074490	4.00867	1.02397	2.03351	0.392132	2.61129	0.0090201	2.04479	0.0428872	viral a-type inclusion protein
NF0034630	6.92473	1.02396	2.03349	0.352377	2.90586	0.00366246	2.43623	0.021118	family transcriptional regulator
NF0010430	1.46919	1.02379	2.03325	0.390421	2.62226	0.00873498	2.05874	0.0419415	regulator of g-protein signaling 2
NF0103290	3.98758	1.0228	2.03186	0.39317	2.60142	0.00928391	2.03227	0.0439832	predicted protein
NF0069880	1.45355	1.02252	2.03147	0.387488	2.63886	0.00831859	2.07995	0.0404464	lanosterol 14-alpha-demethylase
NF0054380	12.0927	1.0216	2.03016	0.306195	3.33643	0.00084863	3.07128	0.0066244	histidine kinase
NF0052660	4.55907	1.02151	2.03004	0.390558	2.61551	0.00890931	2.05016	0.0425575	pleckstrin homology domain-containing family a member 2
NF0083640	21.6074	1.01803	2.02515	0.261225	3.89714	9.73347e-05	4.01173	0.00107359	heat shock protein
NF0017810	31.6017	1.01719	2.02397	0.210236	4.83831	1.30946e-06	5.88291	2.42834e-05	54s ribosomal protein mitochondrial isoform x2
NF0100870	94.2336	1.01591	2.02218	0.157772	6.43911	1.20173e-10	9.92019	4.95876e-09	g3e family gtpase
NF0040460	71.292	1.01534	2.02138	0.16155	6.28498	3.27899e-10	9.48426	1.21718e-08	predicted protein, unspecified product
NF0070310	1.73761	1.01486	2.02071	0.39785	2.55087	0.0107455	1.96877	0.0493151	predicted protein
NF0094730	61.9815	1.01456	2.02029	0.377203	2.6897	0.00715168	2.14559	0.0360158	unspecified product
NF0117170	205.334	1.01333	2.01857	0.13051	7.7644	8.20314e-15	14.086	7.65875e-13	myb domain-containing protein
NF0030890	67.5026	1.01309	2.01823	0.175852	5.76107	8.35848e-09	8.07787	2.35541e-07	programmed cell death protein 2-like protein
NF0034130	2.07647	1.01204	2.01676	0.403478	2.50828	0.0121321	1.91607	0.0544088	golgin subfamily a member 4
NF0092840	17.6349	1.01191	2.01659	0.275567	3.67211	0.000240553	3.61879	0.00228983	histone h4
NF0102000	10.3047	1.01128	2.0157	0.321164	3.14881	0.00163939	2.78532	0.011241	px domain-containing protein
NF0092300	3.43281	1.00909	2.01264	0.397892	2.5361	0.0112096	1.95041	0.0510145	n-acetylglucosamine-1-phosphate transferase
NF0042950	16.2726	1.00905	2.01259	0.288612	3.49623	0.000471882	3.32617	0.00409926	eukaryotic translation initiation factor 4e-binding protein 2
NF0058770	103.98	1.00893	2.01242	0.318976	3.16302	0.00156142	2.80648	0.010835	hypothetical protein NAEGRDRAFT 77779
NF0116150	69.9808	1.00797	2.01108	0.21269	4.73915	2.14621e-06	5.66833	3.77855e-05	ubiquitin-protein cullin 4
NF0077470	14.3323	1.00789	2.01097	0.335578	3.00345	0.00266937	2.57359	0.0164658	e3 ubiquitin-protein ligase rnf25
NF0032820	26.7812	1.00789	2.01096	0.255125	3.95055	7.79704e-05	4.10807	0.000887537	ras-related c3 botulinum toxin substrate 1, ras-related protein rac1-like
NF0120300	6.4633	1.00619	2.0086	0.353988	2.84243	0.00447704	2.34901	0.0248835	methyltransferase type 12 domain-containing protein
NF0053900	5.08501	1.00524	2.00728	0.393817	2.55257	0.0106932	1.97089	0.0491972	cell division protein
NF0119520	6.47175	1.00469	2.00651	0.360008	2.79073	0.00525893	2.2791	0.0282114	fatty acid desaturase family protein
NF0000540	40.4491	1.00201	2.00279	0.198868	5.03858	4.68988e-07	6.32884	9.61166e-06	kinesin light chain isoform x1, predicted protein
NF0057370	34.1413	1.00059	2.00082	0.206816	4.83808	1.31098e-06	5.8824	2.42834e-05	peptidase c14
NF0098100	2.57853	0.99938	1.99914	0.404668	2.46963	0.0135254	1.86885	0.0590809	digestive organ expansion factor homolog
NF0034940	110.042	0.999367	1.99912	0.138421	7.21976	5.20792e-13	12.2833	3.53947e-11	abc transporter f family member 1
NF0120510	5.09483	0.999331	1.99907	0.377924	2.64426	0.00818686	2.08688	0.0399742	cytosolic fe-s cluster assembly factor narfl
NF0079160	4.97657	0.997316	1.99628	0.380489	2.62114	0.00876363	2.05732	0.0419968	set domain-containing protein 9
NF0001140	143.145	0.995836	1.99424	0.167305	5.95221	2.6455e-09	8.57749	8.1237e-08	pre-rrna-processing protein
NF0101850	17.2668	0.995042	1.99314	0.278723	3.57001	0.000356973	3.44737	0.00324754	alkylated dna repair protein alkb homolog 8
NF0058500	25.7342	0.994208	1.99199	0.265997	3.73767	0.000185732	3.73111	0.00185592	upf0396 protein cg6066-like
NF0110830	4.99799	0.993713	1.9913	0.379123	2.62108	0.00876507	2.05724	0.0419968	excinuclease abc subunit a
NF0069570	1.35824	0.988644	1.98432	0.388353	2.54574	0.0109047	1.96239	0.0498725	predicted protein
NF0026690	27.5442	0.988369	1.98394	0.372435	2.6538	0.00795901	2.09914	0.0391512	predicted protein
NF0092230	36.69	0.988323	1.98388	0.244579	4.04091	5.32446e-05	4.27372	0.000641642	predicted protein
NF0010470	29.9162	0.987289	1.98246	0.240715	4.10149	4.10495e-05	4.38669	0.000507925	transmembrane and coiled-coil domains protein 1-like
NF0072250	32.7282	0.986083	1.9808	0.208619	4.72671	2.28181e-06	5.64172	4.00966e-05	mitochondrial translation elongation factor g
NF0036380	7.70263	0.985517	1.98002	0.346517	2.84407	0.00445416	2.35123	0.0247991	ribosome production factor 1-like
NF0079650	42.1041	0.983355	1.97706	0.210823	4.66435	3.09587e-06	5.50922	5.24086e-05	predicted protein
NF0069430	3.23657	0.980703	1.97343	0.400598	2.4481	0.0143613	1.8428	0.062087	prx bcp domain-containing protein
NF0097650	109.874	0.980465	1.9731	0.348239	2.81549	0.00487023	2.31245	0.0265368	unspecified product
NF0059000	4.70775	0.979942	1.97239	0.399515	2.45283	0.0141737	1.84852	0.0613904	homeodomain-containing protein, unspecified product
NF0017310	19.3012	0.978291	1.97013	0.251174	3.89488	9.82483e-05	4.00768	0.00108237	exosome complex component rrp4-like, exosome component 2
NF0005780	3.53353	0.977758	1.9694	0.395423	2.47269	0.0134101	1.87257	0.0586603	acyl- -binding
NF0040040	1.91149	0.973408	1.96347	0.401386	2.42512	0.0153034	1.81521	0.0650642	upf0488 protein c8orf33 homolog
NF0040050	33.0369	0.973319	1.96335	0.214994	4.5272	5.97712e-06	5.22351	9.46002e-05	caax prenyl protease 1 homolog, peptidase m48
NF0115310	3.86782	0.973279	1.9633	0.396031	2.45758	0.0139877	1.85425	0.0606986	3 -5 exonuclease
NF0045410	241.674	0.973069	1.96301	0.135027	7.20648	5.74164e-13	12.241	3.87372e-11	gram domain-containing protein 1c-like
NF0080640	17.0261	0.97248	1.96221	0.264998	3.66976	0.000242777	3.61479	0.00230863	cyclin a
NF0121700	3.12584	0.971973	1.96152	0.400403	2.42749	0.0152039	1.81805	0.0647662	amine oxidase
NF0061960	1.13925	0.971878	1.96139	0.366764	2.64987	0.00805219	2.09409	NA	60s ribosome subunit biogenesis protein nip7 homolog
NF0007500	93.9115	0.971386	1.96072	0.154304	6.29529	3.06834e-10	9.5131	1.14358e-08	24-hydroxycholesterol 7-alpha-hydroxylase-like, cytochrome p450
NF0112010	2.01087	0.968126	1.9563	0.399758	2.42178	0.0154447	1.81122	0.065484	wd and tetratricopeptide repeats protein 1
NF0024930	38.1627	0.967733	1.95576	0.221883	4.36145	1.29204e-05	4.88872	0.00018458	zinc transporter zip1-like
NF0007190	2.54348	0.967071	1.95487	0.403997	2.39376	0.0166767	1.77789	0.0695589	egf domain-specific o-linked n-acetylglucosamine transferase-like isoform x3, unspecified product
NF0032440	38.5273	0.967055	1.95485	0.200119	4.83239	1.34903e-06	5.86998	2.49225e-05	pre-mrna-splicing factor atp-dependent rna helicase prp1
NF0109550	34.8027	0.964886	1.95191	0.20516	4.70308	2.56262e-06	5.59132	4.44395e-05	unspecified product
NF0001930	14.8505	0.964055	1.95078	0.281384	3.42611	0.000612289	3.21304	0.00504401	dna ligase 3
NF0029280	283.289	0.963353	1.94984	0.110117	8.74841	2.16376e-18	17.6648	3.33327e-16	nucleolar gtp-binding protein 1
NF0045030	9.62894	0.962598	1.94882	0.321434	2.9947	0.00274716	2.56112	0.0168047	protein bccip homolog
NF0008270	11.6771	0.961934	1.94792	0.302445	3.18053	0.00147008	2.83266	0.0103292	predicted protein
NF0005710	394.89	0.96104	1.94671	0.129457	7.42361	1.13968e-13	12.9432	8.77839e-12	nucleostemin family protein
NF0074710	12.4154	0.960975	1.94662	0.304812	3.15269	0.00161776	2.79109	0.0111174	nuclear fragile x mental retardation-interacting protein 1
NF0095690	2.16988	0.960609	1.94613	0.404499	2.37482	0.0175577	1.75553	0.0721592	rasgtpase-activating protein
NF0093420	62.2194	0.960284	1.94569	0.181585	5.28834	1.2343e-07	6.90858	2.82392e-06	histone h4
NF0026170	2.20595	0.957012	1.94129	0.404178	2.3678	0.0178943	1.74728	0.0732197	unspecified product
NF0086550	23.0799	0.95543	1.93916	0.249242	3.83335	0.000126412	3.89821	0.00133746	hypothetical protein NAEGRDRAFT 80436, unspecified product
NF0122550	8.60963	0.954811	1.93833	0.330685	2.88738	0.00388469	2.41064	0.0221641	serine threonine protein kinase
NF0049570	14.8083	0.954072	1.93733	0.298624	3.1949	0.0013988	2.85424	0.00989979	ankyrin repeat-containing protein
NF0102240	7.87112	0.952266	1.93491	0.353976	2.6902	0.00714096	2.14624	0.0359891	protein lunapark-b-like isoform x1
NF0080990	12.7328	0.951561	1.93396	0.346275	2.74799	0.00599616	2.22213	0.0314187	unspecified product
NF0049500	22.2076	0.9512	1.93348	0.240597	3.95351	7.70138e-05	4.11343	0.000878813	predicted protein
NF0044210	10.4312	0.950421	1.93244	0.309265	3.07316	0.00211805	2.67406	0.0137673	myo2 protein
NF0124790	141.84	0.950283	1.93225	0.160802	5.90963	3.42873e-09	8.46487	1.01903e-07	alkyl hydroperoxide reductase, thiol peroxidase
NF0016170	59.265	0.950278	1.93224	0.174757	5.43773	5.3965e-08	7.26789	1.33013e-06	myb domain-containing protein
NF0114020	42.8552	0.946944	1.92778	0.189815	4.98878	6.07626e-07	6.21636	1.21041e-05	f-box protein at5g49610-like
NF0005270	5.18264	0.946899	1.92772	0.373551	2.53486	0.0112493	1.94887	0.0511196	superoxide-generating nadph oxidase flavocytochrome
NF0051660	5.68977	0.946655	1.9274	0.371813	2.54605	0.0108949	1.96277	0.0498613	coiled-coil flagellar move backward only 2
NF0057940	3.06037	0.945717	1.92615	0.400555	2.36102	0.0182249	1.73933	0.0743065	major facilitator subfamily protein
NF0096060	82.3783	0.94494	1.92511	0.148785	6.35102	2.13889e-10	9.66981	8.34169e-09	3 -5 exonuclease, exosome component 10
NF0116140	7.11157	0.944365	1.92434	0.357997	2.63792	0.00834174	2.07874	0.0404739	cullin-1-like
NF0020480	2.38137	0.943973	1.92382	0.404722	2.3324	0.0196798	1.70598	0.0788383	lipid transport family protein
NF0093250	16.6243	0.943268	1.92288	0.304059	3.10225	0.00192054	2.71658	0.0127709	pre-mrna-splicing factor atp-dependent rna helicase prp16
NF0043720	43.2098	0.942862	1.92234	0.207348	4.54724	5.43536e-06	5.26477	8.70694e-05	ctp synthase-like isoform x1
NF0061530	39.7561	0.94257	1.92195	0.209496	4.49922	6.82023e-06	5.1662	0.000105949	short-chain dehydrogenase
NF0027520	5.07152	0.939424	1.91776	0.379498	2.47544	0.0133074	1.87591	0.0583216	wd repeat-containing protein 52
NF0055560	3.91579	0.939274	1.91756	0.399793	2.3494	0.0188038	1.72575	0.0760296	type ii inositol -trisphosphate 5-phosphatase
NF0080260	16.9126	0.938237	1.91618	0.27154	3.45524	0.000549804	3.25979	0.00459895	bromodomain-containing protein
NF0065140	11.2227	0.938074	1.91597	0.305214	3.07349	0.00211568	2.67455	0.013765	predicted protein
NF0105630	47.2721	0.933587	1.91002	0.189226	4.93371	8.06822e-07	6.09322	1.57663e-05	dead-box atp-dependent rna helicase 57
NF0077480	11.5101	0.932178	1.90815	0.321197	2.9022	0.00370553	2.43115	0.0213131	probable serine threonine-protein kinase gcn2-like isoform x2
NF0119830	5.78975	0.931629	1.90743	0.366101	2.54473	0.0109361	1.96114	0.0499913	scar regulatory complex protein
NF0038710	64.3715	0.931564	1.90734	0.19942	4.67137	2.99192e-06	5.52405	5.10228e-05	probable palmitoyltransferase zdhhc12
NF0006950	19.231	0.931307	1.907	0.273761	3.4019	0.00066919	3.17445	0.00544483	golgin candidate 5-like
NF0006810	59.012	0.928358	1.90311	0.173933	5.33745	9.42639e-08	7.02565	2.21137e-06	yeats domain-containing protein 2 isoform x1
NF0076500	11.163	0.9266	1.90079	0.307086	3.0174	0.00254954	2.59354	0.0158689	unspecified product
NF0006260	6.3423	0.926229	1.9003	0.367573	2.51985	0.0117405	1.93031	0.0529481	asparaginyl-trna synthetase
NF0032360	15.9413	0.925605	1.89948	0.30924	2.99316	0.00276102	2.55893	0.016845	protein arginine n-methyltransferase 1-like isoform x2
NF0051470	259.64	0.925466	1.8993	0.178996	5.17031	2.33705e-07	6.63133	5.07075e-06	dna-directed rna polymerases i and iii subunit rpac2
NF0050510	27.789	0.924583	1.89813	0.236116	3.91579	9.01073e-05	4.04524	0.00100466	wd repeat-containing protein 55
NF0131420	8.42967	0.923794	1.8971	0.348536	2.6505	0.00803733	2.09489	0.0394525	predicted protein
NF0109150	8.65046	0.922031	1.89478	0.340089	2.71114	0.00670517	2.17359	0.0344119	cbl-interacting serine threonine-protein kinase 25-like
NF0026040	77.06	0.921418	1.89398	0.150185	6.1352	8.50528e-10	9.07031	2.86913e-08	wd40 repeat-containing protein
NF0101630	2.15256	0.92102	1.89345	0.40416	2.27885	0.0226759	1.64444	0.087729	thermosome subunit
NF0010190	5.10716	0.920765	1.89312	0.37317	2.46742	0.0136092	1.86617	0.0592683	hypothetical protein NAEGRDRAFT 80043
NF0081170	53.9526	0.920547	1.89283	0.175397	5.24837	1.53449e-07	6.81404	3.4678e-06	apoptosis antagonizing transcription factor
NF0019340	77.9595	0.919961	1.89206	0.294706	3.12162	0.0017986	2.74507	0.0121524	nucleoprotein tpr
NF0060650	7.74728	0.919163	1.89102	0.335212	2.74204	0.00610592	2.21425	0.0318314	gtp-binding protein
NF0062120	3.19659	0.918944	1.89073	0.402243	2.28455	0.0223394	1.65093	0.0866847	rna-dependent rna
NF0032270	12.3524	0.918741	1.89046	0.307385	2.98889	0.0027999	2.55286	0.0169924	myb-related protein 3r-1
NF0100960	2.09185	0.917752	1.88917	0.404593	2.26833	0.0233091	1.63248	0.089064	huntingtin isoform x2
NF0103150	2.19629	0.91766	1.88905	0.40434	2.26953	0.0232362	1.63383	0.0889159	predicted protein
NF0104060	103.2	0.917119	1.88834	0.131718	6.96275	3.33705e-12	11.4766	1.81437e-10	u3 small nucleolar rna-associated protein 18 homolog
NF0029130	36.0249	0.915991	1.88686	0.263766	3.47273	0.000515186	3.28804	0.00439287	s phase cyclin a-associated protein in the endoplasmic reticulum-like
NF0090000	25.507	0.914358	1.88473	0.22898	3.99318	6.51925e-05	4.1858	0.000760826	gtp-binding protein
NF0057340	83.1784	0.91408	1.88437	0.149074	6.1317	8.69447e-10	9.06076	2.92229e-08	c-5 sterol desaturase
NF0063290	6.97942	0.914046	1.88432	0.353061	2.58892	0.00962777	2.01647	0.0451494	lipoate-protein ligase a
NF0094750	8.49695	0.913222	1.88325	0.357908	2.55156	0.0107243	1.96963	0.0492755	microfibrillar-associated protein
NF0060990	24.7575	0.91284	1.88275	0.241389	3.78162	0.000155814	3.80739	0.00159313	eukaryotic translation initiation factor 3 subunit e
NF0081570	14.0636	0.912365	1.88213	0.281749	3.23822	0.00120279	2.91981	0.00878844	unspecified product
NF0100360	12.9752	0.911396	1.88087	0.312807	2.9136	0.00357283	2.44699	0.0206633	rhogef domain-containing protein
NF0100480	3.74451	0.910785	1.88007	0.398274	2.28683	0.0222056	1.65354	0.0863106	filamin repeat domain containing protein
NF0068370	5.14556	0.91047	1.87966	0.387258	2.35107	0.0187195	1.72771	0.0758878	predicted protein
NF0122990	237.851	0.907865	1.87627	0.108554	8.36322	6.10296e-17	16.2145	7.32593e-15	eukaryotic translation initiation factor 3 subunit j-like
NF0062700	14.0397	0.906237	1.87415	0.285718	3.17179	0.00151501	2.81959	0.0105844	5 -nucleotidase
NF0048110	1.81426	0.906122	1.874	0.399211	2.26978	0.0232207	1.63412	0.0889159	lrr and pyd domains-containing protein 14-like isoform x1, ubiquitin ligase protein bre1
NF0114760	64.0309	0.905112	1.87269	0.17341	5.21949	1.79413e-07	6.74615	3.98634e-06	dna-directed rna polymerases i and iii subunit rpac1-like
NF0005000	2.99661	0.903678	1.87083	0.401428	2.25116	0.0243753	1.61305	0.0919758	probable atp-dependent rna helicase pitchoune-like
NF0047580	8.43983	0.902912	1.86984	0.334569	2.69873	0.00696037	2.15737	0.0353004	transmembrane protein 209-like
NF0010270	10.8134	0.902263	1.869	0.304974	2.9585	0.00309145	2.50984	0.0183286	hypothetical protein NAEGRDRAFT 80040
NF0055540	24.0417	0.901314	1.86777	0.229453	3.9281	8.56198e-05	4.06743	0.000961584	rgs domain-containing protein
NF0107040	55.4056	0.90117	1.86758	0.236083	3.81717	0.00013499	3.8697	0.00141055	general transcription factor 3c polypeptide 3
NF0087950	22.8827	0.900466	1.86667	0.286033	3.14812	0.00164322	2.7843	0.0112531	inositol 5-phosphatase 1
NF0013890	1.76161	0.899346	1.86522	0.401537	2.23976	0.0251065	1.60021	0.0940275	thump domain-containing protein 3
NF0104920	161.104	0.898981	1.86475	0.129365	6.94918	3.6741e-12	11.4348	1.9744e-10	hypothetical protein NAEGRDRAFT 79207
NF0105850	1.53136	0.89861	1.86427	0.39595	2.2695	0.0232376	1.63381	0.0889159	unspecified product
NF0123080	5.13029	0.897944	1.86341	0.373207	2.40602	0.0161273	1.79244	0.0676953	cysteine-rich motor neuron 1
NF0067050	5.59153	0.897387	1.86269	0.373404	2.40326	0.0162497	1.78915	0.0680899	unspecified product
NF0108000	1.43909	0.89733	1.86262	0.395329	2.26983	0.0232179	1.63418	0.0889159	rab family small gtpase
NF0127710	13.6107	0.897204	1.86245	0.291924	3.07342	0.00211621	2.67444	0.013765	mitogen-activated protein kinase kinase 2
NF0021870	7.81871	0.89589	1.86076	0.349648	2.56226	0.0103993	1.983	0.0481566	penicillin acylase
NF0068960	26.9208	0.895633	1.86043	0.244722	3.65979	0.000252419	3.59788	0.00239048	clavaminate synthase-like protein
NF0101090	5.35673	0.895316	1.86002	0.372293	2.40487	0.0161782	1.79107	0.067847	dna excision repair protein ercc-8
NF0045380	12.9297	0.895086	1.85972	0.309855	2.88872	0.00386809	2.4125	0.0220832	predicted protein
NF0039050	1.58476	0.894608	1.8591	0.394635	2.26693	0.0233947	1.63088	0.0893544	importin alpha
NF0071490	2.74384	0.894424	1.85887	0.40376	2.21524	0.0267436	1.57278	0.0989361	molecular chaperone
NF0019930	13.2924	0.894287	1.85869	0.298476	2.99618	0.00273383	2.56323	0.0167479	leucine rich repeat protein with f-box domain
NF0002390	2.27983	0.891536	1.85515	0.404671	2.20311	0.027587	1.5593	0.100817	structural maintenance of chromosomes flexible hinge domain-containing protein 1
NF0046590	3.53792	0.891187	1.8547	0.395263	2.25467	0.0241541	1.61701	0.0915735	unspecified product
NF0083300	15.114	0.890658	1.85402	0.28097	3.16994	0.00152469	2.81682	0.010628	hypothetical protein NAEGRDRAFT 59003
NF0118630	20.8431	0.889177	1.85212	0.264942	3.35612	0.000790451	3.10213	0.00624951	exonuclease family protein
NF0034390	14.31	0.88907	1.85198	0.297297	2.99051	0.00278512	2.55516	0.0169361	regulator of g protein
NF0110900	9.10119	0.888168	1.85082	0.329354	2.6967	0.00700303	2.15471	0.0354098	multidrug and toxin extrusion protein 2-like
NF0013050	3.79655	0.887376	1.84981	0.390644	2.27157	0.0231123	1.63616	0.0889159	unspecified product
NF0109560	7.53926	0.88734	1.84976	0.348381	2.54704	0.0108642	1.964	0.0498104	dna gyrase subunit b, predicted protein, unspecified product
NF0103490	6.7121	0.887233	1.84963	0.356148	2.4912	0.0127314	1.89512	0.0564666	thiamine-repressible mitochondrial transport protein thi74
NF0098240	31.8772	0.886786	1.84905	0.255123	3.47591	0.000509118	3.29318	0.00435211	yl1-domain-containing protein
NF0041600	6.57501	0.886021	1.84807	0.362111	2.44682	0.0144122	1.84127	0.0621903	regulator of nonsense transcripts upf3-like isoform x2
NF0121860	24.303	0.885507	1.84741	0.241549	3.66596	0.000246417	3.60833	0.00234084	hypothetical protein NAEGRDRAFT 59139, xylose operon regulator
NF0108050	1.81072	0.885232	1.84706	0.401202	2.20645	0.0273527	1.563	0.100402	c3hc4 type zinc-finger domain-containing protein
NF0111010	126.566	0.885098	1.84689	0.13788	6.41936	1.36851e-10	9.86375	5.62068e-09	histone deacetylase
NF0090130	20.7001	0.884621	1.84628	0.276702	3.19702	0.00138856	2.85744	0.00985933	craniofacial development protein 1-like
NF0076580	14.1153	0.884419	1.84602	0.276495	3.19869	0.00138055	2.85995	0.00983085	predicted protein
NF0131230	1.674	0.883164	1.84442	0.390686	2.26055	0.0237872	1.62366	0.0905169	atp-dependent helicase
NF0004280	48.1591	0.883095	1.84433	0.180993	4.87917	1.06531e-06	5.97252	2.00136e-05	rwp-rk domain-containing protein, unspecified product
NF0091070	150.871	0.882939	1.84413	0.329233	2.6818	0.00732268	2.13533	0.0366369	molecular chaperone hsp20
NF0010100	1.9913	0.882907	1.84409	0.402725	2.19233	0.0283557	1.54736	0.10258	clustered mitochondria
NF0016560	67.2389	0.882548	1.84363	0.173106	5.0983	3.42709e-07	6.46507	7.23211e-06	60s acidic ribosomal protein p0-like
NF0109900	7.15615	0.882433	1.84348	0.345138	2.55675	0.0105654	1.97611	0.0487793	exodeoxyribonuclease vii large subunit
NF0072240	132.685	0.881102	1.84178	0.139376	6.32177	2.58586e-10	9.58739	9.8765e-09	lipase member m
NF0093760	22.8945	0.880439	1.84094	0.257971	3.41294	0.000642656	3.19202	0.00526136	poly (3-hydroxybutyrate) depolymerase
NF0028570	1.45681	0.880269	1.84072	0.394073	2.23377	0.0254982	1.59349	0.0951857	rna-dependent rna polymerase 2
NF0069650	3.80826	0.879573	1.83983	0.393463	2.23546	0.0253869	1.59539	0.0949235	nucleolysin tiar-like
NF0057520	1.77911	0.877815	1.83759	0.401261	2.18764	0.0286959	1.54218	0.103608	unspecified product, wd40 repeat-containing protein
NF0090460	4.97122	0.877645	1.83737	0.375545	2.33699	0.0194397	1.71131	0.0780882	unspecified product
NF0056070	6.98021	0.877238	1.83686	0.358208	2.44897	0.0143267	1.84385	0.0619952	wee1-like protein kinase-like
NF0092950	12.3935	0.877207	1.83682	0.300133	2.92273	0.00346977	2.4597	0.0201549	arm repeat-containing protein
NF0079080	43.7081	0.876082	1.83538	0.20536	4.26609	1.98931e-05	4.7013	0.000270798	predicted protein
NF0109210	230.409	0.874147	1.83292	0.118714	7.36349	1.79159e-13	12.7468	1.32477e-11	c-4 sterol methyl oxidase
NF0010800	105.994	0.873943	1.83266	0.152985	5.7126	1.11261e-08	7.95366	3.05158e-07	histone-lysine n-methyltransferase ashh2-like isoform x2
NF0120920	6.51575	0.870324	1.82807	0.355286	2.44965	0.0142997	1.84467	0.0619073	hemerythrin hhe cation binding domain-containing protein
NF0058530	9.11939	0.869625	1.82719	0.3293	2.64083	0.0082703	2.08248	0.0402328	unspecified product
NF0038410	1.8978	0.869501	1.82703	0.399725	2.17525	0.0296115	1.52854	0.106079	predicted protein
NF0112160	2.99698	0.869205	1.82666	0.402083	2.16175	0.0306372	1.51375	0.108748	sugar transporter
NF0047900	8.6829	0.86909	1.82651	0.329909	2.63433	0.00843025	2.07416	0.0407213	phospholipase d1
NF0009190	5.91288	0.868794	1.82614	0.362435	2.3971	0.0165252	1.78185	0.0690517	bardet-biedl syndrome 5 protein, bardet-biedl syndrome 5 protein homolog isoform x1
NF0115460	2.86907	0.867995	1.82512	0.403322	2.15211	0.0313884	1.50323	0.11065	hypothetical protein NAEGRDRAFT 80436
NF0019730	220.669	0.867114	1.82401	0.175049	4.95356	7.28682e-07	6.13746	1.43302e-05	complement component c1q receptor, hypothetical protein NAEGRDRAFT 57344, unspecified product
NF0034120	10.4239	0.867105	1.824	0.367529	2.35928	0.0183103	1.7373	0.074589	titin isoform x3
NF0008090	14.4063	0.866567	1.82332	0.277107	3.12719	0.00176488	2.75328	0.0119595	predicted protein
NF0036870	1.4013	0.866453	1.82317	0.394605	2.19575	0.02811	1.55114	0.10193	multispecies: trna pseudouridine synthase a
NF0105050	75.8975	0.863332	1.81924	0.151932	5.68237	1.32841e-08	7.87667	3.59021e-07	myosin-h heavy chain isoform 1
NF0114320	2.75892	0.861725	1.81721	0.403822	2.13392	0.0328492	1.48348	0.114325	unspecified product
NF0033660	1.12783	0.86162	1.81708	0.379718	2.26911	0.0232618	1.63336	NA	nucleotidyltransferase domain containing protein
NF0091670	5.46347	0.86107	1.81638	0.365198	2.35782	0.0183828	1.73559	0.0748182	camp-regulated d2
NF0002860	76.7806	0.860829	1.81608	0.193851	4.44068	8.96742e-06	5.04733	0.000133472	battenin-like isoform x1, cln3 battenin, vacuolar protein transport
NF0013410	2.27005	0.858663	1.81336	0.404717	2.12164	0.0338681	1.47021	0.117069	hypothetical protein
NF0070930	1.86922	0.858296	1.8129	0.399294	2.14953	0.0315922	1.50042	0.111283	predicted protein
NF0054350	2.89887	0.857811	1.81229	0.403268	2.12715	0.0334076	1.47615	0.116042	protein kinase
NF0002580	130.928	0.857691	1.81214	0.153169	5.59963	2.14809e-08	7.66795	5.57719e-07	eukaryotic translation initiation factor 3, eukaryotic translation initiation factor 3 subunit c-like
NF0009210	11.2634	0.857398	1.81177	0.299458	2.86316	0.00419437	2.37733	0.0235962	unspecified product
NF0045630	0.859358	0.856712	1.81091	0.356863	2.40068	0.0163647	1.78609	NA	meckelin isoform x2
NF0115380	118.056	0.855978	1.80999	0.147617	5.79863	6.68605e-09	8.17483	1.90151e-07	squalene synthase-like
NF0017980	16.3035	0.854128	1.80767	0.269378	3.17074	0.00152052	2.81801	0.0106131	g patch domain-containing protein 1 homolog
NF0093460	16.0419	0.853501	1.80688	0.29175	2.92546	0.00343952	2.4635	0.0200266	probable global transcription activator snf2l1-like
NF0050620	130.017	0.853322	1.80666	0.129558	6.58641	4.50579e-11	10.3462	1.98319e-09	ribosome production factor 2 homolog
NF0132230	7.80185	0.8533	1.80663	0.339086	2.51647	0.0118536	1.92615	0.0533151	unspecified product
NF0103900	171.01	0.853021	1.80628	0.117186	7.27919	3.35831e-13	12.4739	2.36953e-11	transcription factor jumonji jmjc domain protein
NF0131650	0.828952	0.85212	1.80515	0.358714	2.37549	0.0175258	1.75632	NA	predicted protein
NF0004600	7.4793	0.85168	1.8046	0.34069	2.49987	0.0124239	1.90574	0.0553953	rasgef domain-containing protein
NF0093370	3.6479	0.850313	1.80289	0.392128	2.16846	0.0301238	1.52109	0.107255	tetratricopeptide repeat-containing protein
NF0076810	91.2806	0.849527	1.80191	0.157037	5.40974	6.31162e-08	7.19986	1.5374e-06	transducin beta-like protein 3-like isoform x1
NF0054510	151.6	0.848728	1.80091	0.124454	6.81962	9.12795e-12	11.0396	4.61036e-10	predicted protein
NF0046270	4.32422	0.848722	1.80091	0.381642	2.22387	0.0261571	1.58241	0.0971355	acyl- transferase carnitine dehydratase
NF0091290	2.57498	0.848337	1.80042	0.40395	2.1001	0.0357199	1.44709	0.122066	adenylate kinase
NF0002470	134.833	0.848078	1.8001	0.167856	5.05241	4.3626e-07	6.36026	9.00078e-06	chaperonin cpn60- mitochondrial-like
NF0047230	7.07309	0.847868	1.79984	0.352086	2.40813	0.0160345	1.79495	0.0673666	nicotinamide n-methyltransferase
NF0131210	1.41382	0.847859	1.79983	0.393457	2.15489	0.0311701	1.50626	0.11009	origin recognition complex subunit 1-like
NF0091860	31.1156	0.847682	1.79961	0.209724	4.04189	5.30231e-05	4.27554	0.000639807	superkiller viralicidic activity 2-like 2
NF0125980	89.9626	0.844156	1.79521	0.142458	5.92566	3.11039e-09	8.50719	9.30399e-08	transcription initiation factor iib
NF0096540	95.8192	0.843767	1.79473	0.177909	4.74269	2.10897e-06	5.67593	3.72719e-05	tip elongation aberrant protein 1-like
NF0064140	2.32567	0.842316	1.79293	0.403548	2.08728	0.0368631	1.43341	0.124793	unconventional myosin-viib
NF0121350	1.24979	0.842133	1.7927	0.377127	2.23302	0.0255476	1.59265	NA	pentatricopeptide repeat-containing protein at4g02750-like
NF0102610	148.362	0.841635	1.79208	0.168384	4.9983	5.78389e-07	6.23778	1.15966e-05	inosine-5-monophosphate dehydrogenase
NF0052740	12.5003	0.840832	1.79108	0.295951	2.84112	0.00449551	2.34722	0.0249562	gtpase era
NF0063780	44.5786	0.839962	1.79	0.185226	4.53479	5.76611e-06	5.23912	9.17317e-05	bifunctional polynucleotide phosphatase kinase-like
NF0074870	14.0071	0.839918	1.78995	0.2968	2.82991	0.0046561	2.33198	0.0256933	cytochrome b-domain protein
NF0110740	42.8651	0.839894	1.78992	0.215493	3.89755	9.7171e-05	4.01246	0.00107359	nadh dehydrogenase
NF0002600	18.4922	0.839836	1.78985	0.257534	3.26106	0.00110996	2.95469	0.00823384	glycosyl transferase family 2
NF0051670	22.0217	0.839383	1.78928	0.24374	3.44376	0.000573687	3.24133	0.00475568	unspecified product
NF0098780	7.99314	0.838967	1.78877	0.332994	2.51947	0.0117532	1.92984	0.0529668	mini-chromosome maintenance complex-binding protein
NF0014470	22.1092	0.838884	1.78867	0.287965	2.91314	0.0035781	2.44635	0.0206702	fha domain-containing protein ddl-like
NF0036790	103.524	0.838627	1.78835	0.165164	5.07754	3.82345e-07	6.41754	7.9238e-06	predicted protein
NF0056350	61.1534	0.837986	1.78755	0.163261	5.13282	2.8544e-07	6.54449	6.10722e-06	heat repeat domain containing protein
NF0119870	164.926	0.836914	1.78622	0.11756	7.11903	1.0869e-12	11.9638	6.78801e-11	serine--trna cytoplasmic-like
NF0035540	2.31724	0.836755	1.78603	0.404707	2.06756	0.0386814	1.4125	0.128751	protein sfi1 homolog
NF0017280	193.599	0.836753	1.78603	0.128139	6.53002	6.57627e-11	10.182	2.85373e-09	2-hydroxyacid dehydrogenase
NF0068170	7.41201	0.836751	1.78602	0.347012	2.4113	0.0158956	1.79872	0.0669352	histone-lysine n-methyltransferase ash1l-like
NF0062150	2.5776	0.83674	1.78601	0.404702	2.06755	0.0386824	1.41249	0.128751	predicted protein
NF0003720	3.61555	0.836369	1.78555	0.397226	2.10553	0.0352456	1.45289	0.120842	coiled-coil domain-containing protein 147
NF0069400	34.7568	0.836264	1.78542	0.252927	3.30635	0.000945211	3.02447	0.00720246	domain-containing protein
NF0039330	51.2244	0.83557	1.78456	0.182689	4.57374	4.79091e-06	5.31958	7.81382e-05	methylenetetrahydrofolate reductase
NF0098050	7.72685	0.83549	1.78446	0.351467	2.37715	0.0174469	1.75828	0.0718397	unspecified product
NF0102750	89.4446	0.834803	1.78361	0.141046	5.91864	3.24609e-09	8.48864	9.67859e-08	cysteine proteinase rd19a-like
NF0072970	2.71462	0.834798	1.78361	0.404632	2.0631	0.0391027	1.40779	0.129683	mynd finger family protein
NF0115730	22.3164	0.83387	1.78246	0.256393	3.25231	0.00114469	2.94131	0.00844405	cleavage and polyadenylation specificity factor subunit 2
NF0119560	11.7512	0.832969	1.78135	0.300665	2.77043	0.00559828	2.25195	0.0297214	predicted protein
NF0015270	2.8612	0.832883	1.78124	0.40264	2.06855	0.0385879	1.41355	0.128751	smc domain containing protein, structural maintenance of chromosomes protein 4-like
NF0125690	255.222	0.831807	1.77991	0.103269	8.05475	7.96433e-16	15.0989	8.66051e-14	pescadillo homolog
NF0091340	16.8836	0.831725	1.77981	0.303289	2.74235	0.00610014	2.21466	0.0318314	coiled-coil domain-containing protein 42 homolog
NF0015520	19.7539	0.831451	1.77947	0.25005	3.32513	0.000883767	3.05366	0.00683234	predicted protein
NF0039040	155.321	0.830592	1.77841	0.139656	5.9474	2.7244e-09	8.56473	8.33828e-08	membrane protein
NF0067720	6.53687	0.828734	1.77613	0.355021	2.33433	0.0195787	1.70822	0.078544	family phenazine biosynthesis protein, pleckstrin homology domain-containing protein
NF0066310	0.921583	0.828231	1.77551	0.352024	2.35277	0.018634	1.72969	NA	coiled-coil domain-containing protein 56-like
NF0012150	7.55392	0.828048	1.77528	0.341118	2.42745	0.0152053	1.818	0.0647662	small subunit processome component 20 homolog
NF0117810	21.6994	0.827033	1.77403	0.243369	3.39827	0.000678134	3.16868	0.00550307	abc1 family protein
NF0056290	18.5965	0.826588	1.77349	0.2633	3.13933	0.00169333	2.77126	0.0115509	alanine--glyoxylate aminotransferase 2-like, ethanolamine-phosphate phospho-lyase isoform x1
NF0040700	16.2575	0.826274	1.7731	0.28729	2.87609	0.00402633	2.39509	0.0228315	dna ligase 1-like
NF0123050	397.153	0.825617	1.77229	0.138358	5.96724	2.413e-09	8.61744	7.53493e-08	high mobility group protein b3
NF0036290	7.83186	0.825578	1.77225	0.348092	2.37172	0.0177053	1.7519	0.072701	rasgef domain-containing protein
NF0025180	8.78588	0.824498	1.77092	0.334169	2.46731	0.0136132	1.86604	0.0592683	dna-cytosine methyltransferase
NF0016860	24.0134	0.824283	1.77065	0.236764	3.48145	0.000498715	3.30215	0.00428006	ddb1- and cul4-associated factor 13
NF0102960	2.64967	0.823916	1.7702	0.404626	2.03624	0.0417261	1.37959	0.135467	hypothetical protein NAEGRDRAFT 78752
NF0041790	14.77	0.823895	1.77018	0.279868	2.94387	0.00324133	2.48928	0.0190704	peptidase, serine threonine protein kinase
NF0002830	73.6555	0.82276	1.76879	0.164554	4.99994	5.73491e-07	6.24147	1.15234e-05	mrna turnover protein 4 homolog
NF0007200	242.458	0.822151	1.76804	0.172645	4.76211	1.91584e-06	5.71764	3.42516e-05	predicted protein
NF0039110	13.8975	0.820383	1.76587	0.294999	2.78097	0.00541972	2.26602	0.0289142	atpase family aaa domain-containing protein 5
NF0124770	52.3752	0.820355	1.76584	0.176926	4.63671	3.53999e-06	5.451	5.90616e-05	dil domain-containing protein, viral a-type inclusion protein
NF0099740	2.07394	0.819369	1.76463	0.403281	2.03176	0.0421782	1.37491	0.136409	predicted protein
NF0078600	100.948	0.818602	1.7637	0.130633	6.26643	3.69413e-10	9.43249	1.36035e-08	2-hydroxymuconic semialdehyde dehydrogenase
NF0099750	4.90067	0.817643	1.76252	0.376105	2.17397	0.0297071	1.52714	0.106295	unspecified product
NF0072600	39.0585	0.817423	1.76226	0.195445	4.18236	2.88493e-05	4.53986	0.000372943	dihydroxyacetone kinase
NF0030110	2.87523	0.817318	1.76213	0.402344	2.03139	0.0422156	1.37453	0.136409	integral membrane sensor hybrid histidine kinase
NF0030490	37.7485	0.816925	1.76165	0.366476	2.22913	0.025805	1.5883	0.0961367	0
NF0132140	25.0407	0.816487	1.76111	0.387786	2.10551	0.0352473	1.45287	0.120842	predicted protein
NF0013340	2.198	0.816061	1.76059	0.404724	2.01634	0.0437646	1.35888	0.140165	hypothetical protein NAEGRDRAFT 78988
NF0011600	9.73379	0.815642	1.76008	0.328565	2.48244	0.0130487	1.88443	0.0574167	e3 ubiquitin-protein ligase smurf2-like isoform x1
NF0048990	1.5817	0.815006	1.75931	0.400377	2.0356	0.0417909	1.37892	0.135535	hypothetical protein NAEGRDRAFT 78187
NF0046080	3.43056	0.814884	1.75916	0.396414	2.05564	0.0398172	1.39993	0.131365	atpase aaa
NF0054360	8.48873	0.814441	1.75862	0.341011	2.38832	0.0169258	1.77145	0.0702493	predicted protein
NF0018730	30.6288	0.813752	1.75778	0.21133	3.85063	0.000117814	3.9288	0.00126115	dna repair protein rad50-like
NF0065300	17.7321	0.81356	1.75754	0.264042	3.08118	0.00206184	2.68574	0.0134969	cytochrome p450 3a24-like
NF0126320	40.1436	0.813364	1.7573	0.206828	3.93257	8.4043e-05	4.0755	0.000945024	poly
NF0082420	27.1735	0.813156	1.75705	0.234621	3.46582	0.000528612	3.27686	0.00447023	predicted protein
NF0112120	118.499	0.813156	1.75705	0.136316	5.96522	2.44303e-09	8.61207	7.53639e-08	major facilitator family, mfs general substrate transporter, zinc induced facilitator-like 2
NF0121520	1058.88	0.813144	1.75704	0.275256	2.95414	0.00313544	2.5037	0.0185537	unspecified product
NF0130100	2.17737	0.812641	1.75642	0.404668	2.00816	0.0446259	1.35041	0.142135	alkyl hydroperoxide reductase
NF0072230	26.871	0.812582	1.75635	0.227683	3.56892	0.000358453	3.44557	0.0032578	nadph:adrenodoxin mitochondrial
NF0041850	12.8161	0.811757	1.75535	0.288995	2.8089	0.00497108	2.30355	0.0269646	protein rrp5 homolog
NF0025140	2.20655	0.811746	1.75533	0.404113	2.00871	0.0445681	1.35098	0.142	probable cation-transporting atpase 13a3
NF0074680	3.4581	0.811525	1.75507	0.395918	2.04973	0.0403908	1.39372	0.13234	oral-facial-digital syndrome 1 protein
NF0038460	12.0282	0.810689	1.75405	0.298798	2.71317	0.00666433	2.17624	0.0342404	viral a-type inclusion protein
NF0054880	2.96136	0.810637	1.75399	0.404717	2.00297	0.0451801	1.34505	0.143161	0
NF0077410	191.528	0.808999	1.752	0.12135	6.66668	2.61647e-11	10.5823	1.18549e-09	serine threonine-protein kinase rio2 isoform x2
NF0099720	9.21281	0.808838	1.7518	0.325293	2.48649	0.0129009	1.88938	0.0569972	rae1-like protein at1g80670
NF0108170	39.4218	0.808565	1.75147	0.220036	3.67469	0.000238139	3.62317	0.00227746	chromodomain-helicase-dna-binding protein 1-like isoform x2
NF0106440	4.59432	0.808509	1.7514	0.384181	2.1045	0.0353348	1.4518	0.121097	transposase
NF0096830	46.4083	0.80818	1.751	0.182511	4.42811	9.50626e-06	5.02199	0.000140362	chloride channel protein
NF0053370	36.9314	0.807472	1.75014	0.218445	3.69646	0.000218629	3.66029	0.00212939	nuc189-domain-containing protein
NF0063830	41.0667	0.807153	1.74976	0.189596	4.25724	2.06971e-05	4.68409	0.000278461	trna (cytosine -c )-methyltransferase-like
NF0103370	3.04767	0.806125	1.74851	0.400325	2.01368	0.0440434	1.35612	0.140723	bub2 protein, chromosomal replication initiation protein
NF0098130	3.64312	0.805911	1.74825	0.393161	2.04983	0.0403813	1.39382	0.13234	viral a-type inclusion protein
NF0059830	1.20921	0.805887	1.74822	0.369598	2.18044	0.0292248	1.53425	NA	molecular chaperone
NF0025960	13.7658	0.805675	1.74796	0.286377	2.81333	0.0049031	2.30953	0.0266722	m-phase inducer phosphatase 1-b-like
NF0001260	21.2695	0.805322	1.74754	0.241177	3.33913	0.000840417	3.0755	0.00658862	pentatricopeptide repeat-containing protein chloroplastic-like
NF0047540	31.1081	0.805059	1.74722	0.21413	3.75968	0.000170133	3.76921	0.00172617	predicted protein, unspecified product
NF0074700	8.69521	0.803916	1.74583	0.332028	2.42123	0.0154681	1.81056	0.0655534	gpi ethanolamine phosphate transferase 1-like
NF0033430	53.4088	0.803412	1.74522	0.174454	4.60529	4.11896e-06	5.38521	6.81332e-05	protein kri1 homolog
NF0024840	12.8566	0.803257	1.74504	0.302775	2.65298	0.00797844	2.09808	0.039205	leucyl-cystinyl aminopeptidase-like
NF0034140	28.9652	0.802234	1.7438	0.221887	3.61551	0.00029976	3.52323	0.00278181	atp-dependent rna helicase mitochondrial-like
NF0046830	10.1337	0.802125	1.74367	0.309559	2.59118	0.00956469	2.01933	0.044922	PREDICTED: uncharacterized protein C4orf21 homolog
NF0036320	2.17324	0.80024	1.74139	0.404115	1.98023	0.047678	1.32168	0.149436	major antigen-like
NF0028840	6.29239	0.79939	1.74037	0.357691	2.23486	0.0254263	1.59472	0.0949942	probable e3 ubiquitin-protein ligase herc6
NF0095290	5.4418	0.799101	1.74002	0.364447	2.19264	0.0283331	1.54771	0.102545	hypothetical protein NAEGRDRAFT 59473
NF0062790	1.30317	0.798266	1.73901	0.3895	2.04946	0.0404168	1.39344	NA	glucose-1-phosphate thymidylyltransferase, trna pseudouridine synthase-like isoform x1
NF0053120	5.74806	0.797942	1.73862	0.360339	2.21442	0.0267999	1.57187	0.0989766	methyltransferase domain containing protein
NF0128220	5.36999	0.797533	1.73813	0.372086	2.14341	0.0320803	1.49376	0.112488	transmembrane protein
NF0009670	23.7606	0.797078	1.73758	0.247272	3.22349	0.00126637	2.89744	0.00913744	metastasis-associated protein mta3
NF0054990	2.77866	0.796592	1.73699	0.404358	1.97002	0.0488366	1.31125	0.152139	unspecified product
NF0102830	9.40188	0.795773	1.73601	0.32607	2.4405	0.014667	1.83366	0.0629958	transcription intermediary factor 1-alpha-like
NF0083020	103.603	0.795717	1.73594	0.148778	5.34836	8.87566e-08	7.0518	2.08747e-06	polyadenylate-binding protein 4 isoform x3
NF0067200	6.00615	0.795318	1.73546	0.364671	2.18092	0.0291894	1.53478	0.105061	atp-dependent helicase
NF0052450	164.762	0.795233	1.73536	0.1253	6.34663	2.20079e-10	9.65742	8.54702e-09	pyridine nucleotide-disulfide oxidoreductase domain-containing protein 2-like
NF0096430	15.1691	0.795108	1.73521	0.278514	2.85482	0.00430616	2.36591	0.0241223	matrix-binding protein
NF0101080	54.7679	0.794125	1.73402	0.229685	3.45745	0.000545304	3.26336	0.00456958	dynamin-1-like isoform x1
NF0045310	6.44843	0.794108	1.73401	0.353771	2.2447	0.0247876	1.60577	0.0930131	nadh dehydrogenase
NF0031140	3.78732	0.793524	1.7333	0.38763	2.04711	0.0406468	1.39097	0.132991	rna helicase
NF0028670	2.48744	0.79321	1.73293	0.40382	1.96427	0.0494991	1.3054	0.153272	predicted protein
NF0112020	8.20831	0.793177	1.73289	0.338722	2.34167	0.0191975	1.71676	0.0773844	wd40 repeat-containing protein
NF0114590	6.24331	0.79281	1.73245	0.371615	2.13342	0.0328903	1.48293	0.114417	e3 ubiquitin-protein ligase ttc3
NF0027910	14.2892	0.792731	1.73235	0.28858	2.74701	0.00601422	2.22082	0.031473	predicted protein
NF0017860	7.21964	0.792633	1.73223	0.364409	2.17512	0.0296212	1.5284	0.106079	aldehyde dehydrogenase
NF0067320	120.971	0.792301	1.73183	0.130987	6.04868	1.4604e-09	8.83553	4.75297e-08	60s ribosomal export protein
NF0071970	35.6146	0.792264	1.73179	0.204121	3.88135	0.000103879	3.98347	0.00112562	glutamate-rich wd repeat containing 1
NF0007360	1.94113	0.791065	1.73035	0.403607	1.95999	0.0499969	1.30106	0.154452	dynein heavy chain axonemal-like
NF0066410	418.086	0.791019	1.7303	0.105372	7.50694	6.05233e-14	13.2181	4.82256e-12	isocitrate dehydrogenase
NF0042460	35.6113	0.790933	1.73019	0.19696	4.0157	5.92704e-05	4.22716	0.00070611	transcriptional regulator
NF0130080	100.879	0.79087	1.73012	0.163093	4.8492	1.23958e-06	5.90673	2.31463e-05	eukaryotic peptide chain release factor gtp-binding subunit erf3a-like isoform x1
NF0020900	2.45813	0.789424	1.72838	0.404142	1.95333	0.0507801	1.29431	0.156141	morn domain-containing protein
NF0105930	2.44844	0.789233	1.72816	0.404724	1.95005	0.0511699	1.29099	0.157056	guanine nucleotide-binding protein g subunit alpha-like isoform x1
NF0008650	9.19301	0.78891	1.72777	0.320487	2.46159	0.0138322	1.85911	0.0601367	tubulin tyrosine ligase
NF0088030	3.80524	0.787447	1.72602	0.392198	2.00778	0.0446669	1.35001	0.142192	predicted protein
NF0115290	8.08741	0.786946	1.72542	0.329635	2.38732	0.0169715	1.77028	0.0704074	hypothetical protein NAEGRDRAFT 78556
NF0024520	16.7651	0.785467	1.72365	0.266541	2.94689	0.00320986	2.49351	0.0189214	tubulin-tyrosine ligase family protein
NF0023680	119.93	0.785151	1.72327	0.134786	5.82516	5.70591e-09	8.24368	1.64812e-07	acetyl- acetyltransferase
NF0107070	1152.03	0.785086	1.72319	0.0846975	9.26929	1.87392e-20	19.7272	3.60846e-18	delta 9 fatty acid desaturase
NF0075900	1.03446	0.784845	1.72291	0.376907	2.08233	0.037312	1.42815	NA	peptidase t
NF0029450	25.7549	0.783482	1.72128	0.223995	3.49776	0.000469176	3.32866	0.00407958	translocase of chloroplast chloroplastic-like
NF0121120	3.46669	0.782301	1.71987	0.399222	1.95957	0.0500466	1.30063	0.154554	predicted protein
NF0096720	15.1201	0.782023	1.71954	0.283217	2.76122	0.00575862	2.23968	0.0303807	phospholipid-binding protein
NF0011850	13.3266	0.781235	1.7186	0.286694	2.72497	0.00643065	2.19174	0.0332802	aspartyl glutamyl-trna amidotransferase subunit b
NF0010530	6.38577	0.781201	1.71856	0.359783	2.17131	0.0299077	1.52422	0.106732	zinc finger matrin-type protein 2
NF0116300	19.947	0.780901	1.7182	0.265808	2.93784	0.00330511	2.48081	0.0193963	nadh oxidase
NF0040210	1.62067	0.780723	1.71799	0.384678	2.02955	0.0424021	1.37261	0.136661	serine threonine-protein kinase nek11
NF0006190	2.17077	0.780113	1.71727	0.404328	1.9294	0.0536807	1.27018	0.162299	dihydrolipoamide dehydrogenase
NF0115360	3.5893	0.779871	1.71698	0.393971	1.97952	0.0477579	1.32095	0.149636	spfh band 7 phb domain protein
NF0091060	32.3233	0.779791	1.71688	0.228968	3.40567	0.000660008	3.18045	0.00537959	amp deaminase
NF0032790	186.964	0.779551	1.7166	0.116503	6.69126	2.21263e-11	10.6551	1.02257e-09	predicted protein
NF0110540	9.81434	0.779358	1.71637	0.320782	2.42955	0.0151174	1.82052	0.0645108	transferring glycosyl groups
NF0109870	57.7715	0.779258	1.71625	0.173778	4.48423	7.31792e-06	5.13561	0.00011311	ras-related protein rab-33a-like
NF0113290	25.7971	0.779173	1.71615	0.235179	3.31311	0.000922653	3.03496	0.007048	predicted protein, trna pseudouridine synthase mitochondrial
NF0098060	79.2347	0.778949	1.71588	0.208848	3.72975	0.00019167	3.71744	0.00190496	sam-dependent methyltransferase
NF0100350	41.3827	0.778766	1.71566	0.187712	4.14874	3.34311e-05	4.47585	0.000420986	domain-containing protein
NF0010560	16.7848	0.77766	1.71435	0.269183	2.88896	0.00386512	2.41284	0.0220799	hypothetical protein NAEGRDRAFT 79196
NF0010030	20.5962	0.777493	1.71415	0.251125	3.09604	0.00196126	2.70746	0.0129208	hypothetical protein NAEGRDRAFT 58266, sorting and assembly machinery component 50 homolog isoform x1
NF0033280	22.3927	0.777031	1.7136	0.232908	3.33621	0.000849283	3.07095	0.0066244	potential rna pol ii elongation accessory factor
NF0059090	222.889	0.775593	1.71189	0.199434	3.88898	0.000100667	3.99712	0.00110637	sarcoplasmic endoplasmic reticulum calcium atpase 3
NF0115940	24.2953	0.775429	1.7117	0.250353	3.09735	0.00195261	2.70938	0.0128838	dynein heavy chain
NF0116290	28.944	0.774801	1.71095	0.2284	3.3923	0.000693076	3.15922	0.00560955	rna t4 family protein
NF0063560	1266.74	0.774755	1.7109	0.311088	2.49047	0.0127575	1.89424	0.0565248	predicted protein
NF0076380	17.9048	0.774259	1.71031	0.284062	2.72567	0.00641708	2.19266	0.0332286	sec-c motif-containing protein otu-like cysteine protease family protein
NF0131460	3.21265	0.773508	1.70942	0.398816	1.93951	0.0524393	1.28034	0.15965	glycosyl hydrolase family 39
NF0005850	21.3325	0.773305	1.70918	0.24941	3.10054	0.00193169	2.71406	0.012799	wd repeat domain 78, wd repeat-containing protein 78
NF0112830	0.985573	0.773232	1.70909	0.373163	2.0721	0.0382558	1.4173	NA	x-linked retinitis pigmentosa gtpase regulator
NF0078720	12.5118	0.772394	1.7081	0.308706	2.50204	0.0123479	1.90841	0.0551096	unspecified product
NF0129770	43.3084	0.77215	1.70781	0.20188	3.82479	0.000130881	3.88312	0.00137626	predicted protein, short-chain dehydrogenase
NF0089060	5.36223	0.772003	1.70764	0.379396	2.03482	0.0418688	1.37811	0.135692	death ligand signal enhancer-like
NF0114500	177.658	0.771986	1.70762	0.129366	5.96744	2.41011e-09	8.61796	7.53493e-08	inositol -trisphosphate receptor type 2
NF0060240	3.1374	0.771954	1.70758	0.400367	1.92812	0.0538407	1.26889	0.162418	mitochondrial substrate carrier family protein ucpb-like
NF0002900	26.4025	0.771449	1.70698	0.242121	3.18621	0.00144149	2.84119	0.0101708	zinc transporter zip3
NF0062850	40.441	0.770956	1.7064	0.235607	3.27221	0.00106711	2.97179	0.00798003	transcription initiation factor tfiid subunit 11
NF0010870	51.1443	0.769418	1.70458	0.167958	4.581	4.62752e-06	5.33465	7.5858e-05	tetratricopeptide repeat domain 4
NF0047160	3.65416	0.769219	1.70435	0.395561	1.94463	0.0518198	1.2855	0.15839	sugar (and other) transporter family protein
NF0086610	8.03012	0.769153	1.70427	0.331026	2.32354	0.0201501	1.69572	0.080279	sphingosine-1-phosphate lyase
NF0075250	6.29405	0.76876	1.7038	0.352633	2.18006	0.0292531	1.53383	0.10525	sperm flagellar protein 2-like
NF0063060	5.88817	0.768677	1.70371	0.372511	2.0635	0.0390649	1.40821	0.129651	pentatricopeptide repeat-containing protein mitochondrial-like
NF0113360	3.88734	0.768167	1.7031	0.39259	1.95667	0.0503868	1.29768	0.155293	unspecified product
NF0097600	45.2514	0.768029	1.70294	0.232758	3.29969	0.000967924	3.01416	0.00735216	predicted protein
NF0008330	4.31906	0.767772	1.70264	0.380871	2.01583	0.0438175	1.35835	0.140286	protein timeless homolog
NF0027010	10.5976	0.767444	1.70225	0.310577	2.47103	0.0134725	1.87055	0.0589055	px domain-containing protein
NF0130820	6.4603	0.76728	1.70206	0.361195	2.12428	0.0336467	1.47306	0.116609	peptidyl-trna hydrolase mitochondrial
NF0119110	12.7743	0.76684	1.70154	0.403522	1.90037	0.0573845	1.24121	0.170493	electroneutral sodium bicarbonate exchanger 1
NF0014170	10.4246	0.766412	1.70103	0.314499	2.43693	0.0148126	1.82937	0.0633855	unspecified product
NF0081730	8.126	0.766385	1.701	0.33246	2.3052	0.0211555	1.67458	0.0833149	atp-dependent rna helicase ddx51
NF0007990	49.1724	0.765644	1.70013	0.218705	3.50081	0.000463844	3.33363	0.00405228	zinc finger protein zpr1
NF0078470	1461.82	0.765498	1.69996	0.0933427	8.20095	2.38503e-16	15.6225	2.75561e-14	predicted protein
NF0121330	5.23047	0.765461	1.69991	0.374584	2.0435	0.0410034	1.38718	0.133857	prolyl alpha subunit
NF0040230	19.5936	0.765085	1.69947	0.271753	2.81537	0.00487212	2.31228	0.0265368	cell surface antigen
NF0064460	91.1871	0.764361	1.69862	0.199585	3.82975	0.000128272	3.89187	0.0013519	cad protein isoform x2
NF0038390	1.2976	0.763344	1.69742	0.390645	1.95406	0.0506937	1.29505	NA	lyttr dna-binding domain protein
NF0034700	16.9268	0.761596	1.69536	0.287618	2.64794	0.00809831	2.09161	0.039686	kinetoplast dna-associated protein
NF0011450	7.526	0.76154	1.6953	0.354374	2.14897	0.0316365	1.49981	0.11136	serine threonine protein kinase
NF0018560	371.515	0.760833	1.69447	0.134887	5.64051	1.69547e-08	7.77071	4.46417e-07	asparagine--trna cytoplasmic-like
NF0031660	32.7664	0.759483	1.69288	0.240651	3.15595	0.00159974	2.79595	0.0110346	sphingomyelin synthase-related 1-like, sphingomyelin synthase-related protein 1
NF0000730	21.0806	0.759419	1.69281	0.245906	3.08825	0.00201341	2.69607	0.0132173	p protein
NF0010400	35.2171	0.758274	1.69147	0.222707	3.40481	0.000662108	3.17907	0.00539195	double-strand-break repair protein rad21 homolog
NF0105590	58.1109	0.75815	1.69132	0.16764	4.52249	6.11153e-06	5.21385	9.62331e-05	aminotransferase
NF0014760	266.275	0.757911	1.69104	0.269563	2.81163	0.00492916	2.30723	0.0267844	predicted protein
NF0003660	676.913	0.757412	1.69046	0.0897227	8.4417	3.12758e-17	16.5048	4.01503e-15	erg4 erg24 ergosterol biosynthesis protein family protein
NF0123780	14.1684	0.756469	1.68935	0.277495	2.72606	0.00640946	2.19318	0.0332077	pentatricopeptide repeat-containing protein mitochondrial-like
NF0035840	14.6515	0.755712	1.68846	0.301616	2.50554	0.0122265	1.9127	0.0546997	cytochrome p450 4v2-like
NF0104640	13.6092	0.755524	1.68824	0.295594	2.55595	0.0105897	1.97512	0.0488671	rab family protein
NF0064760	2.59606	0.754728	1.68731	0.404106	1.86765	0.0618109	1.20893	0.179716	glycosyltransferase, unspecified product
NF0074920	5.98955	0.754715	1.6873	0.386697	1.9517	0.0509742	1.29265	0.156634	tetratricopeptide repeat protein 1-like
NF0086240	5.89289	0.754138	1.68662	0.371953	2.02751	0.0426105	1.37048	0.137182	abc transporter g family member 1-like
NF0082680	1.72652	0.752882	1.68516	0.396059	1.90093	0.0573111	1.24176	0.170437	viral a-type inclusion protein
NF0007120	21.6977	0.752873	1.68515	0.245038	3.07247	0.00212295	2.67306	0.0137865	butyryl- dehydrogenase
NF0030010	6.77839	0.752431	1.68463	0.358004	2.10174	0.0355764	1.44884	0.121745	kinesin family member 11
NF0044590	50.3747	0.752243	1.68441	0.187277	4.01674	5.90082e-05	4.22909	0.000704667	wd repeat-containing protein 74
NF0116970	1.75902	0.750917	1.68286	0.402017	1.86787	0.06178	1.20915	0.179716	integrator complex subunit 1-like
NF0030220	12.1966	0.750795	1.68272	0.319447	2.3503	0.0187583	1.72681	0.0758925	ase-activating protein, predicted protein, ras gtpase-activating-like protein iqgap3
NF0075590	10.6332	0.750488	1.68236	0.310878	2.41409	0.0157746	1.80204	0.066547	family methyltransferase, predicted protein
NF0036310	738.235	0.749974	1.68176	0.0951996	7.87791	3.32893e-15	14.4777	3.21206e-13	3-hydroxy-3-methylglutaryl-coenzyme a reductase
NF0046560	245.284	0.749845	1.68161	0.110536	6.78373	1.17111e-11	10.9314	5.75776e-10	amino acid dehydrogenase, leucine dehydrogenase
NF0030410	60.7154	0.749043	1.68068	0.167182	4.4804	7.45045e-06	5.12782	0.000114583	long chain fatty acid elongase
NF0047470	1.58919	0.748846	1.68045	0.395245	1.89464	0.0581407	1.23552	0.171966	predicted protein
NF0072210	29.017	0.748626	1.68019	0.213897	3.49994	0.000465364	3.33221	0.00405406	unspecified product
NF0050950	2621.49	0.748249	1.67975	0.107159	6.9826	2.89774e-12	11.5379	1.62326e-10	rrm domain-containing protein
NF0010670	263.5	0.747392	1.67876	0.121662	6.14319	8.08804e-10	9.09216	2.7688e-08	methylthioribose-1-phosphate isomerase
NF0026750	9.05218	0.74728	1.67863	0.322655	2.31603	0.0205564	1.68705	0.0814415	gtp-binding protein 6-like
NF0062010	24.8294	0.747151	1.67847	0.236041	3.16534	0.00154901	2.80994	0.0107651	fimbrial protein
NF0104290	39.4912	0.746929	1.67822	0.206853	3.61091	0.000305123	3.51553	0.00281743	s-adenosylmethionine decarboxylase
NF0054070	40.8022	0.746919	1.67821	0.19741	3.78359	0.00015458	3.81085	0.00158226	farnesyl diphosphate synthase, hypothetical protein
NF0103240	2.9798	0.746351	1.67754	0.401915	1.85699	0.0633133	1.19851	0.183105	predicted protein
NF0034170	8.34233	0.745691	1.67678	0.333424	2.23646	0.0253215	1.59651	0.0947172	unspecified product
NF0010910	19.6237	0.744967	1.67594	0.265904	2.80164	0.00508439	2.29376	0.0274957	exosome complex exonuclease rrp46 homolog isoform x1
NF0099510	11.9517	0.744085	1.67491	0.297739	2.49912	0.0124501	1.90483	0.0554854	diphthine--ammonia ligase-like isoform x1
NF0091890	66.4106	0.744084	1.67491	0.1596	4.66217	3.12887e-06	5.50461	5.27739e-05	family transcriptional regulator
NF0079140	47.5051	0.743547	1.67429	0.214619	3.46449	0.000531236	3.27471	0.00448831	transcription factor iie
NF0022200	2.67046	0.74323	1.67392	0.402685	1.84569	0.0649376	1.1875	0.18623	0
NF0058680	4.70925	0.742518	1.67309	0.383136	1.938	0.0526233	1.27882	0.159947	unspecified product
NF0043700	16.4277	0.741976	1.67247	0.259947	2.85434	0.00431269	2.36525	0.0241443	glycosyltransferase family 1, predicted protein
NF0102720	9.59549	0.741171	1.67153	0.326382	2.27087	0.0231548	1.63536	0.0889159	rab gtpase
NF0052220	185.139	0.740781	1.67108	0.130177	5.69056	1.26625e-08	7.89748	3.44233e-07	unspecified product
NF0091920	35.0397	0.740212	1.67042	0.211286	3.50336	0.00045942	3.33779	0.00401743	phosphoribosylamine--glycine ligase, predicted protein
NF0002710	15.517	0.740157	1.67036	0.28619	2.58624	0.00970299	2.01309	0.045433	ccch-type zinc finger-containing protein
NF0028680	17.6641	0.73992	1.67008	0.263569	2.80731	0.00499564	2.30141	0.0270661	predicted protein
NF0080040	37.3601	0.739297	1.66936	0.209656	3.52623	0.000421519	3.37518	0.00374265	multidrug abc transporter atp-binding protein
NF0080340	68.5291	0.738992	1.66901	0.169983	4.34744	1.37735e-05	4.86096	0.000195558	mitochondrion protein
NF0010540	4.07989	0.738924	1.66893	0.391191	1.88891	0.058904	1.22986	0.17354	predicted protein
NF0093130	6.35929	0.738853	1.66885	0.360337	2.05045	0.0403205	1.39447	0.132251	intraflagellar transport protein 81 homolog
NF0110520	63.8831	0.73852	1.66846	0.171148	4.31511	1.59527e-05	4.79717	0.000222735	g-box binding factor
NF0109580	3.94575	0.738283	1.66819	0.394971	1.86921	0.061594	1.21046	0.179424	hypothetical protein NAEGRDRAFT 79378
NF0100070	13.7523	0.737874	1.66772	0.307593	2.39887	0.0164459	1.78394	0.0687826	unspecified product
NF0131300	21.6857	0.737638	1.66744	0.322604	2.28651	0.0222242	1.65317	0.0863467	5 -nucleotidase, cytochrome c oxidase subunit 2
NF0118030	30.5132	0.736695	1.66635	0.236208	3.11884	0.00181565	2.74097	0.0122277	ras gtpase-activating-like protein iqgap3
NF0007630	11.6382	0.7362	1.66578	0.309875	2.3758	0.0175112	1.75669	0.0720319	mitochondrial carrier (bou s-adenosylmethionine carrier)
NF0031750	6.6231	0.735827	1.66535	0.370354	1.98682	0.0469425	1.32843	0.147431	predicted protein
NF0008340	24.9171	0.735563	1.66505	0.24084	3.05416	0.0022569	2.64649	0.0144363	fyve and coiled-coil domain-containing protein 1, predicted protein
NF0089520	2.11905	0.735049	1.66445	0.404642	1.81654	0.0692874	1.15935	0.194835	armadillo repeat-containing protein 8
NF0024380	32.1388	0.733989	1.66323	0.216457	3.39092	0.000696593	3.15702	0.00563308	g-protein alpha subunit
NF0125420	0.982404	0.733803	1.66302	0.366839	2.00034	0.0454638	1.34233	NA	sh3 and cysteine-rich domain-containing protein isoform x1
NF0014770	28.9569	0.733657	1.66285	0.252615	2.90425	0.00368131	2.434	0.0211925	amino acid permease
NF0062920	12.3789	0.733622	1.66281	0.298897	2.45443	0.0141109	1.85045	0.0612046	peptide chain release factor 1
NF0017940	4.52115	0.733184	1.6623	0.377558	1.94191	0.0521475	1.28277	0.159023	cytosine-5 dna methyltransferase
NF0006270	26.9133	0.733091	1.6622	0.259086	2.82953	0.00466168	2.33146	0.0257088	heat repeat-containing protein 1
NF0065090	4.47454	0.73269	1.66173	0.380338	1.92642	0.0540519	1.26719	0.162896	mitochondrial intermembrane space cysteine motif protein
NF0090870	29.3809	0.73266	1.6617	0.220891	3.31684	0.000910406	3.04076	0.00697174	rna-binding protein nob1 isoformx1
NF0013430	24.9383	0.731881	1.6608	0.223956	3.26796	0.00108324	2.96527	0.00808757	von willebrand factor type a
NF0047780	0.791155	0.731262	1.66009	0.343268	2.1303	0.033147	1.47956	NA	hypothetical protein NAEGRDRAFT 57262
NF0059980	5.63632	0.730881	1.65965	0.362851	2.01427	0.0439808	1.35674	0.140663	greb1-like protein
NF0092120	4.21616	0.73027	1.65895	0.383053	1.90645	0.0565922	1.24724	0.168784	aromatic hydrocarbon catabolism protein
NF0123550	5.85928	0.729876	1.6585	0.356706	2.04615	0.0407412	1.38997	0.133131	histidyl-trna synthetase
NF0052020	3.60531	0.729481	1.65804	0.399604	1.82551	0.0679241	1.16798	0.192348	mitochondrial inner membrane protease atp23-like
NF0080020	58.7775	0.729349	1.65789	0.185329	3.93543	8.30479e-05	4.08067	0.000934972	translation machinery-associated protein 16
NF0064090	4.63077	0.728704	1.65715	0.390525	1.86596	0.062047	1.20728	0.180176	meiosis-specific nuclear structural protein 1-like
NF0079470	25.8106	0.727486	1.65575	0.24819	2.93117	0.00337686	2.47149	0.0197797	niemann-pick c1 protein
NF0129130	8.06188	0.726697	1.65485	0.347441	2.09157	0.036477	1.43798	0.123773	peptidoglycan binding protein
NF0118530	6.20613	0.726094	1.65415	0.356683	2.03568	0.0417822	1.37901	0.135535	predicted protein
NF0011640	4.61969	0.725987	1.65403	0.381016	1.9054	0.0567285	1.2462	0.168925	chromosome segregation protein smc
NF0034840	77.5488	0.725569	1.65355	0.222338	3.26337	0.00110097	2.95822	0.00819348	predicted protein
NF0080170	25.2109	0.725402	1.65336	0.230035	3.15344	0.00161356	2.79222	0.0110968	cyclase dehydrase
NF0025230	39.8791	0.725007	1.65291	0.201272	3.60213	0.000315624	3.50083	0.00289703	predicted protein
NF0059730	229.891	0.7246	1.65244	0.111085	6.52292	6.89525e-11	10.1614	2.97817e-09	ferrochelatase
NF0117680	95.4461	0.724443	1.65226	0.134513	5.38565	7.21823e-08	7.14157	1.72398e-06	lupus la protein
NF0097870	2.6469	0.724159	1.65194	0.403423	1.79504	0.072648	1.13878	0.201405	unspecified product
NF0101870	3.80613	0.723074	1.6507	0.400086	1.8073	0.0707156	1.15048	0.198101	3-ketoacyl- thiolase
NF0087130	1.794	0.723065	1.65068	0.402617	1.79591	0.0725088	1.13961	0.2012	pentatricopeptide repeat-containing protein mitochondrial-like
NF0126880	129.15	0.722643	1.6502	0.135714	5.32474	1.01097e-07	6.99526	2.3597e-06	long-chain-fatty-acid-- ligase 5-like
NF0073570	2.84745	0.722296	1.64981	0.402188	1.79592	0.0725074	1.13962	0.2012	predicted protein
NF0074930	9.34502	0.721346	1.64872	0.318411	2.26546	0.0234845	1.62922	0.0896051	nuclear pore membrane glycoprotein 210
NF0019850	14.7459	0.721304	1.64867	0.327883	2.19988	0.0278151	1.55572	0.101338	unspecified product
NF0094410	2.22769	0.721261	1.64862	0.404579	1.78274	0.0746281	1.1271	0.205233	atp-dependent rna helicase
NF0123130	70.6543	0.7212	1.64855	0.162109	4.44886	8.63275e-06	5.06385	0.000129114	pseudouridylate synthase 7 homolog
NF0113760	46.5855	0.720914	1.64823	0.180434	3.99545	6.45717e-05	4.18996	0.000755489	ankyrin repeat protein
NF0008440	11.11	0.720726	1.64801	0.34216	2.1064	0.0351694	1.45383	0.120665	nhl repeat-containing protein
NF0037030	2.45774	0.720701	1.64798	0.404243	1.78284	0.0746121	1.12719	0.205233	likely pheromone pathway map kinase kinase
NF0094390	4.08208	0.720589	1.64785	0.388895	1.85291	0.0638951	1.19453	0.184384	unspecified product
NF0101640	16.9117	0.720271	1.64749	0.268403	2.68354	0.00728466	2.13759	0.0365142	mrna (2 -o-methyladenosine-n6-)-methyltransferase
NF0055970	17.4917	0.720163	1.64737	0.2597	2.77306	0.00555323	2.25545	0.0295671	dead-domain-containing protein
NF0091000	22.8063	0.720047	1.64724	0.267856	2.68819	0.00718408	2.14363	0.0361276	importin subunit alpha-1-like
NF0087970	47.5838	0.719074	1.64613	0.198064	3.63052	0.000282852	3.54844	0.00265691	transcription elongation factor
NF0019910	47.0757	0.719041	1.64609	0.176474	4.07449	4.61149e-05	4.33616	0.000563065	aldehyde reductase, aldo keto reductase, aldose reductase-like, protein-export membrane protein
NF0098520	0.934886	0.718098	1.64501	0.365576	1.96429	0.0494964	1.30543	NA	oral cancer overexpressed 1 isoform x1
NF0085050	3.28017	0.717967	1.64486	0.399246	1.79831	0.0721283	1.14189	0.200707	pseudouridine synthase
NF0011280	147.337	0.71775	1.64462	0.120319	5.96539	2.44056e-09	8.61251	7.53639e-08	nadph--cytochrome p450 reductase
NF0011650	2.61107	0.717057	1.64382	0.403954	1.7751	0.075882	1.11986	0.207569	rem2- and rab-like small gtpase 1-like
NF0035090	16.4922	0.717054	1.64382	0.272505	2.63134	0.00850484	2.07033	0.0410283	aminoalcoholphosphotransferase 1
NF0116060	4.51733	0.71695	1.6437	0.378121	1.89609	0.0579486	1.23696	0.171618	gtp-binding protein ychf family
NF0054890	42.9969	0.71658	1.64328	0.198262	3.61431	0.000301147	3.52122	0.00279188	enoyl - hydratase
NF0039560	12.0073	0.71612	1.64276	0.309671	2.31252	0.0207489	1.68301	0.0820632	predicted protein
NF0097710	207.341	0.715817	1.64241	0.106355	6.73046	1.69126e-11	10.7718	8.05791e-10	2-oxoglutarate and iron-dependent oxygenase domain-containing protein 1-like
NF0030780	2.71694	0.715353	1.64188	0.403641	1.77225	0.0763531	1.11717	0.208509	predicted protein
NF0070920	52.2034	0.714452	1.64086	0.180224	3.96424	7.36311e-05	4.13294	0.000847537	leucine-rich repeat and wd repeat-containing protein 1 isoform x1
NF0042500	3.4392	0.714155	1.64052	0.398025	1.79425	0.0727735	1.13803	0.201632	histone -like
NF0113790	6.08445	0.714118	1.64048	0.361809	1.97374	0.0484113	1.31505	0.151295	predicted protein
NF0059890	13.3538	0.714106	1.64047	0.284397	2.51095	0.0120406	1.91935	0.0540775	nucleosome-remodeling factor subunit nurf301 isoform x3
NF0055960	6.10525	0.713919	1.64025	0.3554	2.00878	0.0445608	1.35105	0.142	predicted protein
NF0126140	55.6179	0.713856	1.64018	0.217905	3.276	0.00105287	2.97762	0.0078927	predicted protein
NF0095500	111.601	0.7137	1.64	0.156695	4.5547	5.24594e-06	5.28018	8.4181e-05	hypothetical protein NAEGRDRAFT 77707
NF0107060	266.203	0.71348	1.63975	0.11883	6.00422	1.92256e-09	8.71612	6.14885e-08	high mobility group protein b3-like
NF0091310	33.0662	0.713457	1.63973	0.235986	3.0233	0.00250034	2.602	0.0156258	hydrocephalus-inducing protein homolog
NF0080440	26.0376	0.713223	1.63946	0.226398	3.15031	0.00163096	2.78756	0.0111915	inositol -trisphosphate receptor type 2
NF0118590	81.2997	0.712853	1.63904	0.181779	3.92155	8.79814e-05	4.05561	0.000983328	molecular chaperone hsp90
NF0114270	311.324	0.711939	1.638	0.101377	7.02268	2.17651e-12	11.6622	1.24953e-10	fumarate hydratase
NF0096350	5.49113	0.711459	1.63746	0.371921	1.91293	0.0557567	1.2537	0.166729	small mechanosensitive ion channel protein
NF0126790	26.5733	0.711085	1.63704	0.235711	3.01677	0.00255484	2.59264	0.0158805	tata-binding protein-associated factor 172, tata-binding protein-associated factor 172- partial
NF0006050	3.35635	0.710873	1.63679	0.395783	1.79612	0.0724758	1.13981	0.2012	mt-a70 protein
NF0008050	0.910518	0.710827	1.63674	0.36707	1.93649	0.0528077	1.2773	NA	3-methyladenine dna glycosylase
NF0020990	336.894	0.710293	1.63614	0.09864	7.20086	5.98329e-13	12.2231	4.0075e-11	solute carrier family 35 member f6
NF0038770	151.471	0.710122	1.63594	0.125667	5.65083	1.59676e-08	7.79676	4.25327e-07	upf0661 tpr repeat-containing
NF0005670	0.927208	0.710119	1.63594	0.366468	1.93774	0.052655	1.27856	NA	unspecified product
NF0115230	6.60939	0.709876	1.63566	0.361308	1.96474	0.0494446	1.30588	0.153258	dynein heavy chain axonemal
NF0038930	16.6392	0.709445	1.63517	0.265804	2.66905	0.00760652	2.11881	0.0377589	predicted protein
NF0057060	10.2791	0.708355	1.63394	0.321059	2.20631	0.0273626	1.56284	0.100402	cytochrome b5 isoform a-like
NF0056780	59.67	0.707502	1.63297	0.185173	3.82076	0.000133041	3.87602	0.00139263	dead-box rna helicase
NF0022520	24.7495	0.7068	1.63218	0.228013	3.09983	0.00193634	2.71302	0.0128114	hypothetical protein NAEGRDRAFT 57269
NF0073950	3.36824	0.706719	1.63209	0.397374	1.77847	0.0753262	1.12305	0.206599	phosphorylated ctd-interacting factor 1
NF0128520	64.9551	0.706455	1.63179	0.169123	4.17716	2.95172e-05	4.52993	0.000380512	high mobility group protein b2-like
NF0102220	25.4114	0.706252	1.63156	0.225027	3.13852	0.00169802	2.77006	0.0115744	nuclear transcription factor y subunit b-6
NF0001770	14.1983	0.705792	1.63104	0.298592	2.36373	0.0180919	1.74252	0.0738293	pachytene checkpoint protein 2 homolog
NF0126380	1259.4	0.705641	1.63087	0.116941	6.03418	1.59771e-09	8.7965	5.14553e-08	cysteine desulfurase
NF0033740	44.42	0.705414	1.63061	0.191324	3.68702	0.000226899	3.64417	0.00219146	dna-directed rna polymerase iii subunit rpc3
NF0125490	60.0572	0.70513	1.63029	0.188029	3.75011	0.00017676	3.75262	0.00177973	udp-n-acetylglucosamine--dolichyl-phosphate n-acetylglucosaminephosphotransferase-like
NF0001620	29.809	0.7046	1.62969	0.395112	1.78329	0.0745391	1.12762	0.20511	carbonate dehydratase
NF0014130	6.23524	0.703837	1.62883	0.369221	1.90628	0.0566142	1.24707	0.168784	unspecified product
NF0097230	1.64988	0.703774	1.62876	0.398948	1.76407	0.0777197	1.10947	0.211159	hypothetical protein NAEGRDRAFT 58757
NF0043470	6.98886	0.703666	1.62864	0.346608	2.03015	0.0423415	1.37323	0.136601	transmembrane protein 56-like
NF0052750	0.748974	0.703666	1.62864	0.339777	2.07096	0.0383624	1.41609	NA	ubiquitin carboxyl-terminal hydrolase 2-like
NF0024010	7.19619	0.703348	1.62828	0.343565	2.0472	0.0406382	1.39107	0.132991	parp domain-containing protein
NF0105190	6.2633	0.703188	1.6281	0.352753	1.99343	0.0462146	1.33522	0.145839	predicted protein
NF0074410	27.0158	0.702559	1.62739	0.228249	3.07803	0.00208373	2.68116	0.0136073	probable atp-dependent rna helicase ddx49 isoform x1
NF0065740	12.617	0.702325	1.62712	0.296176	2.3713	0.0177254	1.7514	0.072719	hypothetical protein
NF0008720	5.36565	0.701192	1.62585	0.372849	1.88063	0.0600222	1.22169	0.17601	cnh domain-containing protein
NF0041460	11.0492	0.701187	1.62584	0.310939	2.25506	0.0241294	1.61745	0.0915472	dead deah box helicase
NF0127740	1.71491	0.701002	1.62563	0.401062	1.74786	0.0804875	1.09427	0.217401	hemolysin-type calcium-binding region, unspecified product
NF0028490	55.5091	0.700976	1.6256	0.198822	3.52564	0.000422461	3.37421	0.00374741	mediator of rna polymerase ii transcription subunit 13-like isoform 1
NF0007860	7.23535	0.700974	1.6256	0.343175	2.04261	0.0410906	1.38626	0.133968	ephrin type-a receptor 2-like isoform x1
NF0042010	11.1318	0.700586	1.62516	0.3071	2.2813	0.0225308	1.64722	0.0872078	anti-sigma regulatory factor (ser thr protein kinase)
NF0013650	12.6509	0.700466	1.62503	0.303638	2.30691	0.0210596	1.67655	0.0830081	syntaxin-19 isoform x1
NF0108780	241.713	0.699639	1.6241	0.122121	5.72906	1.00988e-08	7.99573	2.81155e-07	ras-related protein rap-1b precursor
NF0111510	33.6485	0.699519	1.62396	0.256301	2.72928	0.00634722	2.19742	0.0329222	guanyl-specific ribonuclease t1
NF0080500	4.48769	0.698468	1.62278	0.377976	1.84792	0.0646146	1.18967	0.185764	rho gtpase-activating protein 17
NF0068750	46.1047	0.698428	1.62274	0.181652	3.84486	0.000120622	3.91857	0.00128446	serine threonine dehydratase
NF0010070	1.21236	0.69829	1.62258	0.384221	1.81742	0.069153	1.16019	NA	unspecified product
NF0095200	32.6614	0.697908	1.62215	0.214476	3.25401	0.00113787	2.94391	0.00841386	predicted protein
NF0115400	149.059	0.697615	1.62182	0.138308	5.04394	4.56043e-07	6.34099	9.36713e-06	predicted protein
NF0116580	4.16738	0.697173	1.62132	0.389157	1.79149	0.0732139	1.13541	0.202428	chymotrypsin b-like
NF0123750	0.892908	0.69709	1.62123	0.366007	1.90458	0.0568344	1.24539	NA	zinc finger protein
NF0032010	8.6941	0.696886	1.621	0.336058	2.07371	0.0381066	1.419	0.127847	dynein regulatory complex protein 1
NF0100720	4.59771	0.696878	1.62099	0.392839	1.77395	0.0760706	1.11878	0.207962	unspecified product
NF0100840	0.728938	0.6966	1.62068	0.339203	2.05363	0.0400112	1.39782	NA	abc transporter permease
NF0067990	29.0094	0.696311	1.62036	0.234697	2.96686	0.0030086	2.52164	0.0179178	unspecified product
NF0024590	31.7354	0.696188	1.62022	0.223243	3.11853	0.00181757	2.74051	0.0122277	acyl- -binding domain-containing protein 5-like isoform x2
NF0024610	19.4191	0.696167	1.62019	0.26791	2.59851	0.00936302	2.02858	0.0441994	predicted protein
NF0122080	123.442	0.695773	1.61975	0.11821	5.88589	3.95907e-09	8.40241	1.1654e-07	signal recognition particle receptor subunit alpha-like
NF0032030	81.6534	0.695647	1.61961	0.151886	4.58005	4.64873e-06	5.33267	7.60499e-05	probable rna-binding protein 19
NF0077430	1.50143	0.695284	1.6192	0.39281	1.77003	0.0767225	1.11508	0.209188	spermatogenesis-associated protein 5-like protein 1
NF0058310	3.99961	0.695228	1.61914	0.387354	1.79481	0.0726833	1.13857	0.201443	bardet-biedl syndrome 2 protein homolog
NF0038620	4.2403	0.695171	1.61908	0.385261	1.80441	0.0711665	1.14772	0.19909	autoinhibited ca(2+)-atpase 10 isoform 1
NF0087090	43.5965	0.695072	1.61896	0.190624	3.6463	0.000266039	3.57506	0.00250662	predicted protein
NF0129450	23.8131	0.694716	1.61857	0.247503	2.8069	0.00500206	2.30085	0.027085	transcriptional activator myb-like
NF0015870	12.6452	0.693858	1.6176	0.287092	2.41685	0.0156556	1.80533	0.0661657	x-linked retinitis pigmentosa gtpase regulator-like isoform x1
NF0098850	57.4876	0.693768	1.6175	0.173544	3.99766	6.3972e-05	4.19401	0.000750372	fatty acyl-, nadbinding domain 4 domain containing protein
NF0017150	11.1149	0.693726	1.61746	0.302123	2.29617	0.0216663	1.66422	0.0848206	pwi domain-containing protein
NF0037800	10.8288	0.693712	1.61744	0.315423	2.19931	0.0278561	1.55508	0.101368	predicted protein
NF0106600	2.08956	0.693104	1.61676	0.404459	1.71366	0.086592	1.06252	0.228986	unspecified product
NF0084820	26.966	0.693047	1.61669	0.232101	2.98598	0.00282675	2.54871	0.0171104	guanylate kinase
NF0032110	1.46316	0.692629	1.61623	0.393331	1.76093	0.0782498	1.10652	0.212287	mannose-specific lectin-like, unspecified product
NF0082010	10.5297	0.692362	1.61593	0.313471	2.2087	0.0271958	1.5655	0.0999883	predicted protein
NF0042910	48.2397	0.692214	1.61576	0.182628	3.7903	0.000150466	3.82256	0.00154873	rna recognition motif-containing protein rrm
NF0099190	1.60213	0.691822	1.61532	0.391186	1.76853	0.0769731	1.11366	0.209809	ccr4-not complex subunit 1, predicted protein
NF0095010	10.3768	0.690805	1.61418	0.307363	2.24752	0.0246066	1.60895	0.0926056	far upstream element-binding protein 2 isoform x1
NF0040740	0.965386	0.69068	1.61404	0.362276	1.9065	0.056585	1.2473	NA	regulator of g protein
NF0121650	11.6831	0.69059	1.61394	0.299215	2.308	0.0209991	1.6778	0.0828402	hmg-box domain-containing protein
NF0017960	1.22619	0.69047	1.61381	0.378663	1.82344	0.0682363	1.16598	NA	dna (cytosine-5)-methyltransferase 1 isoform x2
NF0055440	6.90569	0.690124	1.61342	0.350022	1.97166	0.0486486	1.31293	0.151707	g-protein alpha subunit
NF0104330	10.0317	0.690107	1.6134	0.318878	2.16417	0.0304511	1.5164	0.108254	unspecified product
NF0077320	466.709	0.68996	1.61324	0.141028	4.89238	9.96253e-07	6.00163	1.89473e-05	proliferation-associated protein 2g4
NF0086830	10.5305	0.689703	1.61295	0.311185	2.21638	0.0266658	1.57404	0.0987469	f-box lrr-repeat protein 7-like
NF0031690	2.51799	0.689158	1.61234	0.40376	1.70685	0.0878502	1.05626	0.231075	histone -like
NF0046970	9.52888	0.688603	1.61172	0.324256	2.12364	0.0337006	1.47236	0.116708	predicted protein
NF0112180	4.76083	0.687954	1.611	0.376502	1.82723	0.0676658	1.16963	0.191912	protein rrnad1-like, protein rrnad1-like isoform x2
NF0062470	6.00728	0.687672	1.61068	0.356435	1.92931	0.0536928	1.27008	0.162299	hypothetical protein NAEGRDRAFT 78093
NF0094450	1.47178	0.687397	1.61037	0.39295	1.74932	0.0802354	1.09563	0.216973	adenylyl cyclase
NF0000740	42.5571	0.687321	1.61029	0.198589	3.46102	0.000538135	3.26911	0.00452592	threonine dehydratase
NF0001780	3.13979	0.687149	1.6101	0.399026	1.72206	0.0850581	1.07028	0.225788	wd-40 repeat-containing protein
NF0065180	5.26105	0.687046	1.60998	0.38143	1.80124	0.071665	1.14469	0.2	predicted protein
NF0128700	24.9999	0.68613	1.60896	0.4042	1.6975	0.0896023	1.04768	0.234483	fatty-acyl, predicted protein
NF0084550	11.1757	0.685745	1.60853	0.29709	2.3082	0.0209879	1.67803	0.0828313	atp-dependent rna helicase
NF0098140	1.14917	0.685625	1.6084	0.36071	1.90076	0.0573331	1.24159	NA	unspecified product
NF0038740	7.44789	0.685589	1.60836	0.35199	1.94775	0.0514447	1.28866	0.15766	domain containing protein
NF0047020	1.30408	0.685485	1.60824	0.380121	1.80333	0.0713359	1.14669	NA	predicted protein
NF0023910	439.862	0.684953	1.60765	0.0901844	7.59503	3.07719e-14	13.5118	2.6094e-12	tail tape measure protein
NF0019620	4.11594	0.68493	1.60762	0.385884	1.77496	0.0759042	1.11973	0.207569	store-operated calcium entry-associated regulatory factor
NF0109920	0.694856	0.684212	1.60682	0.338128	2.02353	0.043019	1.36634	NA	unspecified product
NF0075570	7.88766	0.683506	1.60604	0.347604	1.96634	0.0492598	1.30751	0.152925	dihydroxy-acid dehydratase, mitochondrial inner membrane protease atp23 homolog, trypsin-like protein
NF0120400	18.6513	0.683277	1.60578	0.258173	2.64659	0.00813089	2.08986	0.0397639	predicted protein
NF0051650	61.5051	0.683059	1.60554	0.158865	4.29961	1.711e-05	4.76675	0.000236394	phospholipase d3-like
NF0089740	365.412	0.682612	1.60504	0.0952679	7.16518	7.76827e-13	12.1097	5.0174e-11	cmf receptor cmfr1
NF0019880	17.0659	0.681944	1.6043	0.258665	2.6364	0.00837898	2.07681	0.0405481	low quality protein: coiled-coil domain-containing protein 67
NF0053700	1.07824	0.681696	1.60402	0.355595	1.91705	0.0552311	1.25782	NA	unspecified product
NF0000390	4.89373	0.681532	1.60384	0.394905	1.72581	0.0843813	1.07375	0.224479	wd repeat-containing protein 61
NF0113660	6.23537	0.681025	1.60328	0.355739	1.9144	0.0555697	1.25516	0.166493	molecular chaperone
NF0108300	10.0832	0.68098	1.60323	0.314739	2.16363	0.0304924	1.51581	0.108317	predicted protein
NF0099910	47.5675	0.68092	1.60316	0.199318	3.41625	0.000634907	3.19729	0.00520252	flap endonuclease 1-like
NF0005920	3.99658	0.679931	1.60206	0.391528	1.73661	0.0824568	1.08377	0.220815	cryptochrome dash
NF0069230	14.5058	0.679533	1.60162	0.288951	2.35172	0.0186867	1.72847	0.0757883	hypothetical protein CONPUDRAFT 153112
NF0105910	100.969	0.679132	1.60118	0.145662	4.66239	3.12561e-06	5.50507	5.27739e-05	asparagine synthase, asparagine synthetase domain-containing protein 1, asparagine synthetase domain-containing protein 1-like, cytochrome p450, myosin heavy chain mya2-related, zona pellucida sperm-binding protein 2-like
NF0048660	1.0872	0.679132	1.60118	0.384232	1.76751	0.0771436	1.1127	NA	predicted protein
NF0032500	8.69684	0.678599	1.60058	0.332756	2.03933	0.041417	1.38282	0.1347	ribosomal large subunit pseudouridine synthase d
NF0047740	40.2019	0.677687	1.59957	0.188753	3.59033	0.00033026	3.48114	0.0030164	g-protein alpha subunit
NF0114040	40.8133	0.67675	1.59853	0.226081	2.9934	0.00275892	2.55926	0.016845	ubx domain-containing protein 1-a-like
NF0046610	2.19266	0.676731	1.59851	0.402436	1.68159	0.0926489	1.03316	0.240414	ankyrin repeat protein
NF0085870	10.9694	0.676714	1.5985	0.306936	2.20474	0.0274724	1.5611	0.100725	cell division cycle protein 123 homolog
NF0076610	26.8969	0.676531	1.59829	0.225793	2.99624	0.00273335	2.56331	0.0167479	hypothetical protein NAEGRDRAFT 77678
NF0119890	2.45347	0.675743	1.59742	0.403705	1.67385	0.0941593	1.02614	0.243308	guanylyl cyclase
NF0027260	19.5137	0.67476	1.59633	0.246562	2.73667	0.00620645	2.20716	0.0322826	serine threonine-protein kinase nek11, unspecified product
NF0065670	4.95651	0.673938	1.59542	0.375806	1.79331	0.0729227	1.13714	0.201925	predicted protein
NF0093600	11.8623	0.672436	1.59376	0.303673	2.21434	0.0268052	1.57178	0.0989766	glucocorticoid receptor dna binding factor
NF0018060	4.51085	0.671594	1.59283	0.393162	1.70819	0.0876016	1.05749	0.230553	general transcription factor 3c polypeptide 5
NF0042280	259.975	0.671361	1.59257	0.189836	3.53654	0.000405408	3.39211	0.00362748	ankyrin repeat protein
NF0087220	3.70152	0.671315	1.59252	0.392186	1.71173	0.0869471	1.06075	0.229295	protein fam227b
NF0118550	11.9911	0.671124	1.59231	0.297506	2.25583	0.0240812	1.61832	0.0914848	tbcc domain-containing protein 1
NF0079170	1.87318	0.670747	1.5919	0.399698	1.67813	0.0933209	1.03002	0.241683	px domain containing protein
NF0115260	3.69295	0.670693	1.59184	0.39344	1.70469	0.0882521	1.05427	0.231893	predicted protein
NF0104080	3.56176	0.670521	1.59165	0.394175	1.70107	0.0889291	1.05096	0.233117	sodium glucose cotransporter 1-like, sss sodium solute transporter superfamily protein
NF0090030	145.219	0.670229	1.59133	0.127835	5.24291	1.58063e-07	6.80117	3.56337e-06	90s preribosome ssu processome component krr1
NF0054550	5.61665	0.670063	1.59114	0.365459	1.83348	0.0667308	1.17567	0.189841	predicted protein
NF0092320	27.6815	0.670044	1.59112	0.286618	2.33776	0.0193995	1.71221	0.0779948	n-acetylglucosamine-1-phosphotransferase subunits alpha beta, unspecified product
NF0063000	4.33512	0.669546	1.59057	0.400293	1.67264	0.0943984	1.02504	0.243586	unspecified product
NF0089010	7.90014	0.669317	1.59032	0.340965	1.96301	0.0496454	1.30412	0.153521	duf862 duf1000 domain-containing protein
NF0039130	1.15319	0.668947	1.58991	0.384228	1.74102	0.0816809	1.08788	NA	ab-hydrolase associated lipase region containing protein
NF0007920	28.4171	0.668618	1.58955	0.223792	2.98768	0.00281107	2.55113	0.017049	eukaryotic translation initiation factor sui1 family protein isoform 1
NF0104620	8.01611	0.668184	1.58907	0.33298	2.00668	0.0447839	1.34888	0.142247	rcc1 domain-containing protein
NF0068350	284.744	0.667952	1.58882	0.248895	2.68367	0.00728183	2.13776	0.0365142	ribosome maturation protein sbds-like
NF0027460	41.0579	0.667785	1.58863	0.190067	3.51342	0.000442374	3.35421	0.00389787	atpase aaa
NF0086400	7.08404	0.667618	1.58845	0.357357	1.86821	0.061733	1.20948	0.179659	myb transcription factor
NF0029590	17.0991	0.667447	1.58826	0.29127	2.29151	0.0219341	1.65888	0.0855065	ribosomal rna processing brix domain protein isoform 1
NF0101600	11.7324	0.667005	1.58777	0.320103	2.08372	0.0371855	1.42963	0.125624	poly -specific ribonuclease parn
NF0068580	3.08344	0.66658	1.58731	0.399641	1.66795	0.0953263	1.02079	0.245251	alpha beta hydrolase fold protein
NF0076250	9.82566	0.666494	1.58721	0.316729	2.1043	0.035352	1.45159	0.121111	mitochondrial helicase
NF0112630	14.7347	0.665981	1.58665	0.27533	2.41885	0.0155697	1.80772	0.0658537	rod shape-determining protein
NF0131430	2.19009	0.665934	1.58659	0.40445	1.64651	0.0996578	1.00149	0.252159	patatin family protein
NF0051850	42.9063	0.665755	1.5864	0.20755	3.20768	0.0013381	2.87351	0.00959508	negative elongation factor b-like
NF0096710	9.74851	0.665608	1.58624	0.338253	1.96778	0.049093	1.30898	0.152652	nucleolar pre-ribosomal-associated protein 1
NF0130520	5.58791	0.665602	1.58623	0.370066	1.79861	0.0720809	1.14218	0.200707	predicted protein
NF0022240	7.08345	0.664908	1.58547	0.349869	1.90045	0.0573741	1.24128	0.170493	unspecified product
NF0003460	32.5416	0.663958	1.58442	0.349553	1.89945	0.0575053	1.24029	0.170633	rwp-rk domain-containing protein
NF0030290	3.78169	0.663391	1.5838	0.395375	1.67788	0.093371	1.02979	0.241745	nexus protein
NF0023980	1.80557	0.663352	1.58376	0.397384	1.6693	0.0950584	1.02201	0.244742	low quality protein: mau2 chromatid cohesion factor homolog
NF0064320	58.8534	0.663287	1.58369	0.177675	3.73315	0.000189102	3.7233	0.00188551	equilibrative nucleotide transporter 1-like
NF0095820	13.632	0.663274	1.58367	0.316833	2.09345	0.0363089	1.43999	0.123293	f-box only protein 42-like
NF0025420	29.5332	0.663167	1.58355	0.222124	2.98556	0.00283056	2.54813	0.0171111	acyltransferase domain-containing protein
NF0019540	15.6183	0.663054	1.58343	0.27745	2.38981	0.016857	1.77322	0.0701414	nhl domain-containing protein kinase
NF0117080	1.12473	0.662397	1.58271	0.384026	1.72488	0.08455	1.07289	NA	ephrin type-a receptor 1
NF0069760	3.42808	0.662363	1.58267	0.394663	1.6783	0.0932883	1.03017	0.241666	abc transporter aaa atpase, abc transporter family protein, atp-binding cassette
NF0024880	7.90546	0.662302	1.58261	0.344073	1.92489	0.0542435	1.26565	0.16326	unspecified product
NF0119900	1.47245	0.662262	1.58256	0.392385	1.68779	0.0914521	1.03881	0.237842	guanylate cyclase
NF0068950	25.2938	0.661903	1.58217	0.230619	2.87011	0.00410323	2.38687	0.0231964	unspecified product
NF0001750	53.1393	0.660956	1.58113	0.203135	3.25379	0.00113878	2.94356	0.00841388	casein kinase ii alpha subunit
NF0044280	11.7658	0.660225	1.58033	0.297791	2.21708	0.0266177	1.57483	0.0986084	ring finger protein nhl-1- partial
NF0068720	6.02631	0.659883	1.57995	0.363134	1.81719	0.0691879	1.15997	0.194692	nedd4-binding protein 2-like
NF0019180	3.90381	0.659756	1.57982	0.388644	1.69758	0.0895862	1.04776	0.234483	dexh-box helicase
NF0054140	4.05095	0.659569	1.57961	0.38625	1.70762	0.0877068	1.05697	0.230764	lysyl-trna synthetase
NF0074560	103.962	0.659453	1.57948	0.292449	2.25494	0.0241373	1.61731	0.0915472	polysaccharide deacetylase
NF0103920	343.596	0.659095	1.57909	0.0934782	7.05079	1.77907e-12	11.7498	1.0541e-10	soluble inorganic pyrophosphatase, soluble inorganic pyrophosphatase-like
NF0103730	12.1613	0.658967	1.57895	0.295925	2.22681	0.0259603	1.58569	0.0965598	histidine kinase
NF0060050	17.4112	0.657879	1.57776	0.275317	2.38953	0.0168698	1.77289	0.0701414	penicillin amidase
NF0120610	0.831886	0.657723	1.57759	0.362852	1.81265	0.0698858	1.15561	NA	monoglyceride lipase-like
NF0019200	25.32	0.656531	1.57629	0.226744	2.89547	0.0037859	2.42183	0.0217214	serine threonine kinase, serine threonine-protein kinase sepa-like
NF0075400	298.12	0.656363	1.5761	0.100366	6.53972	6.16341e-11	10.2102	2.68719e-09	Hypothetical protein NAEGRDRAFT 80204
NF0115600	6.7513	0.656046	1.57576	0.349291	1.87822	0.060351	1.21932	0.176694	predicted protein
NF0115720	21.9787	0.655921	1.57562	0.246836	2.65731	0.0078766	2.10366	0.0388543	cleavage stimulation factor subunit 3
NF0023500	216.885	0.655594	1.57526	0.117742	5.56806	2.57584e-08	7.58908	6.63189e-07	hypothetical protein NAEGRDRAFT 81954
NF0123660	3.94069	0.654833	1.57443	0.39134	1.67331	0.0942667	1.02564	0.243382	regulator of g-protein signaling protein
NF0127020	9.81912	0.654414	1.57398	0.317484	2.06125	0.0392792	1.40584	0.130153	endonuclease exonuclease phosphatase family protein
NF0043000	34.7799	0.654209	1.57375	0.207957	3.14588	0.00165586	2.78098	0.0113287	fermentation associated protein
NF0024920	104.523	0.653396	1.57287	0.15343	4.25859	2.05723e-05	4.68672	0.000277186	rna 3 -terminal phosphate cyclase-like protein
NF0121500	6.95427	0.653194	1.57265	0.355896	1.83535	0.0664538	1.17748	0.189286	predicted protein
NF0079690	28.8629	0.652369	1.57175	0.250868	2.60045	0.00931017	2.03104	0.0440398	structural maintenance of chromosomes protein 6-like isoform x1
NF0051320	8.31776	0.652025	1.57137	0.336547	1.9374	0.0526969	1.27821	0.160118	unspecified product
NF0007820	57.0432	0.651625	1.57094	0.183198	3.55694	0.000375206	3.42573	0.00339337	transmembrane protein 97
NF0037740	80.4961	0.651383	1.57067	0.162622	4.00551	6.18841e-05	4.20842	0.000733327	fh2 domain-containing protein
NF0058450	10.89	0.651239	1.57052	0.312036	2.08706	0.0368824	1.43318	0.124793	inner mitochondrial membrane protein sco1p
NF0015150	1.15522	0.650983	1.57024	0.384814	1.69168	0.0907066	1.04236	NA	proline iminopeptidase
NF0086120	1.13387	0.650786	1.57002	0.382128	1.70305	0.0885578	1.05277	NA	type a von willebrand factor domain-containing protein
NF0066940	12.1414	0.650591	1.56981	0.309674	2.10089	0.0356504	1.44794	0.121953	predicted protein
NF0121630	18.8441	0.650466	1.56967	0.266676	2.43916	0.0147214	1.83205	0.0632	dis3-like exonuclease 2, predicted protein
NF0090510	12.6294	0.649818	1.56897	0.293854	2.21136	0.0270108	1.56846	0.0994163	mt-a70-domain-containing protein
NF0102250	51.5568	0.649706	1.56885	0.175918	3.69324	0.000221416	3.65479	0.00214748	exosome complex exonuclease rrp44 isoform x1
NF0003640	128.711	0.649424	1.56854	0.136835	4.74605	2.07424e-06	5.68314	3.67284e-05	dead deah box helicase domain containing protein
NF0063820	6.43009	0.649082	1.56817	0.36003	1.80285	0.0714111	1.14623	0.199472	unspecified product
NF0072540	10.6284	0.647653	1.56662	0.343552	1.88517	0.059407	1.22616	0.174502	dynein heavy chain axonemal
NF0130530	1.13555	0.646916	1.56582	0.375798	1.72144	0.0851704	1.06971	NA	p-type ii calcium atpase
NF0035610	6.84416	0.646592	1.56547	0.356652	1.81295	0.0698396	1.1559	0.195971	abnormal spindle-like microcephaly-associated protein isoform x1
NF0070270	17.6192	0.646568	1.56544	0.260541	2.48164	0.013078	1.88346	0.0574796	unspecified product
NF0099770	4.69774	0.646031	1.56486	0.387159	1.66865	0.0951875	1.02142	0.245007	serine threonine-protein kinase mrck beta isoform x1
NF0062290	2.43054	0.645694	1.56449	0.404724	1.59539	0.110625	0.956148	0.270647	predicted protein
NF0027120	5.95379	0.645608	1.5644	0.358329	1.80172	0.0715896	1.14515	0.19985	unspecified product
NF0004870	13.2091	0.645376	1.56415	0.332512	1.94091	0.052269	1.28176	0.159289	e3 ubiquitin-protein ligase ubr4
NF0129960	38.0585	0.644553	1.56326	0.197573	3.26236	0.00110489	2.95668	0.00820937	class v aminotransferase
NF0009100	6.77359	0.644346	1.56303	0.352218	1.82939	0.0673406	1.17172	0.191164	predicted protein
NF0011380	133.524	0.644039	1.5627	0.143468	4.48909	7.15272e-06	5.14553	0.000110741	nodal modulator 2-like
NF0104610	21.2648	0.643789	1.56243	0.246843	2.60809	0.00910478	2.04073	0.0432454	predicted protein
NF0071220	7.48474	0.643535	1.56215	0.334909	1.92152	0.0546661	1.26228	0.164318	gaf domain-containing protein
NF0050040	1.62414	0.643173	1.56176	0.401237	1.60298	0.10894	0.962813	0.267587	coiled-coil domain-containing protein 173
NF0057040	5.70798	0.643122	1.56171	0.380158	1.69172	0.0906985	1.0424	0.236415	predicted protein
NF0099310	10.3707	0.642727	1.56128	0.306352	2.098	0.0359051	1.44484	0.122371	n-glycosylase dna lyase-like
NF0028050	47.5955	0.642535	1.56107	0.205955	3.11979	0.00180982	2.74237	0.0122014	rrp15-like protein
NF0132240	0.85697	0.642323	1.56084	0.364524	1.76209	0.0780547	1.1076	NA	unspecified product
NF0114740	210.735	0.642203	1.56071	0.102688	6.25391	4.00306e-10	9.39761	1.46826e-08	isopentenyldiphosphate isomerase
NF0041070	15.2577	0.641658	1.56012	0.274172	2.34035	0.0192657	1.71522	0.0775915	predicted protein
NF0019530	1.40366	0.641015	1.55943	0.39383	1.62765	0.1036	0.984641	0.258734	unspecified product
NF0107310	2.38868	0.640942	1.55935	0.403965	1.58663	0.112597	0.948473	0.273805	predicted protein
NF0040140	3.21143	0.640623	1.559	0.397646	1.61104	0.107171	0.969921	0.264933	unspecified product
NF0076920	3.80102	0.639959	1.55828	0.391865	1.63311	0.102446	0.989505	0.256963	predicted protein
NF0107410	2.84242	0.639903	1.55822	0.403418	1.5862	0.112693	0.948102	0.273931	hypothetical protein NAEGRDRAFT 79038
NF0082750	14.7485	0.639836	1.55815	0.279658	2.28792	0.022142	1.65478	0.0861719	nad-dependent epimerase dehydratase family protein
NF0035340	550.96	0.639406	1.55769	0.102687	6.22675	4.76197e-10	9.32221	1.73287e-08	alpha beta hydrolase fold-3 domain containing protein, molecular chaperone, nucleolar gtp-binding protein 2, snare protein ykt6, unspecified product
NF0041470	0.81236	0.639275	1.55755	0.360866	1.7715	0.0764769	1.11647	NA	phosphatidylinositol-4-phosphate 5-kinase
NF0035560	119.677	0.638976	1.55722	0.130636	4.89128	1.00182e-06	5.99921	1.90141e-05	unspecified product
NF0120230	1.42727	0.638915	1.55716	0.386517	1.653	0.0983301	1.00731	0.250032	copper-containing nitrite reductase
NF0102740	16.625	0.637964	1.55613	0.267996	2.3805	0.0172892	1.76222	0.071373	pre-rrna-processing protein las1
NF0124340	25.8181	0.637814	1.55597	0.226725	2.81317	0.00490564	2.3093	0.0266722	atp binding domain family protein
NF0115280	6.76965	0.63775	1.5559	0.346676	1.83961	0.0658251	1.18161	0.188133	nuclear nucleic acid-binding protein c1d isoform x1
NF0034110	11.6837	0.637162	1.55527	0.305989	2.0823	0.0373148	1.42812	0.125968	calponin homology domain-containing protein
NF0052960	6.2719	0.636517	1.55457	0.35426	1.79675	0.072375	1.14041	0.201129	Uncharacterized protein isoform 1
NF0070280	11.4513	0.636402	1.55445	0.299269	2.12652	0.0334599	1.47547	0.11618	Hypothetical protein NAEGRDRAFT 58438
NF0127630	38.8929	0.635299	1.55326	0.196321	3.23603	0.00121205	2.91648	0.00884213	septum formation inhibitor maf
NF0028620	26.8993	0.635095	1.55304	0.229223	2.77065	0.00559453	2.25224	0.0297185	aldo keto reductase family protein
NF0101530	447.941	0.634999	1.55294	0.116155	5.46685	4.58112e-08	7.33903	1.14441e-06	glutamate dehydrogenase
NF0122820	2.30905	0.634864	1.55279	0.404703	1.56871	0.116715	0.932875	0.28057	phd finger protein 21b
NF0017470	9.61011	0.633926	1.55178	0.326551	1.94128	0.0522249	1.28212	0.159207	glycerol-3-phosphate dehydrogenase
NF0108890	703.656	0.633111	1.55091	0.270552	2.34007	0.0192801	1.71489	0.0776157	cadherin egf lag seven-pass g-type receptor 3 isoform x7
NF0119440	1.09623	0.632005	1.54972	0.373994	1.68988	0.0910507	1.04072	NA	protein rkd2-like, unspecified product
NF0036370	38.0936	0.631983	1.54969	0.195602	3.23097	0.00123371	2.90879	0.0089648	activated rna polymerase ii transcriptional coactivator p15-like
NF0110510	3.6132	0.631148	1.5488	0.392622	1.60752	0.107941	0.966815	0.265698	predicted protein
NF0070060	1.69009	0.630927	1.54856	0.397263	1.58819	0.112244	0.949837	0.273306	solute carrier family 12 member 7-like isoform x5
NF0056850	1.91561	0.63058	1.54819	0.402449	1.56686	0.117148	0.931264	0.281393	n-acetyl-alpha-d-glucosaminyl l-malate synthase
NF0059370	26.1913	0.630375	1.54797	0.235873	2.67252	0.00752842	2.1233	0.0374718	oxysterol-binding protein
NF0089210	15.9661	0.629959	1.54752	0.274254	2.29699	0.0216192	1.66516	0.0847058	Hypothetical protein NAEGRDRAFT 80944
NF0085950	0.61963	0.629376	1.5469	0.333549	1.88691	0.0591724	1.22788	NA	hypothetical protein NAEGRDRAFT 79330
NF0009380	60.0062	0.62932	1.54684	0.213435	2.94854	0.00319283	2.49582	0.018833	ankyrin repeat protein
NF0024050	16.3458	0.628334	1.54578	0.283036	2.21998	0.0264202	1.57806	0.097955	unspecified product
NF0124290	1185.92	0.626941	1.54429	0.156845	3.99721	6.40931e-05	4.19319	0.000750839	eukaryotic translation initiation factor 5b
NF0035420	3.88657	0.626845	1.54418	0.385856	1.62456	0.104257	0.981894	0.259878	unspecified product
NF0126330	93.0792	0.626125	1.54341	0.161297	3.88182	0.000103677	3.98432	0.00112475	cytosine deaminase, unspecified product
NF0079620	113.797	0.625957	1.54323	0.135513	4.61917	3.85287e-06	5.41422	6.39355e-05	trna (guanine-n-7) methyltransferase isoform 1
NF0047300	13.9138	0.624933	1.54214	0.286921	2.17806	0.0294013	1.53163	0.105545	mitochondrial import inner membrane translocase subunit tim23-like
NF0115250	6.78747	0.62484	1.54204	0.351226	1.77902	0.0752357	1.12358	0.206512	unspecified product
NF0004770	393.826	0.623763	1.54089	0.132218	4.71768	2.38545e-06	5.62243	4.16013e-05	fimbrin-like protein
NF0081370	104.824	0.623691	1.54081	0.141369	4.4118	1.02513e-05	4.98922	0.000150164	d-mannonate oxidoreductase
NF0104190	2.99071	0.623156	1.54024	0.402362	1.54875	0.121443	0.915629	0.28891	camk family protein kinase
NF0037680	14.7842	0.623076	1.54016	0.272853	2.28356	0.0223975	1.6498	0.0868374	ankyrin repeat domain-containing protein
NF0057470	5.94328	0.622416	1.53945	0.355964	1.74854	0.0803712	1.0949	0.217277	sodium potassium calcium exchanger mitochondrial
NF0057010	11.3628	0.62226	1.53928	0.312922	1.98855	0.0467514	1.33021	0.147081	rrna-processing protein fcf1 homolog
NF0093930	0.630991	0.6216	1.53858	0.331523	1.87498	0.0607949	1.21613	NA	potassium channel subfamily k member 3- partial
NF0109140	9.14439	0.621327	1.53829	0.324073	1.91725	0.0552068	1.25801	0.16562	predicted protein
NF0114190	0.938357	0.621295	1.53826	0.35134	1.76836	0.0770005	1.11351	NA	tccd-inducible-parp-like domain-containing protein
NF0040550	773.56	0.621151	1.5381	0.137377	4.52151	6.14003e-06	5.21183	9.65176e-05	ubiquitin-like protein
NF0114860	6.29652	0.620785	1.53771	0.352443	1.76138	0.0781747	1.10693	0.212226	alpha beta hydrolase
NF0031900	11.8511	0.620496	1.5374	0.292074	2.12445	0.0336323	1.47324	0.116603	unspecified product
NF0057750	62.9128	0.620479	1.53739	0.156933	3.95378	7.69254e-05	4.11393	0.000878813	nad-dependent malic enzyme 2 isoform 1, unspecified product
NF0120580	3.16311	0.620469	1.53737	0.396181	1.56613	0.117319	0.930631	0.281657	selenocysteine insertion sequence-binding protein 2-like
NF0000800	201.308	0.620194	1.53708	0.114731	5.40564	6.45757e-08	7.18993	1.55842e-06	methionine synthase reductase
NF0003960	130.281	0.620116	1.537	0.127212	4.87467	1.08989e-06	5.96262	2.04337e-05	inosine triphosphate pyrophosphatase
NF0101470	2.32676	0.619236	1.53606	0.404544	1.5307	0.125844	0.900169	0.295972	pre-mrna-splicing factor 38a-like
NF0101720	8.38078	0.61921	1.53603	0.343256	1.80393	0.0712426	1.14726	0.199125	mfs transporter, predicted protein
NF0037870	26.0666	0.619152	1.53597	0.231441	2.6752	0.00746838	2.12677	0.037193	s-adenosylmethionine-dependent methyltransferase
NF0038440	37.3016	0.618711	1.5355	0.199051	3.1083	0.00188167	2.72546	0.0125757	abhydrolase domain-containing protein 1, hypothetical protein
NF0113980	5.9281	0.617884	1.53462	0.360707	1.71298	0.086716	1.0619	0.229026	coiled-coil domain-containing protein 113-like
NF0053520	46.9541	0.617308	1.53401	0.197343	3.12809	0.00175944	2.75462	0.0119314	dmx-like protein 2-like isoform x2
NF0088960	220.072	0.616784	1.53345	0.120846	5.10388	3.32753e-07	6.47788	7.05421e-06	obg-like atpase 1
NF0096660	86.9763	0.616473	1.53312	0.138925	4.43746	9.10278e-06	5.04083	0.000134835	dehydrogenase reductase sdr family member on chromosome x
NF0043880	9.44159	0.616264	1.5329	0.325528	1.89312	0.0583419	1.23402	0.172286	adenylate cyclase
NF0015000	10.886	0.61622	1.53285	0.303567	2.02993	0.0423635	1.37301	0.136624	predicted protein
NF0003610	1.73715	0.616164	1.53279	0.397359	1.55065	0.120986	0.917264	0.288141	nadph:quinone oxidoreductase
NF0107340	1.2747	0.615932	1.53255	0.390219	1.57843	0.114467	0.941318	NA	probable methyltransferase tarbp1-like
NF0072630	1.48564	0.615601	1.5322	0.388763	1.58349	0.113311	0.945729	0.274818	unspecified product
NF0073190	9.47039	0.614747	1.53129	0.324403	1.89501	0.0580912	1.23589	0.17193	protein phosphatase methylesterase 1
NF0022670	3.88001	0.61455	1.53108	0.389192	1.57904	0.114327	0.941852	0.276512	fatty acid hydroxylase domain-containing protein 2-like
NF0043420	27.3957	0.614325	1.53084	0.212817	2.88663	0.00389393	2.40961	0.022176	histone acetyltransferase mst2
NF0104000	0.702836	0.614312	1.53083	0.324365	1.89389	0.0582393	1.23478	NA	-related protein kinase 4
NF0010380	71.869	0.613018	1.52946	0.157726	3.88661	0.000101653	3.99288	0.00111457	thump domain-containing protein 1 homolog
NF0112340	3.0264	0.612945	1.52938	0.400663	1.52982	0.12606	0.899422	0.29605	guanine nucleotide-binding protein alpha-1 subunit
NF0065560	6.45265	0.612745	1.52917	0.38273	1.60099	0.10938	0.961062	0.268415	unspecified product
NF0072450	136.387	0.611639	1.52799	0.12224	5.00358	5.6274e-07	6.24969	1.13599e-05	carboxypeptidase q, peptidase m28
NF0057610	1.30858	0.61138	1.52772	0.392559	1.55742	0.11937	0.923104	0.285396	coiled-coil domain-containing protein kiaa1407 homolog
NF0100690	0.809703	0.611323	1.52766	0.355649	1.7189	0.0856334	1.06736	NA	probable atp-dependent rna helicase dhx35-like
NF0000720	0.850034	0.61105	1.52737	0.353359	1.72926	0.0837624	1.07695	NA	histone acetyltransferase complex component
NF0078780	1.04884	0.610881	1.52719	0.381244	1.60234	0.109081	0.962251	NA	predicted protein
NF0068990	8.00459	0.610666	1.52696	0.331424	1.84255	0.0653946	1.18446	0.18725	metalloendopeptidase zinc ion binding protein
NF0053550	1.8463	0.609605	1.52584	0.404223	1.50809	0.131531	0.880972	0.305316	dihydropyridine-sensitive l-type calcium channel
NF0120500	3.39588	0.609399	1.52562	0.401536	1.51767	0.129097	0.889082	0.301173	predicted protein
NF0086870	44.9828	0.609309	1.52553	0.203563	2.99322	0.00276048	2.55902	0.016845	predicted protein
NF0003880	3.82548	0.609144	1.52535	0.392687	1.55122	0.120849	0.917757	0.288095	polya polymerase
NF0083280	9.35742	0.609107	1.52532	0.321083	1.89704	0.0578227	1.2379	0.1713	inorganic pyrophosphatase exopolyphosphatase
NF0111190	10.4416	0.608989	1.52519	0.310274	1.96275	0.0496754	1.30386	0.153562	actin 1
NF0112850	48.1169	0.608436	1.52461	0.182302	3.33753	0.000845275	3.073	0.00661548	uracil-dna glycosylase
NF0034370	39.1248	0.608364	1.52453	0.199964	3.04236	0.0023473	2.62943	0.0148705	methyltransferase-like protein mitochondrial-like, rsm22-domain-containing protein
NF0079750	22.4928	0.607872	1.52401	0.236647	2.56869	0.0102083	1.99105	0.0473583	predicted protein
NF0024330	27.4212	0.607857	1.52399	0.228791	2.65682	0.00788813	2.10303	0.0388749	leucine-rich repeat and iq domain-containing protein 1
NF0078430	3.51892	0.607744	1.52387	0.391055	1.55411	0.120157	0.92025	0.286906	disease resistance protein at3g14460-like
NF0088450	3.68582	0.607708	1.52384	0.401892	1.51212	0.130504	0.884375	0.303384	hypothetical protein, sel1 domain repeat-containing protein
NF0084860	8.06849	0.607687	1.52381	0.345032	1.76125	0.0781962	1.10681	0.212226	rok family protein
NF0064730	37.2446	0.607396	1.52351	0.210161	2.89015	0.00385062	2.41447	0.0220243	phospholipid scramblase 2-like, scramblase family protein
NF0130560	2.12439	0.607178	1.52328	0.404627	1.50059	0.133462	0.874641	0.308167	protein kinase
NF0007810	141.525	0.606258	1.52231	0.127339	4.76097	1.92662e-06	5.7152	3.43779e-05	fact complex subunit
NF0088700	203.406	0.606182	1.52223	0.119699	5.0642	4.10122e-07	6.38709	8.48044e-06	ribosome biogenesis protein nsa2 homolog
NF0084880	2833.89	0.605358	1.52136	0.089185	6.78767	1.13961e-11	10.9432	5.63284e-10	nucleosome binding protein
NF0032240	34.4402	0.605049	1.52103	0.199182	3.03766	0.0023842	2.62266	0.015022	armadillo-like helical domain-containing protein
NF0078060	40.6587	0.604276	1.52022	0.207983	2.90542	0.00366764	2.43561	0.0211347	phosphofurin acidic cluster sorting protein 2-like
NF0122700	10.3434	0.604229	1.52017	0.313052	1.93012	0.0535915	1.2709	0.162201	endodeoxyribonuclease family protein, regulator of chromosome condensation repeat family partial, secretion-regulating guanine nucleotide exchange factor isoform x1
NF0001340	9.66	0.604127	1.52006	0.322872	1.87111	0.0613304	1.21232	0.178713	rasgef domain-containing protein
NF0080290	5.01088	0.603698	1.51961	0.37752	1.59911	0.109795	0.959416	0.269331	unspecified product
NF0056540	23.4871	0.603015	1.51889	0.236018	2.55495	0.0106203	1.97386	0.0489594	phosphatidylinositol 3-kinase 2, unspecified product
NF0098370	0.848575	0.602801	1.51866	0.357822	1.68464	0.0920586	1.03594	NA	predicted protein
NF0027480	2.07413	0.602637	1.51849	0.404429	1.49009	0.1362	0.865823	0.312755	thioester reductase domain-containing protein
NF0097420	39.6328	0.602046	1.51787	0.204471	2.94441	0.00323567	2.49004	0.0190492	predicted protein
NF0006300	49.8087	0.601822	1.51763	0.216773	2.77627	0.00549864	2.25975	0.0292933	u6 snrna-associated sm-like protein lsm1
NF0017970	9.32482	0.600763	1.51652	0.320018	1.87728	0.06048	1.21839	0.177016	transcription initiation factor tfiid subunit 6-like
NF0115860	1.26804	0.600483	1.51622	0.391304	1.53457	0.12489	0.903473	NA	unspecified product
NF0077750	19.4875	0.600211	1.51594	0.280918	2.1366	0.0326301	1.48638	0.113769	uv damage endonuclease
NF0049270	116.787	0.59998	1.5157	0.171115	3.5063	0.000454383	3.34258	0.00398092	abc transporter
NF0036720	15.3341	0.599966	1.51568	0.267296	2.24457	0.0247954	1.60563	0.0930131	condensin complex subunit 3
NF0050730	14.004	0.599184	1.51486	0.284837	2.1036	0.0354133	1.45083	0.121276	4-aminobutyrate mitochondrial
NF0020340	3.70627	0.598774	1.51443	0.394913	1.51622	0.129464	0.887852	0.301723	actin family protein
NF0002480	8.97966	0.59872	1.51437	0.323397	1.85135	0.0641198	1.19301	0.184802	hypothetical protein NAEGRDRAFT 66342
NF0037690	1.3478	0.598611	1.51426	0.39223	1.52617	0.126967	0.89631	0.297403	hypothetical protein NAEGRDRAFT 78128
NF0067430	35.4946	0.598454	1.51409	0.221136	2.70627	0.00680437	2.16721	0.0347858	exocyst complex component 7
NF0060420	0.616973	0.598298	1.51393	0.327279	1.8281	0.0675343	1.17048	NA	wd repeat-containing protein 75
NF0057380	3.64697	0.598235	1.51386	0.394821	1.51521	0.12972	0.886993	0.302092	deoxyribonucleoside kinase
NF0015990	51.7412	0.598149	1.51377	0.176559	3.38781	0.000704524	3.1521	0.0056823	prominin-1 isoform s5 precursor
NF0076470	4.55337	0.59746	1.51305	0.38048	1.57028	0.11635	0.934232	0.279913	n5-glutamine s-adenosyl-l-methionine-dependent methyltransferase
NF0059620	76.3031	0.597187	1.51276	0.16931	3.52718	0.000420012	3.37674	0.00373645	homologous-pairing protein 2 homolog isoform x1
NF0103340	5.41988	0.596875	1.51244	0.37517	1.59094	0.111622	0.95225	0.272222	pentapeptide repeat-containing protein, unspecified product
NF0118570	46.2786	0.59599	1.51151	0.199178	2.99224	0.00276937	2.55762	0.0168847	rho gtpase activating protein
NF0014080	4.59275	0.595961	1.51148	0.376721	1.58197	0.113656	0.944407	0.275462	predicted protein
NF0022400	15.2707	0.594961	1.51043	0.275891	2.15651	0.031044	1.50802	0.109813	diguanylate cyclase
NF0018820	3.68515	0.594294	1.50973	0.394785	1.50536	0.132231	0.878667	0.306088	programmed cell death 6-interacting, protein tyrosine phosphatase
NF0069640	8.69907	0.593993	1.50942	0.332296	1.78754	0.0738499	1.13165	0.203638	f-box only protein 48
NF0057140	55.0051	0.593914	1.50934	0.171677	3.45948	0.000541227	3.26662	0.00454365	choline transporter-like protein 2-like isoform x3, duf580 domain-containing protein
NF0077830	4.12855	0.593349	1.50875	0.384524	1.54308	0.122812	0.910758	0.291035	unspecified product
NF0042370	0.564435	0.592842	1.50822	0.332594	1.78248	0.0746706	1.12685	NA	exocyst complex component sec3a-like
NF0037260	8.03232	0.59279	1.50816	0.335968	1.76442	0.077661	1.1098	0.211124	tpr repeat domain protein
NF0095220	1.03099	0.59228	1.50763	0.380074	1.55833	0.119155	0.923886	NA	unspecified product
NF0070430	12.7514	0.592252	1.5076	0.291248	2.0335	0.0420024	1.37673	0.13603	protein pml isoform x2
NF0071890	51.6331	0.591729	1.50705	0.189626	3.12051	0.00180537	2.74343	0.0121892	dna-binding protein smubp-2-like
NF0125090	208.908	0.591451	1.50676	0.114775	5.15315	2.56152e-07	6.5915	5.54476e-06	heat shock protein 90
NF0116760	80.4617	0.591412	1.50672	0.174488	3.38941	0.000700437	3.15463	0.00565921	predicted protein
NF0092570	29.9088	0.591179	1.50648	0.214872	2.7513	0.00593587	2.22652	0.0311557	brca1 associated protein
NF0106520	25.7519	0.590091	1.50534	0.229435	2.57193	0.0101132	1.99511	0.0470204	unspecified product
NF0029820	1.77193	0.589633	1.50486	0.401411	1.4689	0.141859	0.848142	0.320354	predicted protein
NF0002970	3.06334	0.589461	1.50468	0.398889	1.47776	0.139473	0.85551	0.316822	glycine--trna ligase
NF0057500	40.7497	0.588749	1.50394	0.215453	2.73261	0.00628344	2.2018	0.0326463	arfgtpase-activating protein
NF0020560	9.827	0.588613	1.5038	0.313775	1.87591	0.0606677	1.21704	0.177453	protein kinase, unspecified product
NF0082600	18.0463	0.588531	1.50371	0.26198	2.24648	0.0246736	1.60777	0.0928197	pseudouridine synthase
NF0071700	2.115	0.588503	1.50369	0.404648	1.45436	0.145848	0.8361	0.326726	probable tubulin polyglutamylase ttll9-like, tubulin tyrosine ligase family
NF0130540	13.1291	0.588381	1.50356	0.286728	2.05206	0.0401643	1.39616	0.131963	p-type atpase
NF0066900	4.5891	0.5882	1.50337	0.382888	1.53622	0.124485	0.904884	0.294049	predicted protein
NF0056710	186.085	0.587362	1.5025	0.146018	4.02252	5.75787e-05	4.23974	0.000689378	glutathione peroxidase
NF0013370	2.31826	0.587303	1.50244	0.404723	1.45112	0.146745	0.833436	0.328181	n-acetyltransferase esco2
NF0131920	16.2369	0.587159	1.50228	0.271924	2.15928	0.0308286	1.51105	0.109259	sam-dependent methyltransferase
NF0067170	9.58977	0.587054	1.50218	0.318792	1.84149	0.0655491	1.18343	0.18757	gcn5-related n-acetyltransferase
NF0059750	1.5966	0.586995	1.50211	0.392791	1.49442	0.135066	0.869455	0.311093	glycerol-3-phosphate acyltransferase 4 isoform x2
NF0080920	0.986053	0.586895	1.50201	0.375145	1.56445	0.117712	0.929177	NA	family transcriptional regulator
NF0005530	2.26928	0.586628	1.50173	0.402724	1.45665	0.145213	0.837995	0.326094	rho gtpase activator
NF0122900	4.54386	0.586476	1.50157	0.389636	1.50519	0.132275	0.878522	0.306114	predicted protein, tetratricopeptide repeat protein 25-like isoform 1
NF0125530	6.22214	0.586126	1.50121	0.35927	1.63144	0.102798	0.988014	0.257358	sh2 domain-containing protein
NF0116120	215.872	0.586048	1.50113	0.124111	4.72196	2.33581e-06	5.63156	4.08899e-05	ammonium transporter rh type a
NF0024300	31.0199	0.585233	1.50028	0.22672	2.58131	0.00984272	2.00688	0.0459556	mitogen-activated protein kinase kinase 1-like
NF0081880	4.23193	0.585054	1.50009	0.382865	1.52809	0.12649	0.897945	0.296609	diguanylate cyclase, mitochondrial import receptor subunit partial, tpr repeat domain-containing protein
NF0128110	3.54059	0.584855	1.49989	0.392425	1.49036	0.13613	0.866048	0.312755	regulator of g-protein signaling 1-like
NF0116870	134.477	0.584764	1.49979	0.135121	4.32772	1.50662e-05	4.822	0.000211959	diphosphomevalonate decarboxylase
NF0099080	10.7075	0.584744	1.49977	0.322816	1.81139	0.0700811	1.1544	0.196529	mitochondrial substrate carrier family protein
NF0025190	3.0036	0.584715	1.49974	0.403393	1.44949	0.1472	0.832093	0.32856	cytosine-5 dna methyltransferase
NF0016900	6.3533	0.584514	1.49953	0.348831	1.67564	0.0938093	1.02775	0.242743	low quality protein: lrr receptor-like serine threonine-protein kinase gso1, predicted protein
NF0016200	30.0587	0.584496	1.49951	0.355815	1.6427	0.100446	0.998069	0.253666	rhodanese-related sulfurtransferase
NF0019380	7.91593	0.583991	1.49899	0.336121	1.73744	0.0823093	1.08455	0.220709	thiol-disulfide isomerase-like thioredoxin
NF0021790	2.1405	0.583874	1.49887	0.404605	1.44307	0.149001	0.826812	0.330981	vacuolar protein sorting protein
NF0056230	2.99098	0.58381	1.4988	0.402612	1.45006	0.147043	0.832556	0.328368	ter macrodomain organizer mats-binding protein
NF0000210	108.93	0.583559	1.49854	0.145829	4.00166	6.28988e-05	4.20136	0.000740603	solute carrier family riboflavin member 3-a-like, solute carrier family riboflavin member 3-like
NF0071990	67.3264	0.583265	1.49824	0.216018	2.70007	0.00693242	2.15912	0.0351875	lipase class 3 family protein
NF0005700	7.56778	0.583137	1.4981	0.345616	1.68724	0.0915576	1.03831	0.23805	mcd1 protein
NF0023590	1129.73	0.582737	1.49769	0.10046	5.8007	6.60388e-09	8.1802	1.88394e-07	acetyl- acetyltransferase
NF0038190	4.31421	0.582537	1.49748	0.38631	1.50795	0.131567	0.880853	0.305316	unspecified product
NF0058280	6.0771	0.58239	1.49733	0.356082	1.63555	0.101934	0.991683	0.256373	casein kinase ii beta subunit 4
NF0035360	104.043	0.582178	1.49711	0.157992	3.68486	0.00022883	3.64049	0.0022032	cbs domain containing protein
NF0067640	37.7324	0.58188	1.4968	0.205788	2.82757	0.00469023	2.32881	0.0258354	b-block binding subunit of isoform 2
NF0123330	28.0249	0.581514	1.49642	0.223706	2.59945	0.00933722	2.02978	0.0441452	dual specificity protein phosphatase 14
NF0109430	70.3612	0.581292	1.49619	0.170598	3.40738	0.000655892	3.18317	0.00535076	hd protein
NF0079310	2.95332	0.581262	1.49616	0.40213	1.44546	0.148329	0.828773	0.330045	crinkler family protein
NF0083860	19.2435	0.581236	1.49613	0.253499	2.29285	0.0218567	1.66042	0.0853853	unspecified product
NF0020920	67.1141	0.580551	1.49542	0.16446	3.53004	0.000415493	3.38144	0.00370338	polypyrimidine tract-binding protein homolog 3-like isoform 2
NF0125330	3.7784	0.58049	1.49536	0.396838	1.46279	0.143525	0.843072	0.323168	predicted protein
NF0038850	2.15978	0.580238	1.4951	0.404672	1.43385	0.151615	0.819257	0.335098	hypothetical protein, probable e3 ubiquitin-protein ligase herc4 isoform x1
NF0081510	36.1375	0.579265	1.49409	0.200489	2.88925	0.00386157	2.41324	0.0220733	probable phospholipid-transporting atpase ib isoform x7, probable phospholipid-transporting atpase ib isoform x8
NF0081980	27.784	0.579021	1.49384	0.224927	2.57426	0.0100455	1.99803	0.0467997	short-chain dehydrogenase
NF0106960	6.23551	0.578931	1.49374	0.360245	1.60705	0.108044	0.966398	0.265812	cell division cycle protein 23 homolog
NF0079740	23.7839	0.578351	1.49314	0.228781	2.52796	0.0114727	1.94034	0.0519303	acetylserotonin o-methyltransferase
NF0021910	5.0689	0.577783	1.49255	0.377157	1.53194	0.125537	0.90123	0.295777	cytochrome c biogenesis protein
NF0107790	146.239	0.577579	1.49234	0.122481	4.71564	2.40946e-06	5.61808	4.1941e-05	o-glycosyl hydrolase family 30
NF0078040	1.52607	0.577429	1.49219	0.399846	1.44413	0.148703	0.82768	0.330638	unspecified product
NF0056370	14.5179	0.577262	1.49201	0.278187	2.07508	0.0379789	1.42046	0.127511	1-acyl-sn-glycerol-3-phosphate acyltransferase
NF0124320	14.3337	0.57678	1.49152	0.298158	1.93448	0.0530545	1.27528	0.160869	wd repeat protein
NF0014030	35.2316	0.576764	1.4915	0.238076	2.4226	0.0154099	1.8122	0.0653667	low quality protein: ankyrin repeat domain-containing protein 2, predicted protein, serine threonine protein kinase
NF0060400	2.54738	0.576106	1.49082	0.403939	1.42622	0.153805	0.813029	0.337838	camp phosphodiesterase a
NF0049820	38.2411	0.575799	1.4905	0.187975	3.06317	0.00219006	2.65954	0.0140868	longevity assurance
NF0065290	15.8915	0.575191	1.48987	0.264765	2.17245	0.0298214	1.52547	0.10652	rna polymerase iii subunit
NF0039220	3.0361	0.574862	1.48953	0.397296	1.44694	0.147915	0.829989	0.329392	unspecified product
NF0086540	3.02363	0.57367	1.4883	0.402232	1.42622	0.153805	0.813028	0.337838	kinesin-like protein kif3a isoform x2
NF0111830	11.93	0.572992	1.48761	0.298028	1.92261	0.0545291	1.26337	0.164013	2-phosphoglycolate phosphatase 2 isoform 1
NF0106910	3.08058	0.57282	1.48743	0.398539	1.4373	0.150633	0.82208	0.333645	predicted protein
NF0023640	1.08009	0.572463	1.48706	0.374904	1.52696	0.126771	0.89698	NA	dexamethasone-induced ras-related protein 1-like, gtp-binding protein rit1
NF0029950	0.7453	0.572016	1.4866	0.352796	1.62138	0.104936	0.979075	NA	tpr domain containing protein
NF0097770	4.15567	0.571585	1.48616	0.382741	1.4934	0.135333	0.868596	0.311479	predicted protein
NF0073130	0.800349	0.571434	1.486	0.353421	1.61687	0.105907	0.975076	NA	protein fan
NF0109660	3.14562	0.571014	1.48557	0.40132	1.42284	0.154783	0.810278	0.339018	5 -nucleotidase
NF0068780	75.7193	0.570966	1.48552	0.210968	2.70641	0.00680144	2.1674	0.0347858	mboat family protein, membrane-bound o-acyltransferase domain-containing protein 2-like
NF0119050	10.6508	0.570876	1.48543	0.314856	1.81313	0.0698115	1.15607	0.195951	coiled-coil domain-containing protein 12
NF0087490	4.02675	0.570659	1.4852	0.391895	1.45615	0.145351	0.837583	0.32617	fucosyltransferase cazy family gt37-like protein
NF0129610	9.29954	0.570037	1.48456	0.327888	1.73851	0.0821204	1.08555	0.220459	pug domain-containing protein
NF0037300	7.70211	0.570014	1.48454	0.337402	1.68942	0.0911387	1.0403	0.237228	mrp-type abc transporter
NF0118400	16.2088	0.569691	1.48421	0.268939	2.11829	0.0341505	1.4666	0.117781	predicted protein
NF0064590	1.23287	0.569528	1.48404	0.391552	1.45454	0.145797	0.83625	NA	protein-l-isoaspartate o-methyltransferase domain-containing protein 1-like
NF0118140	0.713876	0.569347	1.48385	0.353842	1.60904	0.107607	0.968161	NA	unspecified product
NF0024400	3.49431	0.569338	1.48384	0.391518	1.45418	0.145896	0.835955	0.326744	dsc e3 ubiquitin ligase complex subunit 1-like
NF0029530	22.7365	0.569243	1.48374	0.238944	2.38233	0.0172035	1.76438	0.0711144	probable dolichyl pyrophosphate glc1man9 c2 alpha- -glucosyltransferase-like
NF0085550	1.21739	0.569189	1.48369	0.389113	1.46279	0.143525	0.843071	NA	predicted protein
NF0093630	14.8338	0.569068	1.48356	0.276796	2.05591	0.0397914	1.40021	0.131354	vacuolar protein sorting-associated protein 32 homolog 2-like
NF0035320	8.2816	0.568644	1.48313	0.335623	1.69429	0.0902097	1.04475	0.235472	pleckstrin homology domain-containing family h member 2-like
NF0031060	74.7097	0.568346	1.48282	0.164618	3.45252	0.000555381	3.25541	0.0046345	dna-directed rna polymerase subunit
NF0054520	2.85535	0.568274	1.48275	0.402033	1.4135	0.157509	0.802695	0.342957	predicted protein
NF0099520	1.23927	0.567912	1.48238	0.391667	1.44999	0.147062	0.8325	NA	unspecified product
NF0116450	5.35027	0.567893	1.48236	0.363559	1.56204	0.118279	0.927091	0.283227	coronatine-insensitive protein 1-like
NF0004690	2.30481	0.567806	1.48227	0.404226	1.40468	0.160117	0.795561	0.347022	alpha beta hydrolase
NF0102730	154.221	0.566677	1.48111	0.169747	3.33836	0.000842734	3.07431	0.00660118	dna topoisomerase ii
NF0076540	4.60949	0.566318	1.48074	0.377126	1.50167	0.133183	0.875552	0.307675	muscular protein 20-like
NF0089000	1955.62	0.565298	1.47969	0.0651984	8.67044	4.3047e-18	17.3661	6.12129e-16	polyunsaturated fatty acid delta-5-desaturase
NF0079000	32.6416	0.564861	1.47924	0.207619	2.72065	0.00651528	2.18607	0.0335866	protein kinase
NF0123720	0.58581	0.564347	1.47872	0.325258	1.73507	0.082728	1.08235	NA	transcriptional regulator
NF0129700	1.20504	0.564144	1.47851	0.385054	1.4651	0.142893	0.84499	NA	fibronectin type iii domain-containing protein 5
NF0076290	4.20692	0.563997	1.47836	0.388392	1.45213	0.146465	0.834267	0.327869	predicted protein
NF0012050	16.3374	0.563857	1.47822	0.285688	1.97368	0.0484185	1.31499	0.151295	charged multivesicular body protein 6-like
NF0099980	1.2188	0.56352	1.47787	0.391572	1.43912	0.150115	0.823574	NA	protein isoform a
NF0074400	1.0201	0.56329	1.47763	0.369104	1.5261	0.126985	0.896247	NA	centromere protein f, viral a-type inclusion protein
NF0105990	6.80074	0.563249	1.47759	0.353143	1.59496	0.110722	0.955768	0.270718	intraflagellar transport protein 172 homolog
NF0052990	0.640409	0.563142	1.47748	0.318663	1.7672	0.0771941	1.11242	NA	PREDICTED: uncharacterized protein LOC101864002, deoxyribonuclease tatdn3-a
NF0111790	139.179	0.562921	1.47726	0.13751	4.09367	4.24602e-05	4.37202	0.00052328	c-1-tetrahydrofolate cytoplasmic-like
NF0022210	52.9914	0.562612	1.47694	0.205492	2.73787	0.00618383	2.20874	0.0321831	cohesin subunit sa-2 isoform x2
NF0045330	13.5841	0.562397	1.47672	0.305013	1.84385	0.0652053	1.18572	0.186823	n-acetyltransferase gcn5
NF0014750	635.515	0.562148	1.47647	0.0884632	6.35459	2.08982e-10	9.67989	8.18482e-09	h aca ribonucleoprotein complex subunit 4, mitochondrial-processing peptidase subunit beta-like, nhl repeat domain-containing protein, protein kti12 homolog, unspecified product
NF0106340	14.1661	0.562137	1.47645	0.275705	2.03891	0.0414594	1.38238	0.134743	serine threonine protein kinase
NF0085110	2.42061	0.562095	1.47641	0.404632	1.38915	0.164786	0.783079	0.35372	hypothetical protein
NF0096090	9.21128	0.562056	1.47637	0.325654	1.72593	0.0843595	1.07387	0.224479	leucine rich repeat protein, nicotinate-nucleotide adenylyltransferase
NF0010140	151.239	0.56176	1.47607	0.11899	4.72105	2.34635e-06	5.62961	4.09968e-05	alcohol dehydrogenase
NF0086020	10.6584	0.561613	1.47592	0.30776	1.82484	0.0680246	1.16733	0.192445	predicted protein
NF0007720	42.8589	0.561522	1.47583	0.191889	2.92629	0.00343028	2.46467	0.0200017	rna-binding protein 5-like isoform x2
NF0016030	94.637	0.560885	1.47517	0.139233	4.0284	5.61567e-05	4.2506	0.0006741	predicted protein
NF0093700	2.33444	0.560076	1.47435	0.404588	1.38431	0.166262	0.779206	0.355897	predicted protein
NF0080530	15.8169	0.559672	1.47393	0.276951	2.02084	0.0432968	1.36354	0.138956	alkyl hydroperoxide reductase
NF0096210	53.9038	0.559616	1.47388	0.170234	3.28733	0.00101141	2.99507	0.00763703	unspecified product
NF0014200	2.44828	0.559614	1.47387	0.404613	1.38308	0.166639	0.778224	0.356268	armadillo repeat-containing protein 2 isoform x1, armadillo repeat-containing protein 2-like
NF0120940	4.76872	0.558952	1.4732	0.379702	1.47208	0.140999	0.850784	0.31919	hypothetical protein NAEGRDRAFT 56957
NF0106710	6.15382	0.558731	1.47297	0.353307	1.58143	0.113779	0.943938	0.275664	cation translocating p-type atpase
NF0107020	51.1515	0.558711	1.47295	0.181857	3.07226	0.00212445	2.67275	0.0137865	exosome complex component rrp45
NF0068700	4.98302	0.558355	1.47259	0.384774	1.45112	0.146746	0.833435	0.328181	regulator of nonsense transcripts upf2-like isoform x2
NF0110120	3.99998	0.558293	1.47253	0.390098	1.43116	0.152384	0.81706	0.336222	rho gtpase-activating protein 29-like isoform x2
NF0071660	1.00004	0.557989	1.47222	0.36884	1.51282	0.130325	0.884973	NA	unspecified product
NF0035430	5.57202	0.557856	1.47208	0.369748	1.50875	0.131363	0.881526	0.305073	predicted protein
NF0074690	24.8546	0.557831	1.47205	0.23289	2.39526	0.0166087	1.77966	0.0693378	mediator of rna polymerase ii transcription subunit 25 isoform x1
NF0054940	10.5107	0.557689	1.47191	0.304958	1.82874	0.0674389	1.17109	0.191384	family exonuclease, superfamily i helicase
NF0076800	1.46795	0.557676	1.4719	0.396907	1.40505	0.160005	0.795866	0.347003	serine threonine protein kinase
NF0118420	1.26438	0.55721	1.47142	0.382279	1.4576	0.144951	0.838779	NA	actin-related protein arp3
NF0065640	3.14882	0.556307	1.4705	0.400657	1.38849	0.164989	0.782545	0.353991	predicted protein
NF0028850	3.82861	0.556274	1.47047	0.390422	1.4248	0.154215	0.811874	0.338196	predicted protein
NF0095190	81.1469	0.555645	1.46983	0.164212	3.3837	0.000715167	3.14559	0.00574308	predicted protein
NF0057030	54.4918	0.555478	1.46966	0.18262	3.04172	0.00235232	2.6285	0.0148921	set domain protein
NF0117770	1.43434	0.555436	1.46961	0.39631	1.40152	0.161059	0.793016	0.3479	regulator of g-protein signaling 7- partial
NF0078000	2.55635	0.555429	1.46961	0.403545	1.37637	0.168706	0.77287	0.359141	unspecified product
NF0027610	51.1157	0.554363	1.46852	0.199966	2.77229	0.00556641	2.25443	0.0295861	transmembrane protein 56-b-like
NF0078810	1.27662	0.554256	1.46841	0.392023	1.41383	0.15741	0.802967	NA	membrane protein insertase foldase membrane integrase membrane protein
NF0074450	5.71262	0.553948	1.4681	0.366469	1.51158	0.13064	0.883923	0.303623	amoeboid myosin i
NF0024710	15.2564	0.553738	1.46788	0.270555	2.04667	0.04069	1.39051	0.133085	dna mismatch repair protein mlh1 isoform x1
NF0091980	7.49182	0.553497	1.46764	0.335651	1.64902	0.0991426	1.00374	0.251406	unspecified product
NF0088780	23.7522	0.553266	1.4674	0.266995	2.07219	0.0382476	1.4174	0.128187	phosphatidylcholine-sterol acyltransferase
NF0129510	4.3203	0.55324	1.46738	0.394123	1.40372	0.160401	0.794792	0.347048	nuclear autoantigenic sperm protein
NF0071550	402.479	0.552807	1.46694	0.139714	3.95671	7.59883e-05	4.11925	0.000871414	unspecified product
NF0024700	25.9136	0.552797	1.46693	0.230245	2.40091	0.0163545	1.78636	0.0684622	hemolysin d
NF0000170	55.2654	0.552532	1.46666	0.183607	3.00932	0.00261836	2.58197	0.0161883	unspecified product
NF0117890	2.41675	0.552506	1.46663	0.404664	1.36535	0.172144	0.764107	0.364803	n-acetylneuraminate synthase
NF0013880	1.48081	0.552346	1.46647	0.395409	1.3969	0.162445	0.789293	0.35024	hypothetical protein NAEGRDRAFT 59573
NF0003410	61.9192	0.551927	1.46604	0.180222	3.06249	0.00219502	2.65856	0.0141089	translation initiation factor eif-2b subunit delta-like
NF0044170	10.3914	0.55182	1.46593	0.309564	1.78257	0.0746561	1.12693	0.205249	soluble calcium-activated nucleotidase 1
NF0075540	123.565	0.551712	1.46582	0.14688	3.75621	0.000172505	3.7632	0.00174259	aaa atpase domain-containing protein
NF0036700	23.9791	0.551497	1.46561	0.232106	2.37606	0.0174987	1.75699	0.0720126	dna-binding protein smubp-2
NF0070730	66.8326	0.551461	1.46557	0.159528	3.45683	0.000546563	3.26236	0.00457598	methionine aminopeptidase
NF0070370	85.4616	0.551315	1.46542	0.158811	3.47152	0.000517527	3.28607	0.00440876	unspecified product
NF0097100	3.39081	0.551306	1.46541	0.398402	1.38379	0.166421	0.778791	0.35599	protein enhancer of sevenless 2b-like
NF0075330	5.94653	0.551076	1.46518	0.360171	1.53004	0.126008	0.899603	0.29605	tetratricopeptide repeat protein
NF0041840	22.0552	0.550867	1.46497	0.242519	2.27144	0.0231204	1.636	0.0889159	39s ribosomal protein mitochondrial-like
NF0002780	34.091	0.550633	1.46473	0.22589	2.43761	0.0147847	1.83019	0.063367	phospholipid-transporting atpase 3-like
NF0020210	5.51997	0.550406	1.4645	0.360201	1.52805	0.126499	0.897912	0.296609	predicted protein
NF0029310	1.31635	0.550118	1.46421	0.389607	1.41198	0.157955	0.801466	0.343767	bro1 domain-containing protein brox-like
NF0001570	0.575796	0.54966	1.46374	0.322344	1.7052	0.0881577	1.05474	NA	unspecified product
NF0030650	11.9697	0.549547	1.46363	0.299995	1.83186	0.0669727	1.1741	0.190353	cell shape-determining protein
NF0072870	113.244	0.549519	1.4636	0.143765	3.82235	0.000132184	3.87882	0.00138523	hypothetical protein A1O3 06476
NF0021860	0.985338	0.549155	1.46323	0.367532	1.49417	0.135131	0.869245	NA	penicillin acylase
NF0051250	3.48198	0.549108	1.46318	0.395164	1.38957	0.164659	0.783414	0.353612	pre-mrna-splicing factor atp-dependent rna helicase dhx16-like
NF0100790	1.08715	0.548512	1.46258	0.371925	1.47479	0.140269	0.853039	NA	at hook domain-containing protein
NF0038200	5.25973	0.548087	1.46215	0.378766	1.44703	0.147887	0.830069	0.329392	exosome complex component rrp42
NF0010240	1.47124	0.547825	1.46188	0.398097	1.37611	0.168788	0.772658	0.359141	unspecified product
NF0125340	13.8032	0.547604	1.46166	0.278628	1.96536	0.0493727	1.30651	0.153138	protein weak chloroplast movement under blue light 1-like
NF0086090	99.976	0.54739	1.46144	0.147527	3.71044	0.0002069	3.68424	0.00202797	histone h2a
NF0037590	4.83626	0.54731	1.46136	0.38258	1.43058	0.152551	0.816584	0.336363	thioredoxin-like protein
NF0067150	9.06068	0.54714	1.46119	0.315819	1.73245	0.083194	1.07991	0.222115	cmgc dyrk yak protein kinase
NF0080960	30.4206	0.546993	1.46104	0.215357	2.53993	0.0110875	1.95517	0.0505334	integrator complex subunit 3, predicted protein
NF0011500	204.434	0.546917	1.46096	0.117897	4.63893	3.50225e-06	5.45565	5.85376e-05	spermidine synthase
NF0002100	23.3584	0.546855	1.4609	0.25156	2.17385	0.0297162	1.52701	0.106295	methyl-accepting chemotaxis sensory transducer with pas pac sensor
NF0042930	12.3626	0.546553	1.46059	0.295113	1.85201	0.0640243	1.19366	0.184584	predicted protein
NF0024980	3.44735	0.546249	1.46028	0.391614	1.39487	0.163056	0.787663	0.351066	adenylate cyclase
NF0017780	6.47542	0.546146	1.46018	0.348842	1.5656	0.117442	0.930175	0.281807	xrcc2 dna recombinase
NF0000250	655.143	0.545879	1.45991	0.129516	4.21476	2.50044e-05	4.60198	0.000328289	methionine aminopeptidase
NF0056610	12.2499	0.545788	1.45982	0.305148	1.7886	0.0736793	1.13265	0.20341	sorbosone dehydrogenase
NF0039980	4.52375	0.545768	1.4598	0.378373	1.44241	0.149187	0.826269	0.331316	lysophosphatidic acid phosphatase type 6
NF0063130	5.30224	0.545739	1.45977	0.376714	1.44868	0.147426	0.831426	0.328687	unspecified product
NF0128630	41.909	0.54572	1.45975	0.190946	2.85798	0.00426347	2.37024	0.0239412	rho family small gtpase, unspecified product
NF0052060	46.1505	0.545548	1.45957	0.192134	2.83941	0.0045197	2.34489	0.0250529	probable inactive serine threonine-protein kinase lvsg-like
NF0065320	6.94558	0.545337	1.45936	0.346987	1.57164	0.116035	0.93541	0.279476	c2 domain-containing protein 5 isoform x6
NF0040970	3.91456	0.545271	1.45929	0.389969	1.39824	0.16204	0.790378	0.34953	haloacid dehalogenase superfamily protein
NF0019920	5.37874	0.545145	1.45917	0.365936	1.48973	0.136296	0.865517	0.312755	importin alpha-2 subunit
NF0019320	55.9269	0.544653	1.45867	0.215097	2.53212	0.0113375	1.94548	0.0514443	conserved phosphoesterase domain-containing protein, metallophosphoesterase 1 homolog
NF0117320	12.7593	0.544405	1.45842	0.288883	1.88452	0.0594953	1.22552	0.174687	ornithine--oxo-acid aminotransferase
NF0051140	0.540395	0.544175	1.45819	0.322998	1.68476	0.092035	1.03605	NA	anti- sigma factor
NF0016350	39.23	0.543818	1.45782	0.219104	2.48201	0.0130645	1.88391	0.0574476	dna methyltransferase 1-associated protein
NF0077840	30.4014	0.543388	1.45739	0.214701	2.53091	0.0113766	1.94399	0.0515968	unspecified product
NF0030270	15.8739	0.54292	1.45692	0.266277	2.03893	0.0414568	1.3824	0.134743	ubiquinone menaquinone biosynthesis-related protein
NF0108600	8.57924	0.542775	1.45677	0.335591	1.61737	0.105798	0.975522	0.26217	1-phosphatidylinositol -bisphosphate phosphodiesterase delta-1 isoform x2
NF0103400	1.24337	0.542458	1.45645	0.387945	1.39829	0.162026	0.790414	NA	pap2 superfamily domain containing protein
NF0073110	3.14545	0.542357	1.45635	0.396268	1.36866	0.171104	0.766739	0.36315	myb-like dna-binding domain containing protein
NF0061920	4.10441	0.542264	1.45626	0.385447	1.40684	0.159474	0.797311	0.346338	penicillin acylase
NF0002960	12.8506	0.542047	1.45604	0.289113	1.87486	0.060812	1.21601	0.177762	glycerophosphodiester phosphodiesterase, glycerophosphoryl diester phosphodiesterase
NF0026010	43.1348	0.54184	1.45583	0.202347	2.67777	0.00741131	2.13011	0.0369486	predicted protein
NF0025820	9.3171	0.54167	1.45566	0.331049	1.63623	0.101792	0.992285	0.256281	tetratricopeptide repeat -containing protein
NF0117880	3.25308	0.541613	1.4556	0.402078	1.34704	0.177969	0.749657	0.374196	predicted protein
NF0005100	1.07931	0.540944	1.45492	0.367944	1.47018	0.141512	0.849205	NA	kv channel-interacting protein 1-like isoform x3
NF0038780	1.70786	0.540453	1.45443	0.400441	1.34965	0.17713	0.751709	0.373412	wd40 repeat-containing protein
NF0000460	2.09932	0.540201	1.45418	0.4041	1.3368	0.181287	0.741632	0.378833	potassium channel subfamily k member 2
NF0090120	9.63235	0.539767	1.45374	0.322977	1.67122	0.0946775	1.02375	0.244102	kaptin (actin binding protein)
NF0071870	14.4475	0.539587	1.45356	0.281574	1.91633	0.0553236	1.25709	0.165917	dna polymerase delta catalytic subunit-like
NF0065100	18.0213	0.539547	1.45352	0.269687	2.00064	0.0454314	1.34264	0.143858	hypothetical protein NAEGRDRAFT 80428
NF0008810	42.3139	0.539481	1.45345	0.249625	2.16116	0.0306828	1.5131	0.108868	long chain acyl- synthetase 4-like
NF0124440	18.0592	0.539386	1.45335	0.279657	1.92874	0.0537632	1.26951	0.162299	unspecified product
NF0121980	49.4386	0.539366	1.45333	0.175238	3.07791	0.0020846	2.68098	0.0136073	exportin-1-like isoform x1
NF0012680	11.3501	0.539359	1.45333	0.300965	1.7921	0.0731168	1.13598	0.20228	gala protein
NF0022090	3.39854	0.538604	1.45257	0.394096	1.36668	0.171725	0.765167	0.364132	predicted protein
NF0092720	14.5755	0.538526	1.45249	0.280748	1.91818	0.0550877	1.25895	0.165317	nuclear transcription factor alpha
NF0046240	34.7753	0.538304	1.45226	0.22943	2.34626	0.0189628	1.7221	0.0765721	chromo domain-containing protein lhp1
NF0118130	42.8293	0.537892	1.45185	0.215018	2.50162	0.0123627	1.90789	0.055149	cytohesin 1
NF0054770	1.08059	0.537815	1.45177	0.372371	1.4443	0.148656	0.827818	NA	unspecified product
NF0038990	0.526973	0.5377	1.45166	0.322301	1.66831	0.0952536	1.02112	NA	differentiation regulator
NF0023850	13.7916	0.537502	1.45146	0.286623	1.87529	0.0607527	1.21643	0.177646	trna pseudouridine synthase pus10-like isoform x3
NF0019050	4.8083	0.537176	1.45113	0.391376	1.37253	0.169898	0.769813	0.361252	predicted protein
NF0037850	42.3139	0.536841	1.45079	0.345718	1.55283	0.120464	0.919142	0.28749	spliceosome-associated protein cwc15 homolog
NF0124050	0.751311	0.53679	1.45074	0.350318	1.5323	0.12545	0.901531	NA	transcriptional activator myb isoform x1
NF0000090	6.70848	0.536609	1.45056	0.346515	1.54859	0.12148	0.915495	0.28891	mitochondrial carrier protein
NF0126250	10.7053	0.53634	1.45029	0.305065	1.75812	0.0787273	1.10387	0.213395	predicted protein
NF0094580	7.77593	0.535714	1.44966	0.338852	1.58097	0.113885	0.943532	0.275849	wd repeat-containing protein 6-like
NF0127500	22.6575	0.535614	1.44956	0.24576	2.17942	0.0293005	1.53313	0.105338	atpase aaa
NF0045710	25.6	0.535083	1.44903	0.236264	2.26476	0.0235271	1.62843	0.0896581	mitotic checkpoint protein bub3
NF0122240	40.1593	0.535007	1.44895	0.186544	2.868	0.00413081	2.38396	0.0233238	predicted protein
NF0017580	46.0544	0.534815	1.44876	0.17449	3.06502	0.00217654	2.66223	0.0140291	predicted protein
NF0054830	1.04047	0.534804	1.44875	0.373409	1.43222	0.152081	0.817925	NA	chromosome condensation regulator, regulator of chromosome condensation repeat family protein
NF0027900	25.395	0.534674	1.44862	0.230431	2.32033	0.0203232	1.69201	0.0806558	s-layer protein, serine threonine-protein kinase nek9-like
NF0065830	0.954871	0.53448	1.44842	0.375367	1.42389	0.154479	0.811132	NA	unspecified product
NF0006560	4.12027	0.533889	1.44783	0.383044	1.3938	0.163377	0.78681	0.351511	conserved oligomeric golgi complex subunit 3-like
NF0066540	2.45548	0.53361	1.44755	0.403177	1.32351	0.185665	0.731271	0.384345	predicted protein
NF0091560	7.08094	0.533219	1.44715	0.348107	1.53177	0.12558	0.901079	0.295805	sec1 family domain-containing protein 2-like
NF0011510	12.9627	0.532918	1.44685	0.288708	1.84587	0.0649112	1.18768	0.186212	3-beta hydroxysteroid dehydrogenase
NF0000610	115.398	0.532911	1.44685	0.134145	3.97266	7.10741e-05	4.14829	0.000821172	peptidase c19 family protein
NF0052460	0.739951	0.532839	1.44677	0.350016	1.52233	0.127926	0.89304	NA	predicted protein
NF0031010	12.8116	0.532256	1.44619	0.300452	1.77152	0.076474	1.11649	0.208633	phosphomevalonate kinase
NF0130770	3.28301	0.532224	1.44616	0.394369	1.34956	0.177158	0.751639	0.373412	casein kinase i isoform delta-like
NF0011880	2.9015	0.532169	1.4461	0.403038	1.32039	0.186704	0.728846	0.386002	gon-4-like protein
NF0118120	40.2699	0.531264	1.44519	0.19024	2.7926	0.00522859	2.28162	0.0281123	clavaminate synthase-like protein, predicted protein
NF0063940	0.713665	0.530959	1.44489	0.346213	1.53362	0.125123	0.902663	NA	methylamine utilization protein
NF0068690	1.4904	0.530952	1.44488	0.393081	1.35074	0.176777	0.752574	0.372793	haus augmin-like complex subunit 3-like
NF0045860	14.3344	0.530725	1.44465	0.273285	1.94202	0.0521344	1.28288	0.159023	trna splicing endonuclease subunit
NF0060460	46.9959	0.530627	1.44456	0.185841	2.85527	0.00429997	2.36653	0.0241023	aspartate-semialdehyde dehydrogenase
NF0032370	1.99129	0.530213	1.44414	0.404471	1.31088	0.189898	0.72148	0.389617	unspecified product
NF0088360	3.19357	0.529985	1.44391	0.398305	1.3306	0.183321	0.736788	0.381029	dna-directed rna polymerase iii complex subunit rpc17
NF0062320	6.24372	0.529523	1.44345	0.354676	1.49298	0.135443	0.868243	0.311651	stip1 homology and u box-containing protein 1-like isoform x1
NF0047400	25.6312	0.528849	1.44278	0.223272	2.36863	0.0178539	1.74827	0.0731281	kinase c2 domain-containing protein
NF0101930	2.17154	0.52866	1.44259	0.404506	1.30693	0.191237	0.718427	0.391583	tumor necrosis factor receptor superfamily member 5
NF0058830	2.75232	0.528111	1.44204	0.40112	1.31659	0.187976	0.725898	0.387172	aaa atpase domain-containing protein
NF0075220	6.87306	0.527338	1.44127	0.367727	1.43405	0.151559	0.81942	0.335053	predicted protein, unspecified product
NF0004520	239.127	0.527194	1.44112	0.151938	3.4698	0.00052085	3.28329	0.0044289	ribose-phosphate pyrophosphokinase
NF0032610	33.8332	0.526925	1.44086	0.195561	2.69442	0.00705107	2.15174	0.0355904	glutamate--cysteine ligase catalytic subunit isoform x1
NF0003850	2.68872	0.526776	1.44071	0.404179	1.30333	0.192464	0.715651	0.393223	unspecified product
NF0061540	10.0901	0.526769	1.4407	0.308234	1.70899	0.0874531	1.05822	0.230346	predicted protein
NF0010130	32.7481	0.526477	1.44041	0.203802	2.58328	0.00978663	2.00937	0.0458014	unspecified product
NF0023990	2.7557	0.526315	1.44025	0.403012	1.30595	0.191568	0.717676	0.392174	myristoyl transferase
NF0129780	42.6435	0.526037	1.43997	0.199692	2.63425	0.00843238	2.07405	0.0407213	unspecified product
NF0067550	6.44298	0.525927	1.43986	0.360983	1.45693	0.145136	0.838224	0.326083	tyrosine kinase
NF0060500	1351.21	0.525833	1.43977	0.124154	4.23534	2.28205e-05	4.64167	0.000303497	chy zinc finger domain-containing protein
NF0062310	10.2583	0.525768	1.4397	0.312802	1.68083	0.0927952	1.03247	0.240591	poly -specific endoribonuclease-c-like
NF0106460	0.962577	0.525729	1.43966	0.37423	1.40483	0.160072	0.795685	NA	metal-dependent hydrolase
NF0003360	0.697015	0.52543	1.43936	0.34568	1.51999	0.128514	0.89105	NA	ank domain-containing protein
NF0045060	2.66822	0.525314	1.43925	0.404372	1.29908	0.193915	0.712389	0.395314	predicted protein
NF0108180	23.6821	0.52514	1.43907	0.230498	2.27828	0.0227099	1.64378	0.0877907	unspecified product
NF0120840	13.7542	0.525097	1.43903	0.273562	1.91948	0.0549238	1.26024	0.164986	serine threonine protein kinase 19
NF0111640	3.43052	0.525063	1.439	0.394498	1.33096	0.183201	0.737072	0.381029	nuf2 family protein
NF0068850	9.92966	0.524523	1.43846	0.315305	1.66354	0.096204	1.01681	0.246433	c6 transcription
NF0011000	3.10308	0.524354	1.43829	0.399399	1.31286	0.18923	0.723009	0.388526	qaraquat-inducible protein b
NF0045570	1.21523	0.524122	1.43806	0.385361	1.36008	0.173804	0.75994	NA	alpha- -mannosyl-glycoprotein 2-beta-n-acetylglucosaminyltransferase-like
NF0062910	1.25554	0.523575	1.43751	0.38691	1.35322	0.175985	0.754525	NA	sporulation-specific protein 15-like
NF0127700	127.676	0.522117	1.43606	0.187691	2.78179	0.00540592	2.26713	0.0288659	and ph domain-containing protein 3, domain-containing protein
NF0049430	24.9925	0.521957	1.4359	0.257225	2.02918	0.0424399	1.37223	0.136728	hypothetical protein NAEGRDRAFT 59810
NF0045250	19.0693	0.521852	1.4358	0.248486	2.10012	0.035718	1.44711	0.122066	sentrin-specific protease 1
NF0006290	10.1007	0.521782	1.43573	0.308121	1.69343	0.090373	1.04396	0.235766	tm2 domain, tm2 domain-containing protein
NF0013520	5.16342	0.521777	1.43572	0.376282	1.38667	0.165544	0.781087	0.354852	aaa atpase
NF0076120	8.68647	0.521446	1.43539	0.327854	1.59048	0.111726	0.951844	0.272333	e3 ubiquitin-protein ligase trim71
NF0118020	3.38323	0.521438	1.43538	0.392535	1.32838	0.184051	0.735062	0.382203	galactoside 2-alpha-l-fucosyltransferase-like isoform x2
NF0064960	23.6977	0.520896	1.43485	0.287374	1.8126	0.0698931	1.15557	0.196061	chromosome-associated kinesin kif4-like isoform x3
NF0007530	50.8448	0.520813	1.43476	0.221263	2.35382	0.0185816	1.73092	0.0754611	unspecified product
NF0083390	5.74462	0.520743	1.43469	0.37258	1.39767	0.162213	0.789915	0.349821	predicted protein
NF0012760	1.51319	0.520739	1.43469	0.396376	1.31375	0.18893	0.723699	0.388437	exocyst complex component 2
NF0055510	425.054	0.520604	1.43456	0.0848353	6.13664	8.42876e-10	9.07424	2.85374e-08	28s ribosomal protein mitochondrial-like isoform x1
NF0097090	19.0945	0.520201	1.43415	0.258964	2.00877	0.0445613	1.35104	0.142	glycoside hydrolase family 63 protein
NF0130670	7.36819	0.519999	1.43395	0.354958	1.46496	0.142933	0.844868	0.322069	c2 domain containing protein
NF0076160	23.6675	0.519982	1.43394	0.228911	2.27155	0.0231137	1.63613	0.0889159	ankyrin repeat protein
NF0019960	13.5903	0.519848	1.4338	0.306132	1.69812	0.0894855	1.04825	0.23431	histone deacetylase 4-like isoform x3
NF0019470	2.26392	0.519282	1.43324	0.40472	1.28307	0.199469	0.700125	0.401851	dna repair protein
NF0121140	6.02809	0.519205	1.43317	0.366853	1.41529	0.156982	0.80415	0.342375	protease 2
NF0088830	13.3058	0.518802	1.43277	0.290385	1.7866	0.0740023	1.13075	0.203937	chondroitinase b
NF0053910	7.26674	0.51823	1.4322	0.352409	1.47053	0.141417	0.849498	0.319823	gtp-binding protein
NF0065170	42.8333	0.517567	1.43154	0.205403	2.51977	0.0117433	1.93021	0.0529481	protein phosphatase ptc7 homolog
NF0035780	3.01447	0.51725	1.43122	0.399875	1.29353	0.195828	0.708125	0.397286	hypothetical protein NAEGRDRAFT 58086
NF0106250	34.6462	0.517184	1.43116	0.22834	2.26498	0.0235142	1.62867	0.0896581	unspecified product
NF0091600	0.760579	0.516773	1.43075	0.339913	1.52031	0.128433	0.891323	NA	predicted protein
NF0111500	53.1699	0.516372	1.43035	0.161894	3.18957	0.00142484	2.84623	0.0100609	transmembrane protein
NF0043150	2.17888	0.516186	1.43017	0.404591	1.27582	0.202018	0.694609	0.405749	dna polymerase
NF0094020	16.5014	0.516166	1.43015	0.281459	1.83389	0.06667	1.17607	0.189785	clathrin-adaptor medium chain ap-2
NF0048220	8.06662	0.516003	1.42999	0.334143	1.54426	0.122525	0.911775	0.290608	hypothetical protein BN85314130
NF0092170	37.6249	0.515461	1.42945	0.210069	2.45377	0.0141366	1.84965	0.0612587	multi-sensor signal transduction histidine kinase
NF0064300	22.089	0.515201	1.42919	0.247194	2.0842	0.0371418	1.43014	0.125522	predicted protein
NF0019100	6.66984	0.515088	1.42908	0.349411	1.47416	0.140438	0.852515	0.318566	adenylate cyclase, ammonium transporter
NF0011630	15.327	0.514612	1.42861	0.280266	1.83615	0.0663352	1.17826	0.189181	predicted protein
NF0017000	95.6728	0.514598	1.4286	0.157129	3.275	0.00105661	2.97608	0.00791431	hypothetical rna-binding protein
NF0031590	6.42084	0.514589	1.42859	0.367686	1.39953	0.161653	0.791416	0.348858	tyrosine kinase
NF0121670	6.84411	0.514458	1.42846	0.345942	1.48712	0.136983	0.863333	0.313477	predicted protein
NF0029500	66.7164	0.514213	1.42822	0.154672	3.32453	0.000885676	3.05273	0.00683902	mitochondrial import inner membrane translocase subunit tim44 isoform x1
NF0021610	2.16029	0.51407	1.42807	0.404722	1.27018	0.20402	0.690327	0.408349	predicted protein
NF0078950	20.6612	0.514023	1.42803	0.23742	2.16504	0.0303844	1.51735	0.108089	unspecified product
NF0052040	8.37361	0.514007	1.42801	0.345462	1.48788	0.136782	0.86397	0.313407	serine threonine-protein kinase, serine threonine-protein kinase nek1
NF0008590	21.335	0.513822	1.42783	0.274914	1.86903	0.0616185	1.21029	0.179439	autophagy protein apg6 family protein
NF0083030	17.4064	0.513742	1.42775	0.271841	1.88986	0.0587761	1.2308	0.173442	silent information regulator family protein
NF0081050	6.66402	0.513667	1.42767	0.358943	1.43105	0.152415	0.816972	0.336222	predicted protein
NF0119780	31.9682	0.513537	1.42755	0.206485	2.48705	0.0128809	1.89005	0.0569384	translation initiation factor if-2
NF0012350	95.1028	0.513529	1.42754	0.193322	2.65635	0.00789926	2.10241	0.0388987	set domain-containing protein
NF0019210	177.755	0.513513	1.42752	0.1178	4.35918	1.30549e-05	4.88423	0.000185926	cyclase dehydrase
NF0054160	10.014	0.513226	1.42724	0.313735	1.63586	0.101869	0.991957	0.256281	predicted protein
NF0019670	257.137	0.512937	1.42695	0.105914	4.84296	1.27921e-06	5.89306	2.38382e-05	unspecified product
NF0005160	31.565	0.512869	1.42688	0.244373	2.09872	0.0358419	1.44561	0.122324	adenosine deaminase
NF0051290	1.69965	0.512845	1.42686	0.402134	1.27531	0.2022	0.694219	0.405849	histidine kinase
NF0098810	15.7494	0.511683	1.42571	0.271177	1.8869	0.059174	1.22787	0.173909	cytochrome p450 family protein
NF0109840	24.0365	0.51162	1.42565	0.23509	2.17628	0.0295345	1.52967	0.105872	alpha adducin
NF0081230	402.684	0.511522	1.42555	0.127382	4.01564	5.9284e-05	4.22706	0.00070611	hydrogenase assembly factor
NF0121340	0.947239	0.511171	1.42521	0.371917	1.37442	0.169311	0.771315	NA	tpr repeat domain-containing protein
NF0069260	97.0471	0.511097	1.42513	0.138669	3.68574	0.000228041	3.64199	0.0021979	atpase aaa
NF0069840	10.5922	0.510956	1.42499	0.331197	1.54275	0.122891	0.910481	0.291102	predicted protein
NF0116920	0.762672	0.510784	1.42482	0.337253	1.51454	0.129888	0.886431	NA	outer membrane lipoprotein
NF0029640	65.886	0.510737	1.42478	0.174501	2.92684	0.00342425	2.46544	0.0199939	predicted protein
NF0007930	15.475	0.510624	1.42467	0.279671	1.82581	0.0678796	1.16826	0.192296	glycosyltransferase family 22 protein
NF0051070	0.938779	0.510077	1.42413	0.366357	1.39229	0.163833	0.785598	NA	hypothetical protein NAEGRDRAFT 57064
NF0077020	257.535	0.509992	1.42404	0.11836	4.30882	1.64131e-05	4.78481	0.000227787	abc transporter protein
NF0036150	3.32296	0.509596	1.42365	0.393841	1.29391	0.195695	0.708421	0.397214	predicted protein
NF0074070	38.261	0.509413	1.42347	0.204988	2.48509	0.0129519	1.88767	0.0571155	protein elys
NF0040880	18.0592	0.509381	1.42344	0.264123	1.92857	0.0537837	1.26935	0.162299	low quality protein: dna cross-link repair protein snm1-like
NF0071670	2.19865	0.509319	1.42338	0.404678	1.25858	0.208183	0.681556	0.413813	unspecified product
NF0120020	13.3474	0.508905	1.42297	0.287262	1.77157	0.0764659	1.11653	0.208633	hypothetical protein NAEGRDRAFT 58757
NF0121710	1.88077	0.508758	1.42282	0.400621	1.26992	0.204113	0.69013	0.4084	peptidase m50
NF0091810	26.7502	0.508752	1.42282	0.228854	2.22305	0.0262127	1.58149	0.0972636	hypothetical protein
NF0041890	6.82205	0.508675	1.42274	0.362337	1.40387	0.160357	0.794913	0.347048	t-complex protein 1 subunit delta-like
NF0028220	18.3175	0.508635	1.4227	0.251627	2.02138	0.0432399	1.36411	0.138821	coiled-coil domain-containing protein lobo homolog
NF0099020	187.957	0.50828	1.42235	0.117077	4.3414	1.41576e-05	4.84901	0.000200397	rna-binding protein
NF0050550	3.86498	0.507707	1.42179	0.396614	1.28011	0.200508	0.697868	0.403329	predicted protein
NF0028710	18.4309	0.506788	1.42088	0.263427	1.92382	0.0543768	1.26459	0.163608	cyclin-l1-1-like isoform x1
NF0113440	15.4594	0.506338	1.42044	0.285228	1.7752	0.075864	1.11996	0.207569	unspecified product
NF0108220	1.88978	0.505774	1.41989	0.403976	1.25199	0.210573	0.676597	0.416327	bifunctional aspartate kinase ii homoserine dehydrogenase ii
NF0055330	11.2075	0.505584	1.4197	0.303496	1.66587	0.0957395	1.01891	0.245654	dual specificity protein phosphatase 1 isoform 2
NF0088510	0.964018	0.505205	1.41933	0.370641	1.36306	0.172864	0.762296	NA	d-isomer specific 2-hydroxyacid dehydrogenase nad-binding
NF0026580	19.6593	0.504977	1.4191	0.26321	1.91854	0.0550432	1.2593	0.16525	pleckstrin homology domain-containing family a member 2
NF0126440	98.4677	0.504626	1.41876	0.142624	3.53817	0.000402916	3.39479	0.00361217	diguanylate cyclase domain-containing protein
NF0091950	4.17548	0.504529	1.41866	0.394466	1.27902	0.200892	0.697038	0.404012	heat shock protein hsp33
NF0000380	4.27327	0.504483	1.41862	0.381016	1.32405	0.185487	0.731686	0.384063	unspecified product
NF0079700	1.73734	0.504196	1.41833	0.399238	1.26289	0.206627	0.684812	0.411784	3-ketoacyl-acp reductase
NF0068940	11.1938	0.504089	1.41823	0.309328	1.62962	0.103181	0.986401	0.258106	predicted protein
NF0080900	13.9809	0.503932	1.41807	0.281219	1.79195	0.0731403	1.13584	0.202285	methyl-accepting chemotaxis protein
NF0065340	7.65037	0.503571	1.41772	0.330237	1.52488	0.12729	0.895205	0.297934	trna (cytosine -c )-methyltransferase
NF0032780	0.575199	0.503204	1.41736	0.311095	1.61753	0.105765	0.975659	NA	predicted protein
NF0117870	50.6226	0.503094	1.41725	0.169583	2.96666	0.00301058	2.52135	0.0179181	abc transporter permease
NF0109800	80.1754	0.502766	1.41693	0.192333	2.61404	0.00894792	2.04828	0.0427035	predicted protein
NF0011180	4.1749	0.502703	1.41687	0.394508	1.27425	0.202574	0.693417	0.406422	fatty acid alpha-hydroxylase
NF0023020	2.37971	0.502641	1.4168	0.404659	1.24213	0.214188	0.669206	0.421037	periplasmic ligand-binding sensor domain-containing protein, unspecified product
NF0079890	105.909	0.502294	1.41646	0.201184	2.49669	0.0125359	1.90185	0.0557599	predicted protein
NF0115930	312.867	0.501941	1.41612	0.129126	3.88723	0.000101395	3.99398	0.00111306	fk506-binding protein 15-like, predicted protein, unspecified product, ww domain containing protein
NF0015050	5.97258	0.501593	1.41578	0.36016	1.39269	0.163712	0.785919	0.351883	gpi anchored protein
NF0056970	742.99	0.501573	1.41576	0.0750441	6.68371	2.32964e-11	10.6327	1.06598e-09
NF0080010	0.60584	0.501399	1.41559	0.309095	1.62215	0.104771	0.979759	NA	flowering time control protein fca
NF0009060	1.45016	0.500826	1.41502	0.398136	1.25792	0.208419	0.681063	0.413986	f-box lrr-repeat protein 4-like
NF0072140	32.5655	0.500622	1.41482	0.218455	2.29165	0.0219257	1.65905	0.0855065	gal4 domain-containing protein
NF0089290	1.73998	0.500587	1.41479	0.397107	1.26058	0.207459	0.683067	0.412731	guanine nucleotide-binding protein g subunit alpha-1, guanine nucleotide-binding protein g subunit alpha-1-like
NF0043060	20.1753	0.500529	1.41473	0.267216	1.87312	0.0610511	1.21431	0.178284	predicted protein
NF0097190	59.1421	0.500346	1.41455	0.168842	2.96339	0.00304267	2.51674	0.0180858	predicted protein
NF0031120	29.0796	0.499916	1.41413	0.228996	2.18308	0.0290302	1.53715	0.10457	predicted protein
NF0102430	13.9081	0.499609	1.41383	0.295983	1.68797	0.0914175	1.03897	0.237819	lysine decarboxylase
NF0033480	259.362	0.499196	1.41343	0.115392	4.32608	1.51786e-05	4.81877	0.000213215	unspecified product
NF0030170	1.85118	0.499105	1.41334	0.402815	1.23904	0.215329	0.666897	0.422746	serine o-acetyltransferase
NF0051370	37.5122	0.499044	1.41328	0.193278	2.582	0.00982309	2.00775	0.0459488	peptidoglycan-binding protein
NF0050600	4.00175	0.498985	1.41322	0.397129	1.25648	0.208942	0.679975	0.414548	predicted protein, unspecified product
NF0000850	10.6783	0.498941	1.41318	0.313011	1.594	0.110935	0.95493	0.270905	uncharacterized oxidoreductase at4g09670-like
NF0023690	38.9778	0.498562	1.4128	0.195278	2.55309	0.0106772	1.97154	0.0491482	unspecified product
NF0079770	57.3458	0.498503	1.41275	0.342345	1.45614	0.145353	0.837577	0.32617	mitogen-activated protein kinase, serine threonine-protein kinase osr1-like isoform x2
NF0112310	0.965655	0.498423	1.41267	0.36098	1.38075	0.167356	0.776358	NA	fh2 domain-containing protein
NF0035640	1199.93	0.498136	1.41239	0.0766379	6.49987	8.03887e-11	10.0948	3.42412e-09	s-adenosyl-l-homocysteine hydrolase
NF0069730	145.949	0.497702	1.41196	0.13378	3.72029	0.000198993	3.70116	0.00196506	aspartate aminotransferase
NF0111320	0.919497	0.497552	1.41182	0.363423	1.36907	0.170977	0.767062	NA	carbon-nitrogen hydrolase
NF0010290	172.372	0.497531	1.41179	0.116484	4.27125	1.94379e-05	4.71135	0.000264992	unspecified product
NF0033640	16.8451	0.497273	1.41154	0.259739	1.91451	0.0555556	1.25527	0.166493	hypothetical protein NAEGRDRAFT 79330
NF0094620	4.49597	0.497117	1.41139	0.379529	1.30983	0.190255	0.720665	0.390176	hypothetical protein, protein kinase
NF0040610	9.78397	0.497047	1.41132	0.319204	1.55715	0.119436	0.922865	0.285436	pentatricopeptide repeat-containing protein at2g27610-like
NF0026100	1215.37	0.496951	1.41123	0.0922708	5.38579	7.2127e-08	7.1419	1.72398e-06	vacuolar atp subunit a
NF0129990	0.923985	0.496771	1.41105	0.369856	1.34315	0.179224	0.746603	NA	protein breast cancer susceptibility 1 homolog
NF0078390	3936.85	0.496485	1.41077	0.0952495	5.21246	1.86352e-07	6.72967	4.12069e-06	mitochondrial 2-oxodicarboxylate carrier, mitochondrial carrier, mitochondrial substrate carrier family protein
NF0126760	1.22581	0.49584	1.41014	0.384274	1.29033	0.196937	0.705673	NA	hypothetical protein NAEGRDRAFT 59809, low quality protein: secologanin synthase-like, predicted protein
NF0040330	34.7052	0.495734	1.41004	0.197533	2.50963	0.0120859	1.91772	0.0542546	amp-dependent synthetase
NF0039020	9.8515	0.495604	1.40991	0.327019	1.51552	0.129641	0.887259	0.301983	unspecified product
NF0119770	2.8561	0.495522	1.40983	0.404628	1.22464	0.220712	0.656173	0.429936	atpase involved in dna partial
NF0003260	0.913452	0.495279	1.40959	0.363328	1.36317	0.172828	0.762386	NA	phosphatidylglycerophosphate synthase 1
NF0063900	59.9508	0.495274	1.40959	0.164275	3.01491	0.00257054	2.58998	0.0159567	vacuolar protein sorting-associated protein 9a-like
NF0036080	20.0596	0.495241	1.40956	0.240987	2.05506	0.0398735	1.39932	0.131437	low quality protein: methionyl-trna mitochondrial-like
NF0124650	90.3253	0.495034	1.40935	0.164253	3.01386	0.00257947	2.58847	0.0159854	vacuole membrane protein 1 isoform x3
NF0034920	2.26298	0.494714	1.40904	0.404685	1.22247	0.221531	0.654565	0.430444	beta- partial
NF0006380	1.10389	0.494479	1.40881	0.379359	1.30346	0.192418	0.715755	NA	predicted protein
NF0121280	91.7552	0.494445	1.40878	0.167405	2.95359	0.00314102	2.50293	0.018563	methylmalonyl- carboxyltransferase
NF0101440	13.6103	0.494377	1.40871	0.280921	1.75984	0.0784347	1.10549	0.212727	adenosylmethionine-8-amino-7-oxononanoate aminotransferase, prohibitin domain-containing protein, vacuolin a
NF0109370	0.555739	0.494255	1.40859	0.309919	1.59479	0.110759	0.955621	NA	predicted protein
NF0035520	8.15852	0.49422	1.40856	0.332567	1.48608	0.137259	0.862459	0.313858	unspecified product
NF0043390	79.3105	0.493464	1.40782	0.223249	2.21037	0.0270792	1.56736	0.0995993	predicted protein
NF0048810	754.968	0.493391	1.40775	0.0798483	6.1791	6.44666e-10	9.19067	2.24009e-08	transmembrane protein 104-like isoform x2
NF0016190	7.04419	0.493277	1.40764	0.345347	1.42835	0.15319	0.81477	0.337256	p47k family protein, stress-induced-phosphoprotein 1
NF0028060	40.4283	0.49305	1.40742	0.185548	2.65727	0.00787764	2.1036	0.0388543	chaperone protein dnaj mitochondrial
NF0050870	3.55885	0.492772	1.40715	0.399131	1.23461	0.216975	0.663591	0.424986	predicted protein
NF0001850	2.20409	0.492691	1.40707	0.404446	1.21819	0.223153	0.651397	0.432089	deferrochelatase peroxidase
NF0071690	5.843	0.492393	1.40678	0.379557	1.29729	0.194533	0.711007	0.39605	adp-ribosylation factor-like protein 1-like
NF0013940	12.6766	0.492269	1.40666	0.290047	1.6972	0.0896588	1.04741	0.234498	secy-independent transporter
NF0012720	30.8289	0.491939	1.40633	0.218265	2.25386	0.0242051	1.61609	0.0916511	hypothetical protein NAEGRDRAFT 79015
NF0101570	22.1658	0.491868	1.40626	0.238399	2.06321	0.0390927	1.4079	0.129683	leucine-rich repeat-containing protein 32 isoform x1
NF0013230	9.33418	0.491619	1.40602	0.320011	1.53626	0.124476	0.904916	0.294049	low quality protein: zinc finger zz-type and ef-hand domain-containing protein 1-like
NF0053770	59.7161	0.491588	1.40599	0.167985	2.92637	0.00342943	2.46478	0.0200017	mitochondrial import receptor subunit tom40-1-like
NF0013550	57.5668	0.491523	1.40593	0.209859	2.34216	0.0191727	1.71732	0.0773182	transcription initiation factor tfiid subunit 1
NF0052070	6329.84	0.491342	1.40575	0.084124	5.84069	5.19849e-09	8.28412	1.50626e-07	elongation factor 2-like isoform x1
NF0074370	0.549694	0.491058	1.40548	0.309554	1.58634	0.112662	0.948223	NA	ubiquitin protein ligase
NF0024990	498.289	0.490791	1.40522	0.305691	1.60551	0.108381	0.965047	0.266569	predicted protein
NF0101130	6.24956	0.490528	1.40496	0.354904	1.38214	0.166928	0.777472	0.356508	low quality protein: sperm-associated antigen 16
NF0043920	23.7813	0.490411	1.40484	0.23678	2.07116	0.0383435	1.41631	0.128363	unspecified product
NF0018980	34.8877	0.489878	1.40433	0.195455	2.50635	0.0121986	1.91369	0.0546011	predicted protein
NF0012310	3.25842	0.489679	1.40413	0.400967	1.22125	0.221993	0.653661	0.431069	rab family small gtpase, ras-related protein rabc2a
NF0061280	42.2223	0.489586	1.40404	0.218005	2.24575	0.0247198	1.60695	0.0928425	hypothetical protein Moror 3613
NF0091300	0.545717	0.489259	1.40372	0.309298	1.58184	0.113686	0.944291	NA	hydrocephalus-inducing protein homolog
NF0057410	7.12687	0.489185	1.40365	0.348396	1.4041	0.160288	0.7951	0.347046	endonuclease dde
NF0053060	23.2098	0.489028	1.4035	0.23495	2.08142	0.0373959	1.42718	0.12615	mrna-capping enzyme-like
NF0054300	2.30766	0.489005	1.40348	0.403723	1.21124	0.225804	0.646268	0.434542	methionyl-trna synthetase
NF0007620	15.7799	0.488668	1.40315	0.279753	1.74679	0.0806746	1.09326	0.217715	unspecified product
NF0105500	9.14805	0.488631	1.40311	0.321584	1.51945	0.12865	0.890591	0.300432	unspecified product
NF0111360	2.84923	0.488403	1.40289	0.399963	1.22112	0.222041	0.653568	0.431069	unspecified product
NF0017390	22.493	0.488343	1.40283	0.231277	2.11151	0.0347285	1.45931	0.119329	methylmalonyl- epimerase
NF0101990	8.61253	0.488063	1.40256	0.323855	1.50704	0.1318	0.880084	0.305551	dna polymerase epsilon subunit 2-like
NF0109180	0.978108	0.488015	1.40251	0.371534	1.31351	0.18901	0.723516	NA	predicted protein
NF0002130	0.86652	0.487903	1.4024	0.365027	1.33662	0.181346	0.741492	NA	chondroitin sulfate synthase 3, hypothetical protein SS1G 12900
NF0047870	20.9792	0.487674	1.40218	0.234734	2.07755	0.0377504	1.42308	0.126929	transmembrane amino acid transporter protein superfamily
NF0006370	13.4004	0.487267	1.40179	0.29092	1.67492	0.0939504	1.0271	0.242905	hypothetical protein
NF0076840	1.41936	0.487241	1.40176	0.394692	1.23449	0.217022	0.663496	0.424986	low affinity vacuolar monovalent cation h(+) antiporter-like
NF0002040	1.41362	0.487107	1.40163	0.395831	1.23059	0.218474	0.660599	0.427106	mrna export factor mex67
NF0029120	14.2996	0.486961	1.40149	0.309594	1.5729	0.115741	0.936511	0.279086	multi-sensor hybrid histidine kinase (modular protein)
NF0082290	10.1928	0.486636	1.40117	0.359642	1.35311	0.176021	0.754436	0.371516	predicted protein
NF0095750	2.1792	0.486357	1.4009	0.404592	1.20209	0.229328	0.639544	0.439045	condensin complex subunit 1-like
NF0035700	4.69139	0.486235	1.40078	0.375444	1.29509	0.195288	0.709324	0.396889	sgt1 protein
NF0033570	15.4119	0.48621	1.40076	0.278338	1.74683	0.0806661	1.09331	0.217715	hypothetical protein NAEGRDRAFT 56592
NF0045420	2.2162	0.486151	1.4007	0.404424	1.20208	0.229332	0.639536	0.439045	unspecified product
NF0122010	178.216	0.486118	1.40067	0.12992	3.74167	0.000182803	3.73802	0.00183361	afg3-like protein 1-like, mitochondrial inner membrane aaa protease, unspecified product
NF0013700	5.46605	0.48607	1.40062	0.368735	1.31821	0.187433	0.727154	0.386728	predicted protein
NF0131390	3.1098	0.48599	1.40055	0.398135	1.22067	0.222212	0.653232	0.43118	hypothetical protein PGTG 06611
NF0129340	0.754691	0.48563	1.4002	0.338427	1.43496	0.151298	0.820168	NA	2og-fe oxygenase family oxidoreductase
NF0022560	12.4619	0.485462	1.40003	0.305426	1.58946	0.111957	0.950947	0.272752	2-isopropylmalate synthase
NF0074960	0.684669	0.485452	1.40002	0.348163	1.39432	0.16322	0.787225	NA	cdgsh-type zinc finger protein
NF0095130	15.8395	0.485207	1.39979	0.286096	1.69596	0.0898943	1.04627	0.234848	membrane protein
NF0003950	3.95253	0.485013	1.3996	0.399598	1.21375	0.224843	0.648121	0.433612	unspecified product
NF0092530	9.41035	0.484213	1.39882	0.324979	1.48998	0.136229	0.865731	0.312755	predicted protein
NF0009450	4.58621	0.484138	1.39875	0.373015	1.2979	0.19432	0.711481	0.395834	predicted protein
NF0075150	7.67402	0.484137	1.39875	0.338588	1.42987	0.152755	0.816005	0.336731	predicted protein
NF0056500	7.85002	0.484093	1.39871	0.354894	1.36405	0.172552	0.76308	0.365467	delta-12 oleate desaturase
NF0088460	69.5473	0.483825	1.39845	0.189481	2.55342	0.0106672	1.97195	0.0491266	protein kinase containing z-dna binding domains
NF0056910	0.896387	0.483307	1.39794	0.363389	1.33	0.183519	0.736319	NA	predicted protein
NF0019130	119.27	0.483158	1.3978	0.149138	3.23968	0.00119662	2.92204	0.00875722	fungal zn -cys binuclear cluster domain containing protein
NF0042310	2.88313	0.482721	1.39738	0.399655	1.20784	0.227108	0.643769	0.436233	unspecified product
NF0085520	19.4616	0.482554	1.39722	0.261344	1.84643	0.0648296	1.18823	0.186147	ras family small gtpase
NF0035440	0.633117	0.482406	1.39707	0.345946	1.39445	0.163181	0.78733	NA	vps10 domain-containing protein
NF0057100	7.16588	0.482361	1.39703	0.337775	1.42805	0.153277	0.814524	0.337256	alpha-2-macroglobulin-like protein 1-like
NF0127450	16.1588	0.482179	1.39685	0.277688	1.73641	0.0824922	1.08359	0.220815	predicted protein
NF0101560	10.6538	0.48202	1.3967	0.30205	1.59583	0.110527	0.956531	0.270552	ectopic p granules protein 5 homolog
NF0128030	42.2015	0.481949	1.39663	0.209457	2.30094	0.0213949	1.66969	0.0840072	3-hydroxyisobutyrate dehydrogenase
NF0120130	24.5629	0.481836	1.39652	0.236565	2.0368	0.0416702	1.38017	0.135333	unspecified product
NF0026150	36.7334	0.481149	1.39585	0.204903	2.34818	0.0188654	1.72433	0.0762119	ubiquitin domain containing protein
NF0048520	0.528319	0.480849	1.39556	0.308124	1.56057	0.118626	0.92582	NA	hypothetical protein
NF0087270	515.844	0.480801	1.39552	0.114611	4.19508	2.72771e-05	4.5642	0.000355102	predicted protein
NF0078850	28.1929	0.480592	1.39532	0.226063	2.12593	0.0335094	1.47483	0.116308	myb transcription factor
NF0042660	40.558	0.480553	1.39528	0.193094	2.4887	0.0128212	1.89207	0.0567317	ras family small gtpase
NF0070500	15.0235	0.480336	1.39507	0.286735	1.67519	0.0938962	1.02735	0.2429	predicted protein
NF0090430	31.454	0.480237	1.39497	0.210246	2.28417	0.0223616	1.6505	0.0867346	von willebrand factor a domain-containing protein 8
NF0018200	1.37823	0.480086	1.39483	0.394887	1.21575	0.224079	0.649599	0.433035	transmembrane 9 superfamily member 4-like
NF0129650	24.0532	0.480042	1.39478	0.233991	2.05154	0.0402144	1.39562	0.132043	amino acid abc transporter substrate-binding protein
NF0049660	26.1456	0.479966	1.39471	0.219888	2.18278	0.0290521	1.53682	0.104608	pentatricopeptide repeat-containing protein at2g16880-like
NF0039600	2.12922	0.47985	1.3946	0.404708	1.18567	0.235753	0.627543	0.447688	activated cdc42 kinase- isoform c
NF0038690	6.36009	0.478993	1.39377	0.359969	1.33065	0.183304	0.736828	0.381029	segregation protein b
NF0057540	361.314	0.478631	1.39342	0.111279	4.30117	1.69897e-05	4.76982	0.000235435	periodic tryptophan protein 1 homolog
NF0019500	0.977889	0.478295	1.3931	0.363883	1.31442	0.188705	0.724218	NA	unspecified product
NF0008680	21.6542	0.478253	1.39306	0.235122	2.03406	0.0419455	1.37731	0.135893	peptidase s10 family protein
NF0081600	0.679282	0.477887	1.3927	0.341116	1.40095	0.161228	0.792559	NA	phosphatidylinositol n-acetylglucosaminyltransferase subunit q
NF0112950	1.40492	0.477764	1.39258	0.390015	1.22499	0.220579	0.656436	0.429857	kinetoplast-associated protein
NF0055270	2.35138	0.477475	1.39231	0.403982	1.18192	0.237236	0.624819	0.449156	parp domain-containing protein
NF0076220	1.21159	0.477356	1.39219	0.38211	1.24926	0.211569	0.674549	NA	hypothetical protein NAEGRDRAFT 88120
NF0063570	15.8032	0.477304	1.39214	0.2719	1.75544	0.079184	1.10136	0.21457	domain protein
NF0004990	21.5814	0.477173	1.39201	0.240053	1.98778	0.0468358	1.32942	0.147296	unspecified product
NF0090880	1.16019	0.476582	1.39144	0.383262	1.24349	0.213688	0.67022	NA	hypothetical protein COCCADRAFT 81919
NF0085600	169.937	0.47633	1.3912	0.131993	3.60874	0.000307688	3.51189	0.00283545	probable v-type proton atpase subunit h-like
NF0115760	1.8706	0.476211	1.39109	0.403842	1.1792	0.238318	0.622843	0.450574	leucine rich repeat protein
NF0096810	179.537	0.476029	1.39091	0.129351	3.68014	0.000233102	3.63245	0.00223502	adenylate kinase
NF0115160	3.95318	0.475953	1.39084	0.386406	1.23174	0.218045	0.661453	0.426674	n-acetyltransferase esco2
NF0107160	12.6104	0.475694	1.39059	0.308924	1.53984	0.123598	0.907988	0.292478	kinesin heavy chain
NF0131680	2.0077	0.475667	1.39056	0.392075	1.2132	0.225052	0.647717	0.433612	predicted protein
NF0053640	12.4958	0.47554	1.39044	0.317454	1.49798	0.134139	0.872446	0.309342	n-acetyl-d-glucosamine kinase-like
NF0104360	10.4957	0.47523	1.39014	0.307453	1.5457	0.122177	0.913012	0.290172	protein binding protein
NF0123300	114.849	0.475167	1.39008	0.136445	3.48249	0.000496772	3.30384	0.00426734	predicted protein
NF0054870	3.66979	0.474924	1.38984	0.400467	1.18592	0.235652	0.627729	0.447648	predicted protein
NF0102850	11.4367	0.474568	1.3895	0.330039	1.43791	0.150458	0.822584	0.333498	dna-directed rna polymerases and iii subunit rpabc4-like
NF0038030	51.594	0.474509	1.38945	0.190699	2.48826	0.0128369	1.89154	0.0567709	wd40 repeat-containing protein
NF0081860	1.93708	0.47448	1.38942	0.40404	1.17434	0.240259	0.61932	0.452708	unspecified product
NF0020860	10.4893	0.474369	1.38931	0.307227	1.54403	0.12258	0.91158	0.290664	guanylate-binding protein 5, predicted protein
NF0128600	87.6622	0.474185	1.38913	0.154551	3.06815	0.00215392	2.66677	0.0139201	dead-box atp-dependent rna helicase 27-like
NF0034270	0.685655	0.474174	1.38912	0.333613	1.42133	0.155221	0.80905	NA	wd40 repeat-containing protein
NF0062180	323.085	0.47354	1.38851	0.108202	4.37645	1.2063e-05	4.91855	0.000173403	acetylornithine deacetylase
NF0132320	0.667921	0.47342	1.3884	0.340778	1.38923	0.164763	0.783141	NA	unspecified product
NF0015570	8.5308	0.472902	1.3879	0.329983	1.43311	0.151826	0.818653	0.335324	voltage-gated potassium channel
NF0065770	20.9359	0.472131	1.38716	0.243043	1.94258	0.0520672	1.28344	0.158896	ubx domain containing protein
NF0118410	13.4861	0.471996	1.38703	0.301114	1.5675	0.116998	0.931823	0.281105	probable 3-oxo-5-alpha-steroid 4-dehydrogenase
NF0070360	6.77295	0.471719	1.38676	0.349798	1.34855	0.177483	0.750844	0.37367	heterogeneous nuclear ribonucleoprotein a b isoform x1
NF0103640	72.98	0.471717	1.38676	0.168872	2.79334	0.00521666	2.28261	0.0281057	unspecified product
NF0036780	2.82053	0.471643	1.38669	0.401937	1.17343	0.240625	0.618659	0.453092	predicted protein
NF0128680	2.16805	0.471602	1.38665	0.404722	1.16525	0.243918	0.612755	0.457203	zip family zinc transporter
NF0022180	16.4411	0.471574	1.38662	0.259988	1.81383	0.0697043	1.15674	0.19571	rab family small gtpase
NF0016410	4.08216	0.47146	1.38651	0.387736	1.21593	0.224012	0.64973	0.433035	predicted protein
NF0069580	0.493902	0.471259	1.38632	0.314174	1.49999	0.133616	0.874142	NA	unspecified product
NF0027110	3.28206	0.47123	1.38629	0.395247	1.19224	0.233166	0.632334	0.444637	predicted protein
NF0076680	0.877336	0.471117	1.38618	0.359325	1.31112	0.189819	0.721661	NA	major antigen-like
NF0061340	1.64041	0.470937	1.38601	0.399661	1.17834	0.23866	0.62222	0.450651	molecular chaperone
NF0082640	3.10032	0.470917	1.38599	0.403019	1.16847	0.242616	0.615081	0.455422	predicted protein
NF0101620	5.9822	0.470339	1.38543	0.379832	1.23828	0.215612	0.666327	0.423211	probable pre-mrna-splicing factor atp-dependent rna helicase-like
NF0123610	300.255	0.470038	1.38515	0.0984572	4.77404	1.80569e-06	5.74336	3.24883e-05	hypothetical protein NAEGRDRAFT 78547
NF0003160	8.88092	0.470009	1.38512	0.324224	1.44964	0.147158	0.832215	0.328547	acid phosphatase
NF0022020	386.032	0.46999	1.3851	0.158111	2.97252	0.00295362	2.52964	0.0177045	protein arginine n-methyltransferase
NF0018280	1.0878	0.469361	1.3845	0.385503	1.21753	0.223403	0.650911	NA	eukaryotic translation initiation factor 4e
NF0038000	115.121	0.469331	1.38447	0.185589	2.52888	0.0114428	1.94147	0.0518206	f y-rich n-terminus family protein
NF0128580	9.10259	0.469176	1.38432	0.318274	1.47413	0.140448	0.852486	0.318566	tubulin polyglutamylase ttll5-like isoform x2
NF0029790	0.657157	0.468856	1.38401	0.340452	1.37716	0.168463	0.773497	NA	centrosomal protein of 95 kda
NF0086450	6.42411	0.468234	1.38342	0.355096	1.31861	0.187298	0.727467	0.386728	integrator complex subunit 7 isoform x1
NF0124960	4.45251	0.468062	1.38325	0.382472	1.22378	0.221035	0.655539	0.430089	udp-n-acetylglucosamine--peptide n-acetylglucosaminyltransferase
NF0063320	0.646001	0.467778	1.38298	0.339918	1.37615	0.168775	0.772691	NA	hypothetical protein NAEGRDRAFT 58724
NF0033810	14.9281	0.467763	1.38296	0.283234	1.65151	0.0986351	1.00597	0.2506	50s ribosomal protein l17
NF0091100	25.6473	0.467648	1.38285	0.234354	1.99548	0.0459907	1.33733	0.145281	wd40 repeat domain-containing protein
NF0088370	9.56095	0.467533	1.38274	0.316195	1.47862	0.139242	0.856229	0.316453	predicted protein
NF0025250	4.85098	0.467522	1.38273	0.378367	1.23563	0.216596	0.66435	0.424601	unspecified product
NF0006960	1.15985	0.467509	1.38272	0.38225	1.22304	0.221314	0.654992	NA	predicted protein
NF0113160	1.48936	0.467403	1.38262	0.392166	1.19185	0.23332	0.632048	0.444804	beige beach domain containing protein, predicted protein
NF0044320	2.00823	0.467279	1.3825	0.403654	1.15762	0.247018	0.607272	0.460227	nuclease harbi1-like
NF0128940	4.57341	0.467185	1.38241	0.382167	1.22246	0.221532	0.654563	0.430444	dynactin subunit 4 isoform x2, dynactin subunit 4-like isoform x2
NF0127960	78.5251	0.46718	1.3824	0.187912	2.48617	0.0129127	1.88898	0.0569972	low quality protein: protein hid1-like
NF0073390	5.92847	0.466982	1.38222	0.360103	1.2968	0.194699	0.710636	0.396275	dna helicase
NF0081610	16.4876	0.466737	1.38198	0.283633	1.64557	0.0998526	1.00064	0.252573	unspecified product
NF0129250	4.47934	0.466416	1.38167	0.39207	1.18962	0.234195	0.630423	0.445954	predicted protein
NF0093910	63.135	0.466335	1.3816	0.167051	2.79157	0.00524529	2.28023	0.0281546	sh3 domain-containing protein
NF0072400	15.7218	0.466137	1.38141	0.263739	1.76741	0.077159	1.11261	0.21013	coiled coil domain-containing protein
NF0130850	543.792	0.465857	1.38114	0.0976695	4.76973	1.84476e-06	5.73406	3.30448e-05	s-adenosylmethionine synthetase
NF0101490	2.20399	0.465806	1.38109	0.404626	1.1512	0.249649	0.602671	0.46354	dna polymerase i
NF0067730	2.15272	0.465733	1.38102	0.404723	1.15075	0.249837	0.602343	0.463703	e3 ubiquitin-protein ligase march6
NF0108760	1.57802	0.465498	1.38079	0.384983	1.20914	0.226609	0.644723	0.435637	hypothetical protein NAEGRDRAFT 44976, zinc finger protein 184-like
NF0016220	5.5156	0.465465	1.38076	0.366625	1.2696	0.204229	0.689883	0.408413	sigma-54 dependent transcriptional regulator
NF0089100	4.44035	0.465117	1.38043	0.380944	1.22096	0.222102	0.653447	0.431098	oligopeptidase b
NF0097290	174.411	0.465077	1.38039	0.197411	2.35588	0.0184787	1.73333	0.0751095	predicted protein
NF0120960	7.08271	0.465011	1.38033	0.354069	1.31333	0.18907	0.723377	0.388437	Rab5-interacting
NF0067620	3.6404	0.464616	1.37995	0.390879	1.18864	0.23458	0.629709	0.44632	sra-ydg domain-containing protein
NF0034100	16.6328	0.464138	1.37949	0.274728	1.68945	0.0911338	1.04032	0.237228	gal4 domain-containing protein, unspecified product
NF0012080	2.04047	0.463729	1.3791	0.403687	1.14873	0.250666	0.600904	0.464818	histone h3
NF0115190	28.3046	0.463553	1.37893	0.211559	2.19113	0.0284426	1.54603	0.102814	unspecified product
NF0076650	216.552	0.463012	1.37842	0.139669	3.31505	0.000916261	3.03798	0.00701076	signal recognition particle subunit srp68
NF0003920	6.61177	0.462665	1.37809	0.34887	1.32618	0.184779	0.733348	0.383369	unspecified product
NF0086460	23.2365	0.46245	1.37788	0.234847	1.96915	0.0489358	1.31037	0.152381	multispecies: metalloendopeptidase
NF0062160	6.22817	0.462314	1.37775	0.358884	1.2882	0.197676	0.704045	0.399764	spindle pole body interacting protein
NF0077080	3.39821	0.462271	1.37771	0.399147	1.15815	0.246804	0.607647	0.460107	unspecified product
NF0131660	5.95259	0.462194	1.37764	0.360462	1.28223	0.199763	0.699484	0.402269	elongation factor tu
NF0010250	0.686423	0.462008	1.37746	0.342305	1.3497	0.177113	0.751749	NA	pkd domain-containing protein
NF0077200	18.0375	0.461657	1.37712	0.264188	1.74746	0.0805582	1.09389	0.217528	chromosome segregation protein smc
NF0019610	25.6519	0.461282	1.37676	0.248312	1.85767	0.0632163	1.19917	0.182882	chemotaxis protein
NF0033330	0.62729	0.460864	1.37637	0.339259	1.35844	0.174323	0.758646	NA	unspecified product
NF0128240	80.2131	0.460803	1.37631	0.145863	3.15915	0.00158228	2.80072	0.0109633	zinc finger protein 185
NF0110060	84.848	0.460634	1.37615	0.164979	2.79208	0.00523698	2.28092	0.0281263	two component sensor histidine kinase
NF0066360	395.018	0.460401	1.37592	0.0999741	4.60521	4.12057e-06	5.38504	6.81332e-05	cytochrome p450 26c1
NF0083600	0.473839	0.460317	1.37584	0.31303	1.47052	0.141421	0.849487	NA	chemical-damaging agent resistance protein c
NF0091640	4.15363	0.46014	1.37568	0.38475	1.19594	0.231718	0.635039	0.44279	wd repeat-containing protein 82
NF0054780	4.81995	0.459756	1.37531	0.371411	1.23786	0.215767	0.666016	0.423335	predicted protein
NF0084180	1.12677	0.459634	1.37519	0.385288	1.19296	0.232884	0.63286	NA	flavin reductase
NF0048530	0.471778	0.459207	1.37479	0.312906	1.46755	0.142225	0.847023	NA	predicted protein
NF0049510	0.631805	0.459023	1.37461	0.339595	1.35167	0.176479	0.753306	NA	multicopper oxidase
NF0118370	15.3181	0.458886	1.37448	0.280481	1.63607	0.101825	0.992145	0.256281	rna recognition motif-containing protein
NF0119030	0.673395	0.458826	1.37442	0.341799	1.34239	0.179471	0.746006	NA	endoplasmic reticulum protein, uncharacterized transporter ybr287w-like
NF0032050	11.4056	0.458685	1.37429	0.306443	1.4968	0.134444	0.871458	0.309969	pleckstrin homology domain-containing family a member 1 isoform 2
NF0125770	0.676408	0.458598	1.37421	0.341993	1.34096	0.179935	0.744885	NA	centrosomal protein of 78 kda
NF0130900	1.13714	0.458438	1.37405	0.385398	1.18952	0.234236	0.630347	NA	type ii secretion system protein e
NF0083580	5.57611	0.458242	1.37387	0.362433	1.26435	0.206105	0.685911	0.41101	fad dependent oxidoreductase
NF0032950	2.31242	0.45813	1.37376	0.404531	1.1325	0.257425	0.589349	0.472662	e3 isg15--protein ligase herc5, hypothetical protein
NF0076300	9.65992	0.458112	1.37374	0.323812	1.41475	0.157143	0.803705	0.342564	alpha beta hydrolase
NF0040720	129.577	0.458102	1.37373	0.123972	3.69521	0.000219705	3.65816	0.00213536	family rna methyltransferase
NF0085620	50.4004	0.457982	1.37362	0.198237	2.31028	0.0208729	1.68042	0.0824832	dead box atp-dependent rna helicase
NF0018540	0.700657	0.457823	1.37347	0.333654	1.37215	0.170017	0.769507	NA	unspecified product
NF0099860	158.99	0.457818	1.37346	0.168178	2.72223	0.00648434	2.18813	0.0334457	molecular chaperone
NF0097480	72.5529	0.457077	1.37276	0.166237	2.74954	0.00596781	2.22419	0.0312878	countin family protein
NF0053650	16.1311	0.456756	1.37245	0.26462	1.72608	0.084333	1.074	0.224479	nuclear pore complex p62, unspecified product
NF0103830	0.627079	0.456649	1.37235	0.33944	1.3453	0.178528	0.748293	NA	hypothetical protein
NF0055710	59.8931	0.456463	1.37217	0.167936	2.71808	0.00656616	2.18269	0.0337782	wd g-beta repeat-containing protein
NF0034040	1.62574	0.456191	1.37191	0.400859	1.13803	0.255106	0.593279	0.46986	serine threonine protein kinase
NF0066280	2.59759	0.456186	1.37191	0.404025	1.1291	0.258854	0.586945	0.473686	predicted protein, unspecified product
NF0097960	0.617242	0.456123	1.37185	0.338911	1.34585	0.178352	0.748723	NA	multiple c2 and transmembrane domain-containing protein 1- partial, protein kinase c gamma type-like isoform x1
NF0090400	13.1298	0.456069	1.3718	0.288299	1.58193	0.113666	0.944371	0.275462	ribonucleoside-diphosphate reductase
NF0042980	1.35454	0.456066	1.3718	0.376041	1.21281	0.225202	0.647427	0.433736	transcription factor iiia
NF0104460	35.8237	0.456041	1.37177	0.196448	2.32143	0.0202634	1.69329	0.0804876	leucine-rich typical subtype-like protein
NF0098590	1.26416	0.455298	1.37107	0.392846	1.15897	0.246467	0.608241	NA	atp-dependent nuclease subunit
NF0084890	10.3623	0.455199	1.37097	0.33002	1.37931	0.1678	0.775208	0.35778	hypothetical protein
NF0073350	45.9841	0.455139	1.37092	0.19089	2.3843	0.0171119	1.7667	0.0707673	myosin
NF0067470	2.68077	0.454425	1.37024	0.402332	1.12948	0.258697	0.587208	0.47362	probable atp-dependent rna helicase ddx11 isoform x2
NF0085840	0.461763	0.45406	1.36989	0.312275	1.45404	0.145935	0.835841	NA	poly -specific endoribonuclease-a
NF0077060	3.42588	0.453992	1.36983	0.398332	1.13973	0.254398	0.594487	0.468873	hypothetical protein
NF0039530	157.027	0.453593	1.36945	0.141166	3.21319	0.00131268	2.88184	0.00943526	uridine 5 -monophosphate synthase-like
NF0084360	3.3213	0.453171	1.36905	0.396569	1.14273	0.253151	0.59662	0.467611	tbc domain-containing protein kinase-like protein
NF0086530	157.175	0.453002	1.36889	0.13512	3.3526	0.000800552	3.09661	0.00630281	small related family protein
NF0040120	6.19563	0.452941	1.36883	0.360275	1.25721	0.208679	0.680522	0.414265	unspecified product
NF0084590	1.19982	0.452896	1.36879	0.381043	1.18857	0.234608	0.629657	NA	nadh-cytochrome b5 reductase 3-like
NF0077770	9.49932	0.452749	1.36865	0.33582	1.34819	0.177597	0.750564	0.373754	f-box protein at1g78280, f-box protein at1g78280-like
NF0016770	13.7321	0.452598	1.3685	0.288216	1.57034	0.116336	0.934286	0.279913	aspartyl asparaginyl beta-hydroxylase
NF0031770	7.60823	0.452553	1.36846	0.338789	1.3358	0.181616	0.740847	0.379139	rwp-rk domain-containing protein, unspecified product
NF0073970	5.89879	0.452533	1.36844	0.360291	1.25602	0.209108	0.679628	0.414584	ribosomal protein s6 modification protein
NF0131080	15.3335	0.452436	1.36835	0.308532	1.46642	0.142535	0.846078	0.321408	nadph oxidase, superoxide-generating nadph oxidase flavocytochrome
NF0130150	7.18427	0.452271	1.36819	0.338608	1.33568	0.181654	0.740755	0.379139	leucine-rich repeat-containing protein 34
NF0065110	0.457786	0.452021	1.36796	0.312014	1.44872	0.147416	0.831456	NA	predicted protein
NF0096200	174.524	0.451488	1.36745	0.116229	3.88448	0.00010255	3.98906	0.00111777	predicted protein
NF0051550	29.5237	0.451153	1.36713	0.20948	2.15368	0.0312652	1.50494	0.110341	rni-like protein
NF0063770	62.035	0.450996	1.36698	0.169968	2.65341	0.00796827	2.09864	0.0391759	0
NF0006520	9.05807	0.450668	1.36667	0.321318	1.40256	0.160748	0.793855	0.347456	unspecified product
NF0071300	9.13793	0.450512	1.36653	0.324727	1.38736	0.165333	0.781642	0.354646	snf2 family nterminal domain containing protein
NF0011080	2.07611	0.450458	1.36647	0.404709	1.11304	0.265691	0.575623	0.482662	peroxisomal targeting signal 2 receptor-like isoform x1
NF0035330	60.643	0.450082	1.36612	0.190755	2.35947	0.0183008	1.73753	0.0745832	unspecified product
NF0101920	1.08425	0.449887	1.36593	0.379921	1.18416	0.23635	0.626444	NA	mitochondrial substrate carrier family protein
NF0038450	140.878	0.449788	1.36584	0.135461	3.32041	0.000898844	3.04632	0.00691183	predicted protein
NF0091840	4.86494	0.449719	1.36577	0.379989	1.18351	0.236609	0.625969	0.448637	related subfamily protein
NF0072270	5.97133	0.449672	1.36573	0.381609	1.17836	0.238654	0.622232	0.450651	predicted protein
NF0017720	29.9343	0.449275	1.36535	0.214531	2.09422	0.0362403	1.44081	0.123241	snrna-activating protein complex subunit 1
NF0089150	7.62862	0.448758	1.36486	0.333657	1.34497	0.178635	0.748033	0.375162	tmv resistance protein n-like
NF0043690	78.6843	0.448665	1.36478	0.147624	3.03924	0.00237173	2.62494	0.014974	probable sphingolipid transporter spinster homolog 2 isoform x1, sugar transporter
NF0042940	0.49423	0.448596	1.36471	0.301995	1.48544	0.137427	0.861928	NA	meiotic specific asynaptic protein
NF0092000	3.75811	0.448399	1.36453	0.391414	1.14559	0.251966	0.598657	0.466239	regulator of g-protein signaling 14-like
NF0062050	8.83536	0.448377	1.3645	0.328192	1.3662	0.171875	0.764788	0.364367	sel1 domain-containing protein
NF0067340	10.164	0.448329	1.36446	0.311313	1.44012	0.149832	0.824394	0.332349	mitochondrial rho gtpase
NF0092020	24.7101	0.448007	1.36415	0.235083	1.90574	0.0566837	1.24654	0.1689	alpha beta hydrolase fold protein, unspecified product
NF0027840	2.1469	0.44781	1.36397	0.404537	1.10697	0.268308	0.571367	0.485182	brca1-associated atm activator 1-like isoform x1
NF0017710	15.1792	0.447659	1.36383	0.27005	1.65769	0.0973806	1.01153	0.248456	e3 ubiquitin-protein ligase rfwd3-like, trna (guanine-n -)-methyltransferase
NF0021250	38.4274	0.447507	1.36368	0.207752	2.15404	0.0312369	1.50533	0.110284	exosome complex component rrp40-like
NF0074440	19.84	0.44747	1.36365	0.248714	1.79914	0.0719972	1.14268	0.200707	n-alpha-acetyltransferase auxiliary subunit
NF0027850	91.1117	0.447374	1.36356	0.147032	3.04269	0.00234473	2.62991	0.0148645	integrin alpha n-terminal domain-containing protein
NF0117950	44.5957	0.446886	1.36309	0.178384	2.50519	0.0122385	1.91227	0.0547137	lon protease
NF0030930	0.844033	0.446729	1.36295	0.368372	1.21271	0.22524	0.647355	NA	hypothetical protein NAEGRDRAFT 78620
NF0120900	16.0168	0.446496	1.36273	0.275279	1.62197	0.104809	0.979602	0.260578	iq and aaa domain-containing protein 1-like
NF0090350	14.1447	0.446431	1.36266	0.277252	1.6102	0.107354	0.969182	0.265172	chromodomain-containing protein
NF0084640	6.3909	0.446389	1.36262	0.348644	1.28035	0.20042	0.698058	0.40324	probable extracellular nuclease
NF0036450	498.005	0.446372	1.36261	0.0869414	5.13417	2.83392e-07	6.54761	6.09237e-06	probable diphthine synthase
NF0065950	64.4501	0.446354	1.36259	0.162484	2.74706	0.00601313	2.2209	0.031473	1-acyl-sn-glycerol-3-phosphate acyltransferase
NF0031110	0.620444	0.446305	1.36255	0.33695	1.32454	0.185323	0.73207	NA	unspecified product
NF0033710	54.7816	0.446206	1.36245	0.176211	2.53222	0.0113341	1.94561	0.0514443	hypothetical protein NAEGRDRAFT 78752
NF0041960	20.7397	0.446172	1.36242	0.237822	1.87608	0.0606446	1.21721	0.177442	proline dehydrogenase
NF0038600	57.9301	0.44615	1.3624	0.179606	2.48405	0.0129899	1.8864	0.0572557	ankyrin repeat protein, hypothetical protein NAEGRDRAFT 79906, multispecies: gcn5 family acetyltransferase
NF0045260	0.447737	0.445812	1.36208	0.311375	1.43175	0.152215	0.817544	NA	protein fam210b
NF0063610	1.80154	0.445457	1.36175	0.403514	1.10394	0.269618	0.569252	0.486639	cof family hydrolase
NF0111000	15.7019	0.445355	1.36165	0.272615	1.63364	0.102334	0.989981	0.25696	ankyrin repeat protein
NF0108680	4.57968	0.445012	1.36133	0.376179	1.18298	0.236817	0.625587	0.448637	unspecified product
NF0124660	16.1495	0.444717	1.36105	0.268976	1.65337	0.098255	1.00765	0.250032	predicted protein
NF0129460	9.53001	0.444706	1.36104	0.318559	1.396	0.162716	0.78857	0.350497	predicted protein
NF0019660	41.3841	0.444599	1.36094	0.201786	2.20332	0.0275725	1.55952	0.100812	peroxisomal targeting signal 2 receptor
NF0068570	5.66195	0.444511	1.36085	0.368616	1.20589	0.227859	0.642333	0.437223	tpr domain protein
NF0069870	96.2021	0.44438	1.36073	0.16388	2.71163	0.00669541	2.17422	0.0343809	atp-binding cassette sub-family d member 3 isoform x2
NF0117050	2.04978	0.444369	1.36072	0.404724	1.09796	0.272224	0.565074	0.489365	abc-transporter protein family member, predicted protein, unspecified product
NF0002290	6.94648	0.444278	1.36063	0.351534	1.26383	0.206292	0.685517	0.411294	ras gtpase domain-containing protein
NF0069000	25.364	0.444129	1.36049	0.226925	1.95716	0.0503289	1.29818	0.155167	nucleotide pyrophosphohydrolase
NF0121940	6.80861	0.444049	1.36042	0.365029	1.21648	0.223804	0.650133	0.432856	trna pseudouridine synthase
NF0094740	0.90813	0.444004	1.36037	0.363816	1.22041	0.22231	0.653042	NA	myb domain-containing protein
NF0118920	10.9204	0.443846	1.36023	0.317075	1.39981	0.161569	0.791641	0.348759	coiled-coil domain-containing protein 13-like isoform x1
NF0094460	36.4113	0.443636	1.36003	0.195496	2.26928	0.0232511	1.63356	0.0889159	canalicular multispecific organic anion transporter 1
NF0057250	65.4607	0.443567	1.35996	0.192365	2.30586	0.0211187	1.67533	0.0832054	hypothetical protein NAEGRDRAFT 78128, protrudin isoform 4, unspecified product
NF0046340	12.3266	0.443244	1.35966	0.297238	1.49121	0.135906	0.866761	0.312561	alpha-mannosidase 2c1, alpha-mannosidase 2c1-like
NF0095700	3.22414	0.443181	1.3596	0.393578	1.12603	0.260153	0.584772	0.475591	acidic fibroblast growth factor intracellular-binding protein isoform x1
NF0075230	1.69896	0.443117	1.35954	0.401734	1.10301	0.270022	0.568602	0.486987	tetratricopeptide repeat domain-containing protein
NF0120280	33.1696	0.443097	1.35952	0.229966	1.9268	0.054005	1.26757	0.162808	hypothetical protein NAEGRDRAFT 77701
NF0105430	26.5006	0.443062	1.35949	0.241815	1.83224	0.0669164	1.17447	0.190252	unspecified product
NF0053880	29.2232	0.442824	1.35926	0.20608	2.1488	0.0316501	1.49963	0.11136	xanthine phosphoribosyltransferase
NF0094080	0.655903	0.442502	1.35896	0.339146	1.30475	0.191976	0.716752	NA	dna excision repair protein ercc-1-like
NF0057720	2.06885	0.442333	1.3588	0.404719	1.09294	0.274421	0.561582	0.49147	e3 ubiquitin-protein ligase zswim2
NF0123020	1226.51	0.442289	1.35876	0.0988887	4.47259	7.72781e-06	5.11194	0.000118259	2-polyprenyl-6-methoxyphenol hydroxylase-like oxidoreductase
NF0076200	132.071	0.442286	1.35876	0.118733	3.72503	0.000195289	3.70932	0.00193261	cral trio domain containing protein, sec14p-like phosphatidylinositol transfer family protein isoform 1
NF0119820	1.60653	0.442058	1.35854	0.400306	1.1043	0.269463	0.569501	0.486455	ketoacyl reductase
NF0119990	1.83337	0.441546	1.35806	0.402258	1.09767	0.272348	0.564875	0.489465	zinc iron permease
NF0100380	2.02405	0.441433	1.35795	0.40375	1.09333	0.274249	0.561856	0.491272	unspecified product
NF0101050	3.02525	0.441411	1.35793	0.402043	1.09792	0.27224	0.565048	0.489365	x-ray repair cross-complementing protein 6 isoform x1
NF0055870	2.15748	0.441323	1.35785	0.404689	1.09052	0.275483	0.559905	0.492895	predicted protein
NF0131770	3.12226	0.440923	1.35747	0.40031	1.10145	0.270699	0.567514	0.487638	wsc domain-containing protein
NF0085850	9.08747	0.44091	1.35746	0.328126	1.34372	0.179038	0.747055	0.37568	predicted protein
NF0074220	4.21785	0.4409	1.35745	0.381151	1.15676	0.247371	0.606652	0.460582	abc transporter atp-binding protein
NF0113300	69.1272	0.440483	1.35706	0.170127	2.58915	0.00962135	2.01676	0.0451422	thioredoxin domain-containing protein 3
NF0016400	0.437722	0.440435	1.35701	0.310672	1.41768	0.156283	0.806088	NA	histidine kinase
NF0055110	204.962	0.440383	1.35696	0.143542	3.06798	0.00215511	2.66653	0.0139201	phospholipase b-like protein
NF0087820	2.25683	0.440229	1.35682	0.404492	1.08835	0.276441	0.558398	0.493802	predicted protein
NF0111980	16.2647	0.43999	1.3566	0.269361	1.63346	0.102373	0.989816	0.256963	multidrug abc transporter
NF0063920	1.75239	0.439643	1.35627	0.403548	1.08944	0.275958	0.559156	0.493532	molecular chaperone
NF0057820	15.2355	0.439294	1.35594	0.2739	1.60385	0.108747	0.963584	0.267184	myocyte-specific enhancer factor 2a-like isoform x3
NF0043340	5.44984	0.439089	1.35575	0.379615	1.15667	0.247408	0.606586	0.460582	abc transporter substrate-binding protein
NF0116850	13.4959	0.439086	1.35575	0.286287	1.53373	0.125097	0.902753	0.295118	kynurenine formamidase
NF0052860	9.71675	0.439083	1.35574	0.311767	1.40837	0.159022	0.798543	0.345601	predicted protein
NF0020110	7.29963	0.439036	1.3557	0.347884	1.26202	0.206941	0.684153	0.412232	serine threonine-protein phosphatase 2a regulatory subunit b subunit gamma
NF0128760	1.32898	0.438778	1.35546	0.395197	1.11028	0.266879	0.573685	0.483775	cytochrome c oxidase subunit 1
NF0118380	140.839	0.438763	1.35544	0.114692	3.82556	0.000130473	3.88448	0.00137354	methionine synthase
NF0033890	5.77073	0.438705	1.35539	0.364431	1.20381	0.228664	0.640802	0.438313	meiotic cell division protein pelota
NF0007480	1.34743	0.438412	1.35511	0.394383	1.11164	0.266293	0.57464	0.483157	hcngp-like protein
NF0107540	1.2325	0.437831	1.35457	0.381315	1.14821	0.250881	0.600533	NA	cenp- isoform c
NF0000960	14.9771	0.437792	1.35453	0.272312	1.60769	0.107904	0.966962	0.265698	hsp70-interacting protein hip transient component of progesterone receptor complexes and an hsp70-binding protein, tpr domain containing protein
NF0098280	2.58163	0.437521	1.35428	0.402712	1.08644	0.277286	0.557072	0.494493	helicase polq-like
NF0129850	33.8718	0.437434	1.35419	0.211979	2.06357	0.0390587	1.40828	0.129651	hypothetical protein, kinesin motor domain containing protein, protein nlrc3
NF0026900	29.7156	0.437301	1.35407	0.234066	1.86828	0.0617233	1.20955	0.179659	alpha beta hydrolase
NF0063360	6.26323	0.437147	1.35392	0.353254	1.23749	0.215907	0.665733	0.423361	adenylosuccinate synthetase
NF0082360	7.33381	0.43701	1.3538	0.350545	1.24666	0.212522	0.672596	0.419015	ent domain containing protein, predicted protein
NF0020890	156.275	0.436999	1.35379	0.123538	3.53736	0.000404145	3.39346	0.00361969	ferric-citrate -dependent receptor
NF0093320	4.01673	0.436832	1.35363	0.384342	1.13657	0.255717	0.592241	0.470553	integral membrane protein, tpt-domain-containing protein
NF0110100	7.21255	0.436624	1.35343	0.337038	1.29547	0.195157	0.709615	0.39671	endoribonuclease dicer homolog 4-like
NF0088490	70.943	0.436578	1.35339	0.163832	2.6648	0.00770349	2.11331	0.0381896	trna-dihydrouridine(16 17) synthase
NF0118360	42.6659	0.436537	1.35335	0.198592	2.19816	0.0279375	1.55381	0.101544	mannose-1-phosphate guanyltransferase mpg1
NF0014090	36.2706	0.436526	1.35334	0.1994	2.18919	0.0285828	1.54389	0.10324	sterol-4-alpha-carboxylate 3- decarboxylating
NF0046550	1.09603	0.436272	1.3531	0.383013	1.13905	0.254681	0.594004	NA	solute carrier family 35 member f2
NF0008880	6.04769	0.435802	1.35266	0.363747	1.19809	0.230881	0.636611	0.441555	hypothetical protein NAEGRDRAFT 80067
NF0085440	5.75975	0.435684	1.35255	0.357374	1.21913	0.222795	0.652094	0.431719	rep helicase
NF0114310	34.2618	0.435487	1.35237	0.207649	2.09723	0.0359732	1.44402	0.122513	calmodulin
NF0074660	76.0825	0.435418	1.3523	0.145159	2.9996	0.00270335	2.5681	0.0166101	trna pseudouridine synthase mitochondrial isoform x1
NF0097320	16.1806	0.435384	1.35227	0.264321	1.64718	0.0995207	1.00209	0.252088	membrane protein
NF0097790	1.63694	0.434797	1.35172	0.398082	1.09223	0.274732	0.561091	0.49174	predicted protein
NF0127580	3.88418	0.434412	1.35136	0.394599	1.1009	0.270942	0.567123	0.487947	unspecified product
NF0051130	34.5287	0.434379	1.35133	0.212681	2.04239	0.0411126	1.38603	0.133993	predicted protein
NF0055500	0.857252	0.434332	1.35128	0.357818	1.21383	0.224811	0.648183	NA	regulator of cell morphogenesis and no scda family (2 c-terminal hhe domains)
NF0126490	15.3783	0.434325	1.35128	0.279775	1.55241	0.120564	0.918783	0.287641	probable adrenodoxin
NF0077390	18.4263	0.433977	1.35095	0.248584	1.7458	0.0808461	1.09234	0.217924	cytoplasmic dynein 2 heavy chain 1
NF0047290	3.70366	0.433939	1.35092	0.389719	1.11347	0.265508	0.575923	0.482507	protein mis18-beta isoform x1
NF0073050	0.683443	0.433844	1.35083	0.334214	1.2981	0.194252	0.711635	NA	unspecified product
NF0030480	1.11903	0.43365	1.35065	0.379605	1.14237	0.2533	0.596365	NA	calmodulin, calmodulin-like protein
NF0130400	13.6521	0.433491	1.3505	0.282281	1.53567	0.124619	0.904414	0.294216	exosome complex component mtr3-like
NF0127140	17.3212	0.433302	1.35032	0.277251	1.56285	0.118088	0.927793	0.282916	transcriptional family
NF0008370	58.0096	0.433301	1.35032	0.181281	2.39022	0.0168385	1.7737	0.0701073	trna-dihydrouridine synthase
NF0047310	95.4482	0.433116	1.35015	0.13958	3.10299	0.00191573	2.71767	0.0127513	l-aspartate dehydrogenase-like
NF0108950	84.3591	0.433049	1.35008	0.15278	2.83446	0.00459032	2.33816	0.0253606	hemerythrin hhe cation binding region
NF0044450	63.5843	0.432898	1.34994	0.159685	2.71095	0.00670912	2.17333	0.0344131	ankyrin repeat domain-containing protein
NF0014140	9.73065	0.432852	1.3499	0.309029	1.40069	0.161308	0.792345	0.348276	rna t4 family protein
NF0005550	1.36711	0.432392	1.34947	0.395345	1.09371	0.274082	0.562119	0.491148	chromosome condensation regulator
NF0041440	34.3294	0.432386	1.34946	0.200105	2.1608	0.0307108	1.51271	0.108926	hypothetical protein NAEGRDRAFT 57439
NF0057210	28.9398	0.431877	1.34899	0.215896	2.00039	0.0454576	1.34239	0.143892	cleft lip and palate transmembrane family protein, cleft lip and palate transmembrane protein 1 homolog
NF0079800	1.79598	0.431846	1.34896	0.403331	1.0707	0.284304	0.546216	0.502439	kinesin motor domain protein
NF0105260	68.9218	0.431722	1.34884	0.16783	2.57238	0.0101003	1.99567	0.0470074	predicted protein
NF0035450	27.1793	0.431616	1.34874	0.237815	1.81492	0.0695362	1.15779	0.195302	predicted protein, u-box domain-containing protein 33-like isoform x2
NF0127470	8.37559	0.43153	1.34866	0.333082	1.29557	0.195124	0.709688	0.39671	plasminogen receptor -like isoform x1
NF0117310	4.98526	0.431277	1.34843	0.370938	1.16266	0.244966	0.610895	0.458065	adenylate kinase 7
NF0127440	4.20262	0.43047	1.34767	0.379762	1.13353	0.256994	0.590077	0.472057	unspecified product
NF0028440	5.2455	0.430288	1.3475	0.371645	1.15779	0.246949	0.607393	0.460218	acetyltransferase
NF0076710	7.53147	0.430244	1.34746	0.351312	1.22468	0.220697	0.656204	0.429936	rasgef domain-containing protein
NF0043640	36.1694	0.429983	1.34722	0.197826	2.17354	0.0297397	1.52666	0.106338	tpr repeat
NF0098900	3.52574	0.429888	1.34713	0.393546	1.09234	0.274682	0.56117	0.49174	hypothetical protein NAEGRDRAFT 60085
NF0006840	5.66612	0.429448	1.34672	0.358015	1.19953	0.230324	0.637661	0.44058	leucine rich repeat family protein
NF0125130	0.86012	0.429366	1.34664	0.362868	1.18326	0.236706	0.62579	NA	unspecified product
NF0122770	88.2533	0.428984	1.34628	0.143756	2.98412	0.00284399	2.54607	0.0171586	membrane protein
NF0067080	31.4954	0.428889	1.3462	0.213776	2.00626	0.0448288	1.34844	0.142291	hypothetical protein NAEGRDRAFT 56417
NF0006820	18.162	0.428836	1.34615	0.257325	1.66652	0.0956108	1.01949	0.245481	f-box only protein 11 isoform x2
NF0004760	1.46373	0.428791	1.34611	0.391508	1.09523	0.273416	0.563176	0.49043	tetratricopeptide repeat protein 14
NF0115300	2.46494	0.428706	1.34603	0.404365	1.0602	0.289055	0.539019	0.506965	purine-nucleoside phosphorylase
NF0043460	26.2307	0.428579	1.34591	0.238331	1.79825	0.0721367	1.14184	0.200707	predicted protein
NF0091400	3.42949	0.428496	1.34583	0.391499	1.0945	0.273736	0.562668	0.490813	pas pac sensor hybrid histidine kinase
NF0087780	109.911	0.427541	1.34494	0.136945	3.12199	0.00179636	2.74561	0.0121461	elongation factor ts
NF0126180	174.159	0.427246	1.34466	0.142864	2.99058	0.00278447	2.55526	0.0169361	sap dna-binding domain-containing protein
NF0057490	1.49378	0.427244	1.34466	0.399521	1.06939	0.284894	0.545317	0.502821	atp-binding cassette sub-family a member 3-like
NF0061610	250.993	0.42723	1.34465	0.102399	4.17222	3.01645e-05	4.5205	0.000387236	prolyl-trna synthetase
NF0071720	20.3278	0.427209	1.34463	0.251691	1.69735	0.0896299	1.04755	0.234489	beta-lactamase family protein
NF0017490	10.1775	0.426336	1.34382	0.311571	1.36834	0.171205	0.766485	0.363279	tyrosine phospatase-like protein
NF0061890	1.43713	0.426041	1.34354	0.395537	1.07712	0.281427	0.550635	0.498893	dead deah box helicase
NF0126050	40.0546	0.425857	1.34337	0.185723	2.29297	0.0218497	1.66055	0.0853853	3-carboxymuconate cyclase
NF0108210	2.55526	0.425629	1.34316	0.404568	1.05206	0.292773	0.533469	0.510681	ras and ef-hand domain-containing protein
NF0050750	13.6362	0.425624	1.34315	0.30008	1.41837	0.156084	0.806643	0.340898	scar regulatory complex protein, wd40 protein
NF0118650	1.07345	0.425401	1.34295	0.383076	1.11049	0.266789	0.573832	NA	unspecified product
NF0027220	98.9976	0.425336	1.34289	0.170796	2.49032	0.0127629	1.89405	0.0565248	eukaryotic translation initiation factor 3 subunit g
NF0020580	129.87	0.425324	1.34287	0.116477	3.65157	0.000260638	3.58396	0.00246327	phosphatidylserine synthase
NF0013120	2.13294	0.425281	1.34283	0.403878	1.05299	0.292345	0.534105	0.510681	predicted protein
NF0044430	17.4775	0.425245	1.3428	0.256407	1.65848	0.0972215	1.01224	0.248443	acid trehalase-like protein 1- partial, glycosyl hydrolase family 65 central catalytic domain containing protein
NF0009120	45.1481	0.425133	1.3427	0.196589	2.16255	0.030576	1.51462	0.108572	hypothetical protein NAEGRDRAFT 80243
NF0122600	6.11964	0.424641	1.34224	0.358058	1.18596	0.23564	0.627751	0.447648	mrg family protein
NF0090990	59.4022	0.424542	1.34215	0.172056	2.46746	0.0136076	1.86622	0.0592683	predicted protein
NF0066350	5.94621	0.423933	1.34158	0.363961	1.16478	0.244109	0.612416	0.457203	transcription factor iiib 90 kda subunit-like
NF0032900	1.62094	0.423588	1.34126	0.39661	1.06802	0.28551	0.544379	0.503661	cyclin b1-like protein
NF0015810	17.7392	0.422698	1.34043	0.295704	1.42947	0.15287	0.815677	0.336905	unspecified product
[truncated: 9,726 more rows]
