# Supplementary material for: Adaptive iron utilization compensates for the lack of an inducible uptake system in Naegleria fowleri and represents a potential target for therapeutic intervention
Source: PLoS Negl Trop Dis. 2020 Jun 18;14(6):e0007759. doi: 10.1371/journal.pntd.0007759 (PMC7326272; doi:10.1371/journal.pntd.0007759)
Supplement: S4 Table — (XLSX) [file pntd.0007759.s009.xlsx]

## Sheet: Sheet1
Ferrous iron uptake - densitometry
Plicate	Condition	Band density	Relative average band density
1	iron rich Fe(II)	39580.9	1
2		46870.6
3		49919.5
1	iron-rich Fe(III)	28726.8	0.650175
2		25589.1
3		34349.2
1	iron-deficient Fe(II)	41870.5	0.845091
2		33790.3
3		39585.1
1	iron-deficient Fe(III)	25811	0.512838
2		21417.6
3		22707.7
Ferric reductase activity
Sample	Activity (µM/min/mg)	Relativized mean	SD
Fe 1	7.52905	100
Fe 2	8.4337
Fe 3	9.45624
BPS 1	7.15601	84.4627	12.8766
BPS 2	8.24781
BPS 3	6.06575
Hemin growth (cell count)		Time
Sample	Condition	0	24	48	72	96
1	Control	20000	255612	402675	441859	543772
2		20000	237139	355715	397722	464383
3		20000	251669	349170	391910	455773
4		20000	231866	365783	384967	457754
1	BPS	20000	40558.2	46413.6	49678.2	110080
2		20000	77600.1	83600.8	92826.7	101774
3		20000	94186.8	103050	90984.1	96235.2
4		20000	86882.4	90981.5	97085.1	61742.6
1	Hemin	20000	220676	356125	394461	419427
2		20000	202578	346042	354842	421557
3		20000	190626	349165	363934	378971
4		20000	214694	359250	392030	451794
1	BPS+hemin	20000	111299	164505	226976	279186
2		20000	98632.8	169760	209215	239475
3		20000	102808	142226	203822	234318
4		20000	70440.2	135551	217741	251389
Aminoacid quantification	Sample
	BPS 1	BPS 2	BPS 3	Fe 1	Fe 2	Fe 3	Relativized mean (Fe)	Relativized mean (BPS)	SD
Lysine	1872326	1781418	1727169	9266018	7869310	6970461	1	1.113	0.0858641
Tryptophan	1054509	1045318	1213999	4568852	3993595	2940332	1	0.862388	0.0408923
Tyrosine	2308226	2560895	2192798	3788279	4059550	2651805	1	1.74739	0.0295658
Phenylalanine	15131963	15939632	15928758	37692140	37628128	28595018	1	2.59846	0.0799772
Protein concentration (µg/µl)	0.384817	0.384817	0.384817	1.48669	1.48669	1.48669
Respiration
Sample	Total respiration (µM/min/mg)	AOX (µM/min/mg)
Fe 1	9.31705e-06	1.04686e-06
Fe 2	6.46704e-06	9.23863e-07
Fe 3	7.02505e-06	1.29109e-06
Fe 4	1.06472e-05	1.4055e-06
Fe 5	5.32001e-06	3.23827e-07
BPS 1	5.19889e-06	2.19509e-06
BPS 2	5.7685e-06	2.35984e-06
BPS 3	4.52169e-06	1.86187e-06
BPS 4	4.11354e-06	1.82824e-06
BPS 5	5.69151e-06	1.92988e-06
Mean (Fe)	7.75527e-06	9.98229e-07
Mean (BPS)	5.05883e-06	2.03499e-06
SD (BPS)	7.25538e-07	2.31798e-07
Lactate production
Sample	Relative quantity	Protein concentration (µg/µl)	Mean relative value	SD
BPS 1	6.88636	0.406783	68.0478	13
BPS 2	7.09207	0.3963
BPS 3	6.83381	0.351367
Fe 1	39.9844	1.33017	100
Fe 2	36.313	1.48315
Fe 3	41.523	1.64677
Complex I and hydrogenase activities
	Complex I (µM/min/mg)	Hydrogenase (µM/min/mg)
Fe 1	0.019403	0.0116543
Fe 2	0.0161382	0.0126671
Fe 3	0.0134187	0.0136894
Fe 4	0.018971	0.0146315
BPS 1	0.0257741	0.000531511
BPS 2	0.0238898	0.000370095
BPS 3	0.0206656	0.000559919
BPS 4	0.0239166	0.000948475
Relativized mean (Fe)	100	100
Relativized mean (BPS)	138.738	4.57807
SD (BPS)	12.4982	1.86414
Chelators IC50 (cell count)
Concentration (µM)	DIP 1	DIP 2	DIP 3	DIP 4	BPS 1	BPS 2	BPS 3	BPS 4	DFO 1	DFO 2	DFO 3	DFO 4
100	22255.7	21404.1	19416.9	22028.6	40991.3	38039.1	45930.7	33781.2	48379.1	40373.7	32779	36973
50	63758.2	57796.9	58421.2	45930.8	40764.2	60465	42864.9	52289.4	50359.1	46839.1	37584.8	49621.1
25	458732	349924	357704	496964	139779	170438	146024	203594	107077	93451.1	78803.2	87660.2
12.5	640935	591043	574992	579389	340520	317057	375292	426586	161088	152667	139836	159594
6.25	695563	527896	456809	431356	494792	454494	413888	472941	245268	231357	224260	238171
3.125	575715	505176	558807	492392	500470	510987	445142	513833	300555	359655	354340	396686
1.5625	733310	456411	551957	545003	604383	496215	450794	498766	534541	392881	417301	436030
0.78125	458456	463308	478613	488555	644692	475210	611767	509839	468962	373868	387206	563227
0.390625	602096	538508	545040	566896	585348	544762	560083	528010	401114	444830	317089	483454
0	455710	464254	456013	502398	455710	464254	456013	502398	455710	464254	456013	502398
Phagocytosis
Sample	Fe (% phagocytosing)	BPS (% phagocytosing)
1	78.0488	47.3512
2	75.3827	51.7012
3	77.1915	50.2812
4	76.7129	53.0551
5	68.5555	50.7531
6	65.6631	57.235
7	65.2193	51.3803
8	61.0496	60.4073
9	62.765	56.8595
Mean	70.1	53.2
SD	6.4	3.9
Phagocytosis with preincubation & growth restoration
		Sample
Condition	Bacteria	1	2	3	4	5	6	Mean	SD
iron-rich	Added bacteria	624315	617488	627732	646542	678456	631373	637651	20274.3
	No bacteria	718303	685267	636337	676762	620963	665897	667255	31941.4
iron-deficient	Added bacteria	520098	493148	497162	473932	503469	471654	493244	16734
	No bacteria	496717	452454	492730	497162	527499	477092	490609	22672.3
iron-deficient into iron-rich	Added bacteria	690971	632542	635187	611847	633998	623804	638058	24983.9
	No bacteria	644333	662480	638798	677901	712608	670366	667748	24277.6
